# Supplementary material for: JunD/AP-1-Mediated Gene Expression Promotes Lymphocyte Growth Dependent on Interleukin-7 Signal Transduction
Source: PLoS One. 2012 Feb 23;7(2):e32262. doi: 10.1371/journal.pone.0032262 (PMC3285677; doi:10.1371/journal.pone.0032262)
Supplement: Data S1 — The list of target genes in the three cell lines and their shared function shown in Figure S2 are provided in the supplemental file. (XLS) [file pone.0032262.s003.xls]

## Sheet: GM12878_target_genes
Chromosome	Region_start	Region_end	Distance	Target gene
chr1	917671	917944	6264	HES4
chr1	1749675	1750086	0	GNB1
chr1	3563097	3563578	0	TP73
chr1	3566954	3567479	0	TP73
chr1	3583284	3583765	0	TP73
chr1	6666172	6666400	0	DNAJC11
chr1	6854006	6854266	0	CAMTA1
chr1	7200868	7201303	0	CAMTA1
chr1	7248381	7248733	0	CAMTA1
chr1	7305150	7305404	0	CAMTA1
chr1	7385971	7386599	0	CAMTA1
chr1	7971214	7971510	3286	PARK7
chr1	7976794	7977123	8866	PARK7
chr1	8079187	8079698	38077	CTA-215D11.4
chr1	8080015	8080568	38905	CTA-215D11.4
chr1	8149908	8150254	22217	RP11-431K24.2
chr1	8265872	8266205	8605	AL356072.21
chr1	8380198	8380532	0	RERE
chr1	8460018	8460390	0	RERE
chr1	8523270	8523520	0	RERE
chr1	8527792	8528126	0	RERE
chr1	8538271	8538564	0	RERE
chr1	8586666	8587082	0	RERE
chr1	8626127	8626649	0	RERE
chr1	8631683	8632033	0	RERE
chr1	8644401	8644708	0	RERE
chr1	8649465	8649665	0	RERE
chr1	8664996	8665204	0	RERE
chr1	8680741	8681012	0	RERE
chr1	9058923	9059271	6071	AL158048.35
chr1	9062954	9063405	1937	AL158048.35
chr1	9128053	9128368	5946	AL591166.12
chr1	9146464	9146943	12041	AL591166.12
chr1	9652827	9653149	0	PIK3CD
chr1	9886504	9886898	0	CTNNBIP1
chr1	10049797	10050028	0	UBE4B
chr1	10152822	10153394	0	UBE4B
chr1	10493558	10493977	0	PEX14
chr1	10495801	10496135	0	PEX14
chr1	10922724	10922992	6128	C1orf127
chr1	10951194	10951557	4317	C1orf127
chr1	11007605	11007820	0	TARDBP
chr1	11890548	11891310	0	RNU5E|KIAA2013
chr1	11892244	11892808	0	KIAA2013|AL021155.1
chr1	12029859	12030476	10205	AL096840.25
chr1	12034633	12035003	11018	TNFRSF8
chr1	12039091	12039422	6599	TNFRSF8
chr1	12145826	12146123	3524	TNFRSF1B
chr1	12279226	12279587	0	VPS13D
chr1	12326523	12326924	0	VPS13D
chr1	12390046	12390331	0	VPS13D
chr1	12416655	12417202	0	VPS13D
chr1	12418203	12418678	0	VPS13D
chr1	12421266	12421552	0	VPS13D
chr1	12432080	12432501	0	VPS13D
chr1	13863490	13863986	31166	AL359771.27
chr1	13929642	13930379	0	PRDM2
chr1	13950662	13950973	0	PRDM2
chr1	14716391	14716703	81084	RP1-21O18.1
chr1	14799050	14799299	0	AL035405.13|RP1-21O18.1
chr1	15430718	15431126	4682	FHAD1
chr1	15448234	15448447	0	FHAD1
chr1	15452025	15452330	0	FHAD1
chr1	15459761	15459989	0	FHAD1
chr1	15616582	15616944	0	EFHD2
chr1	15730752	15731074	0	DNAJC16
chr1	16118403	16118861	0	SPEN
chr1	16163141	16163613	0	ZBTB17
chr1	16164298	16164713	0	ZBTB17
chr1	16164959	16165837	0	ZBTB17
chr1	16533712	16534010	0	FBXO42
chr1	16570959	16571231	0	C1orf144
chr1	16743578	16743911	2836	AL355149.13
chr1	16875899	16876239	3305	AL137798.8
chr1	17104272	17104717	9047	RNU1A
chr1	17340447	17341223	21912	PADI2
chr1	18482959	18483543	0	IGSF21
chr1	18541820	18542285	0	IGSF21
chr1	19164838	19165076	9908	AL080251.23
chr1	19210179	19210469	55249	AL080251.23
chr1	19288205	19288473	0	UBR4
chr1	19368721	19369172	0	UBR4
chr1	19404501	19404834	0	UBR4
chr1	19658672	19659003	0	CAPZB
chr1	19910018	19910664	0	TMCO4
chr1	20323484	20323939	4889	PLA2G2D
chr1	21221392	21222101	0	EIF4G3
chr1	21364847	21365002	0	EIF4G3
chr1	21965469	21965639	0	USP48
chr1	21978736	21979563	0	USP48
chr1	21990564	21990952	8289	USP48
chr1	22288225	22288565	0	CDC42
chr1	22303683	22303917	11659	CDC42
chr1	22953269	22953550	0	EPHB2
chr1	23312984	23313368	0	LUZP1
chr1	23577334	23577560	563	C1orf213
chr1	23721780	23721986	0	E2F2
chr1	23732403	23733037	2103	E2F2
chr1	23776251	23776692	17681	ID3
chr1	23937234	23937508	1267	AL031295.1
chr1	24064603	24064936	0	FUCA1
chr1	24103769	24104192	0	CNR2
chr1	24159630	24159830	0	PNRC2
chr1	24425796	24426215	779	AL590683.16
chr1	24848142	24848339	0	SRRM1
chr1	24947197	24947419	0	CLIC4
chr1	24968665	24968942	0	CLIC4
chr1	25146066	25146803	0	RUNX3
chr1	25229868	25230206	65780	RUNX3
chr1	25305433	25305709	18422	RP4-781L3.1
chr1	25634619	25635164	0	TMEM57
chr1	25646643	25647068	0	TMEM57
chr1	25672777	25673050	0	TMEM57
chr1	25875151	25875589	0	MAN1C1
chr1	26436605	26436982	0	CCDC21
chr1	26478025	26478245	141	CCDC21
chr1	26781754	26782138	7646	RPS6KA1
chr1	27644309	27645201	0	WASF2
chr1	27659311	27659500	0	WASF2
chr1	27677316	27677590	0	WASF2
chr1	27971653	27972266	15	STX12
chr1	27994831	27995025	0	STX12
chr1	28089415	28089823	814	RPA2
chr1	28090255	28091033	0	RPA2
chr1	28314230	28314661	4834	RP5-1053E7.2
chr1	28326810	28327299	6391	AL137792.11
chr1	28338246	28338474	3361	AL137792.11
chr1	28343558	28343978	1619	AL137792.11
chr1	28371702	28372119	0	PTAFR
chr1	28399001	28399468	0	DNAJC8
chr1	28445469	28445910	8273	ATPIF1
chr1	28496976	28497286	14132	AL353622.33
chr1	28638520	28638684	0	PHACTR4
chr1	28709880	28710471	0	RCC1
chr1	28716256	28716610	0	AL513497.21|RCC1
chr1	28802075	28802282	0	TAF12
chr1	28830929	28831193	0	TAF12
chr1	29125678	29126347	0	EPB41
chr1	29161520	29161898	0	EPB41
chr1	29957403	29957684	67291	AC092265.3
chr1	31010629	31010954	7375	LAPTM5
chr1	31255546	31255801	0	PUM1
chr1	31788140	31788427	26273	TINAGL1
chr1	31834955	31835190	9083	TINAGL1
chr1	31844013	31844390	11498	HCRTR1
chr1	32104593	32104934	41446	PTP4A2
chr1	32129561	32129866	16514	PTP4A2
chr1	32149112	32149533	0	PTP4A2
chr1	32151074	32151454	0	PTP4A2
chr1	32164457	32164898	0	PTP4A2
chr1	32166815	32167303	0	PTP4A2
chr1	32168027	32168208	0	PTP4A2
chr1	32169718	32170194	0	PTP4A2
chr1	32172928	32173233	0	PTP4A2
chr1	32181565	32182109	4990	PTP4A2
chr1	32857815	32858230	0	ZBTB8OS
chr1	33086920	33087137	0	S100PBP
chr1	33200508	33200838	0	RNF19B
chr1	33512874	33513042	0	ZNF362
chr1	33664085	33664430	15783	AL138837.12
chr1	33694005	33694310	13706	AL138837.12
chr1	33696723	33697083	13736	ZSCAN20
chr1	34598821	34599184	141502	C1orf94
chr1	34768498	34769145	138642	AC099565.2
chr1	34776677	34777092	130695	AC099565.2
chr1	34830023	34830331	77456	AC099565.2
chr1	35190309	35190528	22536	DLGAP3
chr1	35744021	35744580	0	KIAA0319L
chr1	35777967	35778256	0	KIAA0319L
chr1	36180889	36181270	0	EIF2C3
chr1	36226441	36226708	0	EIF2C3
chr1	37746062	37746393	0	C1orf149
chr1	37813304	37813661	0	GNL2
chr1	38268270	38268552	6189	UTP11L
chr1	38411458	38411997	92286	RP5-884C9.3
chr1	39091018	39091359	0	RRAGC
chr1	39095647	39095906	0	RRAGC
chr1	39276616	39276816	3743	NDUFS5
chr1	39347963	39348233	0	MACF1
chr1	39435270	39435685	0	MACF1
chr1	39560302	39560560	0	MACF1
chr1	39650437	39650621	0	MACF1
chr1	39716903	39717045	0	MACF1
chr1	39904918	39905393	0	NT5C1A
chr1	39965426	39965801	3552	AL035404.20
chr1	40258941	40259182	19310	CAP1
chr1	40297771	40298067	0	CAP1
chr1	40424674	40425187	0	RLF
chr1	40462449	40462643	0	RLF
chr1	40479966	40480318	787	RLF
chr1	40619427	40619637	0	SMAP2
chr1	40623871	40624508	0	SMAP2
chr1	40630123	40630337	0	SMAP2
chr1	40638650	40639090	0	SMAP2
chr1	40866703	40867128	0	RIMS3
chr1	40932715	40932954	0	NFYC
chr1	40937338	40937579	0	NFYC
chr1	40991514	40991858	0	NFYC
chr1	41241879	41242207	0	CTPS
chr1	41476781	41477207	0	SCMH1
chr1	41861529	41861882	0	HIVEP3
chr1	41959240	41959520	0	HIVEP3
chr1	41990277	41990596	0	HIVEP3
chr1	42038034	42038330	0	HIVEP3
chr1	42108393	42108722	0	HIVEP3
chr1	42189114	42189497	32149	HIVEP3
chr1	42193584	42194137	36619	HIVEP3
chr1	42255538	42255964	22891	RP1-21K4.1
chr1	42708022	42708325	0	AC098484.2
chr1	43442652	43442984	0	WDR65
chr1	43748237	43748571	20563	PTPRF
chr1	44007804	44008127	0	ST3GAL3
chr1	44021785	44022364	0	ST3GAL3
chr1	44069105	44069313	0	ST3GAL3
chr1	44770466	44770714	0	RNF220
chr1	44922719	44923154	0	AL122004.17
chr1	44959478	44960371	0	AL122004.17|RNU5F
chr1	44968792	44969757	0	RNU5D
chr1	45603461	45603749	0	TESK2
chr1	45632159	45632407	0	TESK2
chr1	45708511	45709095	0	TESK2
chr1	45738318	45738717	0	MMACHC
chr1	45783247	45783729	5356	AKR1A1
chr1	45936661	45936845	0	IPP
chr1	46074734	46074993	0	MAST2
chr1	46081033	46081433	0	MAST2
chr1	46118303	46118757	0	MAST2
chr1	46279856	46280160	0	PIK3R3
chr1	46306065	46306249	0	PIK3R3
chr1	46345674	46346069	0	PIK3R3
chr1	46608742	46609021	0	RP4-603I14.3
chr1	46760504	46760722	8033	DMBX1
chr1	47527503	47527904	0	STIL
chr1	51111683	51112268	0	FAF1
chr1	51168429	51168852	0	FAF1
chr1	51205848	51206031	0	CDKN2C
chr1	51210047	51210532	0	CDKN2C
chr1	51338569	51338897	1597	C1orf185
chr1	51506348	51506866	0	RNF11
chr1	51523162	51523725	1645	C1orf34
chr1	51739648	51739842	0	EPS15
chr1	51743344	51743664	0	EPS15
chr1	51790272	51790567	9559	RP11-191G24.2
chr1	51807643	51808864	0	RP11-191G24.2
chr1	51866000	51866223	0	OSBPL9
chr1	51899584	51899767	0	OSBPL9
chr1	51977058	51977314	0	OSBPL9
chr1	51978839	51979292	0	OSBPL9
chr1	52191156	52191395	0	RAB3B
chr1	52211935	52212240	0	RAB3B
chr1	52378090	52378454	2180	ZFYVE9
chr1	52767903	52768279	0	ZCCHC11
chr1	52897671	52898000	0	FAM159A
chr1	53088256	53088450	0	ZYG11A
chr1	53651505	53651975	24660	RP4-796B4.1
chr1	54308360	54308707	0	C1orf83
chr1	54614721	54615381	0	SSBP3
chr1	55037020	55037392	0	TTC22
chr1	55209697	55210083	8970	TMEM61
chr1	55367546	55367746	0	USP24
chr1	55683762	55683980	39154	AL109742.12
chr1	56266555	56266823	89025	RP11-90C4.4
chr1	56336104	56336286	109541	RP4-710M16.1
chr1	56373629	56373994	71833	RP4-710M16.1
chr1	56568720	56569015	122004	RP4-710M16.1
chr1	56755110	56755491	0	PPAP2B
chr1	56758385	56758633	0	PPAP2B
chr1	56765142	56765476	0	PPAP2B
chr1	56771935	56772194	0	PPAP2B
chr1	57406278	57406620	0	DAB1
chr1	58811989	58812385	1298	TACSTD2
chr1	58816386	58816806	353	TACSTD2
chr1	58978176	58978428	7823	AL136985.11
chr1	59234967	59235321	2615	RP4-794H19.3
chr1	59245778	59246368	7024	RP4-794H19.3
chr1	59258524	59258806	19770	RP4-794H19.3
chr1	59510743	59511020	24308	FGGY
chr1	59513708	59513872	21456	FGGY
chr1	59630168	59630358	0	FGGY
chr1	59670960	59671319	0	FGGY
chr1	60632871	60633074	296639	RP11-575B7.2
chr1	61137398	61137606	0	NFIA
chr1	61557019	61557379	0	NFIA
chr1	61570433	61570859	0	NFIA
chr1	61757372	61757649	62755	NFIA
chr1	62020902	62021264	0	INADL
chr1	62398426	62398670	0	INADL
chr1	62851045	62851481	0	AL138847.14|DOCK7
chr1	62851814	62852084	0	AL138847.14|DOCK7
chr1	62860267	62860641	0	AL138847.14|DOCK7
chr1	62863751	62864036	0	DOCK7
chr1	62961074	62961438	34517	DOCK7
chr1	63039009	63039595	0	ATG4C
chr1	63048633	63049459	0	ATG4C
chr1	63363221	63363500	61093	AC096543.2
chr1	64461547	64461870	0	UBE2U
chr1	65190715	65190911	0	JAK1
chr1	65469139	65469375	0	AK3L1
chr1	65631561	65631995	0	DNAJC6
chr1	65662136	65662551	0	LEPROT|LEPR
chr1	66050208	66050707	0	PDE4B
chr1	66491583	66491941	0	PDE4B
chr1	66514479	66514927	0	PDE4B
chr1	66520529	66521077	0	PDE4B
chr1	66521960	66522492	0	PDE4B
chr1	66565910	66566264	0	PDE4B
chr1	66573846	66574756	0	PDE4B
chr1	66588339	66588793	0	PDE4B
chr1	66612473	66613370	0	PDE4B
chr1	66618641	66618905	5791	PDE4B
chr1	66634386	66635080	21536	PDE4B
chr1	66638097	66638601	25247	PDE4B
chr1	66677357	66677602	64507	PDE4B
chr1	67222814	67223047	0	MIER1
chr1	67432801	67433034	0	IL23R
chr1	67524372	67524589	7322	RP4-763G1.1
chr1	67571073	67571729	0	IL12RB2
chr1	67578007	67578623	0	IL12RB2
chr1	67968170	67968516	0	GNG12
chr1	70440692	70440847	0	LRRC40
chr1	70597598	70597862	0	HHLA3
chr1	70742661	70742998	13219	AL354872.9
chr1	71306760	71306885	0	ZRANB2
chr1	72206075	72206275	0	NEGR1
chr1	72523020	72523234	2015	NEGR1
chr1	72670936	72671153	130842	RP11-292O17.1
chr1	74919618	74919977	7608	C1orf173
chr1	75062862	75063062	58966	TYW3
chr1	75096427	75096779	92531	TYW3
chr1	75965534	75965961	0	ACADM
chr1	76224062	76224535	53374	ASB17
chr1	76314266	76314481	0	ST6GALNAC3
chr1	76532739	76533044	0	ST6GALNAC3
chr1	77109905	77110210	0	ST6GALNAC5
chr1	77652266	77652539	0	AK5
chr1	77894056	77894256	0	ZZZ3
chr1	78008476	78009094	3044	RP4-706L14.2
chr1	78164822	78165083	0	NEXN
chr1	78242506	78243160	64	DNAJB4
chr1	78292956	78293119	0	GIPC2
chr1	78299471	78299796	0	GIPC2
chr1	78326415	78326615	0	GIPC2
chr1	78352700	78352985	0	GIPC2
chr1	78959524	78959767	27579	RP4-641G12.4
chr1	79278947	79279406	13812	RP11-548C21.1
chr1	79280364	79280760	12458	RP11-548C21.1
chr1	79431509	79431822	137181	RP11-548C21.1
chr1	79699042	79699452	59901	RP11-454G24.1
chr1	79707032	79707407	51946	RP11-454G24.1
chr1	79871841	79871986	111365	RP11-454G24.1
chr1	79949350	79949611	188874	RP11-454G24.1
chr1	80016205	80016437	255729	RP11-454G24.1
chr1	80878288	80878434	143782	RP11-115A15.2
chr1	80879412	80879547	144906	RP11-115A15.2
chr1	81677539	81677697	0	LPHN2
chr1	81786159	81786581	0	LPHN2
chr1	81787610	81788092	0	LPHN2
chr1	81836011	81836312	0	LPHN2
chr1	83726399	83726622	381023	TTLL7
chr1	83739211	83739724	367921	TTLL7
chr1	83909163	83909363	198282	TTLL7
chr1	83911665	83911912	195733	TTLL7
chr1	84391036	84391307	0	PRKACB
chr1	84627138	84627464	0	UOX
chr1	84680622	84680838	27343	DNASE2B
chr1	84719011	84719276	0	BXDC5
chr1	84837029	84837400	24294	CTBS
chr1	84837709	84838054	24974	CTBS
chr1	85197559	85197860	0	MCOLN2
chr1	85208153	85208576	0	MCOLN2
chr1	85210403	85210660	0	MCOLN2
chr1	85229442	85229661	0	MCOLN2
chr1	85233870	85234619	0	MCOLN2
chr1	85387112	85387408	8536	SYDE2
chr1	85517216	85517490	857	BCL10
chr1	85536201	85536716	19842	BCL10
chr1	86231086	86231376	0	COL24A1
chr1	86253691	86253968	0	COL24A1
chr1	86254681	86255019	0	COL24A1
chr1	86621248	86621462	0	ODF2L
chr1	86738324	86738614	0	CLCA1
chr1	86855162	86855450	10534	AL356270.11
chr1	87357114	87357329	0	HS2ST1
chr1	87673882	87674161	17364	AC104838.3
chr1	87687608	87688248	3277	AC104838.3
chr1	88638014	88638278	77821	AL445438.27
chr1	88639571	88639941	76158	AL445438.27
chr1	88833716	88833983	17244	RP11-76N22.3
chr1	88982463	88982658	0	PKN2
chr1	89025427	89025621	0	PKN2
chr1	89106157	89106226	0	GTF2B
chr1	89260996	89261242	0	GBP3
chr1	89275524	89275771	14387	GBP3
chr1	89279299	89279842	10751	GBP1
chr1	89303705	89303931	226	GBP1
chr1	89364297	89364596	0	GBP2
chr1	89434144	89434267	0	GBP4
chr1	89437679	89438158	529	GBP4
chr1	89525195	89525497	2450	RP4-620F22.3
chr1	89538118	89538381	9510	RP4-620F22.3
chr1	89548885	89549108	13685	RP5-908D6.1
chr1	89601410	89601725	299	GBP6
chr1	89689142	89689495	24752	RP4-644F6.3
chr1	89766597	89766849	0	LRRC8B
chr1	89837269	89837536	1258	LRRC8B
chr1	89849919	89850308	13908	LRRC8B
chr1	89865158	89865403	5839	LRRC8C
chr1	89896108	89896512	0	LRRC8C
chr1	89908376	89908755	0	LRRC8C
chr1	89919239	89919556	0	LRRC8C
chr1	89930922	89931244	0	LRRC8C
chr1	89957545	89958027	4245	LRRC8C
chr1	89962596	89962972	9296	LRRC8C
chr1	90019593	90019893	13128	AC093423.2
chr1	90093901	90094245	0	LRRC8D
chr1	90144795	90144985	0	LRRC8D
chr1	90183907	90184339	9760	LRRC8D
chr1	90213904	90214065	16245	ZNF326
chr1	91257493	91257638	0	ZNF644
chr1	91920979	91921223	0	TGFBR3
chr1	91990428	91990858	0	TGFBR3
chr1	92110898	92111103	0	TGFBR3
chr1	92114343	92114667	0	TGFBR3
chr1	92116018	92116338	0	TGFBR3
chr1	92603851	92604147	0	RPAP2
chr1	92637260	92637460	3074	AC104456.2
chr1	92712363	92712627	280	GFI1
chr1	92747810	92748153	0	EVI5
chr1	92775174	92775479	0	EVI5
chr1	92776226	92776611	0	EVI5
chr1	92776922	92777201	0	EVI5
chr1	92801694	92801939	0	EVI5
chr1	92821969	92822282	0	EVI5
chr1	92822532	92822942	0	EVI5
chr1	92825616	92825985	0	EVI5
chr1	93022255	93022539	0	EVI5
chr1	93097092	93097372	0	FAM69A
chr1	93167663	93167909	0	FAM69A
chr1	93213660	93214151	392	AC093577.2
chr1	93215684	93216018	2416	AC093577.2
chr1	93271196	93271494	5545	AC093577.2
chr1	93276778	93276978	11127	AC093577.2
chr1	93325792	93325999	0	MTF2
chr1	93846020	93846406	0	BCAR3
chr1	93853913	93854314	0	BCAR3
chr1	93931533	93931801	0	BCAR3
chr1	93942325	93942628	0	BCAR3
chr1	94649355	94649690	4335	RP11-366L18.1
chr1	97382754	97382986	0	DPYD
chr1	97397596	97397758	0	DPYD
chr1	97763784	97763989	0	DPYD
chr1	98029462	98029662	0	DPYD
chr1	98792692	98792850	106951	SNX7
chr1	99300384	99300647	53766	RP11-234N17.1
chr1	99457307	99457470	44966	RP4-788L13.1
chr1	99969569	99969772	0	FRRS1
chr1	99990306	99990594	0	FRRS1
chr1	100025053	100025368	2024	AL451051.6
chr1	100231334	100231536	0	SLC35A3
chr1	100313980	100314358	0	HIAT1
chr1	100314789	100315296	0	HIAT1
chr1	100615752	100616142	0	CDC14A
chr1	100687793	100688080	0	CDC14A
chr1	100769007	100769356	6960	GPR88
chr1	100774134	100774510	1806	GPR88
chr1	101179458	101179710	0	SLC30A7|RP4-549L20.2
chr1	101319754	101319975	51322	AC093157.2
chr1	101338945	101339145	32152	AC093157.2
chr1	101360659	101360954	10343	AC093157.2
chr1	101416786	101417908	45303	AC093157.2
chr1	101437481	101437937	28873	AL109741.19
chr1	101460089	101460404	6406	AL109741.19
chr1	101473628	101473980	1063	EDG1
chr1	101529751	101530237	20239	AL109741.19
chr1	101531609	101532268	22097	AL109741.19
chr1	101609264	101609771	99752	AL109741.19
chr1	101627036	101627713	117524	AL109741.19
chr1	101637034	101637207	127522	AL109741.19
chr1	101637491	101637654	127979	AL109741.19
chr1	101645584	101646988	136072	AL109741.19
chr1	101648319	101648886	138807	AL109741.19
chr1	101674490	101674835	164978	AL109741.19
chr1	102480172	102480307	245036	OLFM3
chr1	102953170	102953275	161336	COL11A1
chr1	103842573	103842908	0	RNPC3
chr1	105104236	105104573	606261	RP11-364B6.3
chr1	107071467	107071534	75366	RP11-233E12.4
chr1	107340142	107340479	60345	PRMT6
chr1	107402920	107403101	0	PRMT6
chr1	107970520	107970792	0	VAV3
chr1	108221407	108221674	0	VAV3
chr1	108278755	108279151	0	VAV3
chr1	108279539	108279939	0	VAV3
chr1	108293892	108294398	0	VAV3
chr1	108307687	108308015	0	VAV3
chr1	108895626	108896075	8159	FAM102B
chr1	109511189	109511373	0	KIAA1324
chr1	109735828	109736269	0	SORT1
chr1	110063659	110063961	1248	GSTM5
chr1	110160547	110160911	5404	RP4-735C1.5
chr1	110580231	110580759	2043	KCNC4
chr1	111016813	111017062	0	KCNA3
chr1	111070852	111071310	37245	AL354713.7
chr1	111216534	111217267	0	CD53
chr1	111219531	111219815	0	CD53
chr1	111389217	111389519	3149	AL360270.18
chr1	111427130	111427266	34212	TMEM77
chr1	111473148	111473297	0	TMEM77
chr1	111559934	111560713	11091	CHI3L2
chr1	111565876	111566409	5395	CHI3L2
chr1	111676410	111676679	8188	RP5-1125M8.3
chr1	111799079	111799425	0	ATP5F1
chr1	111931897	111932188	0	RAP1A
chr1	111936885	111937263	0	RAP1A
chr1	111944900	111945461	0	RAP1A
chr1	111946539	111946809	0	RAP1A
chr1	111960046	111960751	0	RAP1A
chr1	111999041	111999384	0	RAP1A
chr1	112738386	112738979	1404	CTTNBP2NL
chr1	112747392	112747597	0	CTTNBP2NL
chr1	112980829	112981156	0	CAPZA1
chr1	113329319	113329519	28821	SLC16A1
chr1	113375426	113375810	41544	LRIG2
chr1	113529923	113530253	12717	RP11-389O22.5
chr1	113570375	113570639	26972	RP11-389O22.5
chr1	114138898	114139098	0	RSBN1
chr1	114144696	114144922	0	RSBN1
chr1	114203535	114203970	0	PTPN22|HIPK1
chr1	114218555	114219137	0	HIPK1
chr1	115100194	115100545	0	CSDE1
chr1	115448145	115448342	14507	TSPAN2
chr1	115993052	115993885	0	VANGL1
chr1	116720018	116720199	0	ATP1A1
chr1	116721889	116722619	0	ATP1A1
chr1	116734336	116734652	0	ATP1A1
chr1	116763693	116763965	973	AL136376.10
chr1	116833479	116833785	25173	CD58
chr1	116853088	116853411	5547	CD58
chr1	116882707	116883118	0	CD58
chr1	116884166	116884632	0	CD58
chr1	116900663	116901186	0	CD58
chr1	116902187	116902640	0	CD58
chr1	116912270	116912833	0	CD58
chr1	117171374	117171785	51606	RP4-655N15.3
chr1	117345619	117346192	0	IGSF2
chr1	117406076	117406546	0	TTF2
chr1	117706009	117706267	5327	MAN1A2
chr1	117707570	117707879	3715	MAN1A2
chr1	117879083	117879393	8399	MAN1A2
chr1	118008382	118008877	22581	AL365331.9
chr1	119662047	119662242	13272	AL139346.6
chr1	119662670	119663079	12435	AL139346.6
chr1	120006295	120006718	39034	ZNF697
chr1	120902112	120902379	43286	AL592494.3
chr1	121053520	121053545	41406	AL592494.2
chr1	121185634	121187128	173520	AL592494.2
chr1	141476926	141478399	83769	AL583842.40
chr1	141478680	141481209	80959	AL583842.40
chr1	141481552	141483183	78985	AL583842.40
chr1	141840388	141840608	71630	RP11-423O2.6
chr1	142124083	142124361	36350	BX571672.8
chr1	142720371	142720727	0	BX537114.2
chr1	143245395	143245801	0	AL592284.10
chr1	143619496	143620224	0	PDE4DIP
chr1	143640747	143641505	0	PDE4DIP
chr1	143700147	143700688	0	PDE4DIP
chr1	143701279	143701548	0	PDE4DIP
chr1	143747527	143747747	0	PDE4DIP
chr1	143754196	143754913	0	PDE4DIP
chr1	143809164	143809354	0	SEC22B
chr1	143828518	143828660	1272	SEC22B
chr1	144001757	144002708	0	NBPF9|NOTCH2NL
chr1	144002927	144003287	0	NBPF9|NOTCH2NL
chr1	144166640	144167025	568	POLR3GL
chr1	144167567	144167914	0	POLR3GL
chr1	144300930	144301365	138	NUDT17
chr1	144984786	144984998	0	RP11-325P15.3
chr1	145022537	145022915	0	RP11-325P15.3|AL596177.4
chr1	145184112	145184292	0	CHD1L
chr1	147300430	147302302	797	AL732363.8
chr1	148234480	148234734	0	OTUD7B
chr1	148236187	148236467	0	OTUD7B
chr1	148328911	148329225	0	VPS45
chr1	148399261	148399738	812	PLEKHO1
chr1	148512434	148512743	0	C1orf54
chr1	148806405	148806934	1137	AL356356.17
chr1	148852605	148853030	0	ENSA
chr1	148947753	148948101	0	HORMAD1
chr1	149004739	149005074	0	CTSS
chr1	149129059	149129417	7424	AL355860.12
chr1	149477091	149477323	0	PIP5K1A
chr1	149564702	149564971	0	PI4KB
chr1	149874771	149875240	0	SNX27
chr1	149932251	149932500	0	SNX27
chr1	150160589	150160877	11852	THEM4
chr1	150223410	150223767	0	S100A10
chr1	150382340	150382573	10122	RPTN
chr1	150804293	150804497	257	LCE3E
chr1	151147137	151147479	184	IVL
chr1	151501934	151502281	710	LOR
chr1	151971253	151971644	0	INTS3
chr1	151981499	151982361	0	INTS3
chr1	152030133	152030499	3774	RP11-216N14.5
chr1	152080792	152081610	0	GATAD2B
chr1	152093513	152093939	0	GATAD2B
chr1	152368498	152368974	0	NUP210L
chr1	152387924	152388292	0	NUP210L
chr1	152544092	152544328	7244	AL354980.16
chr1	152646481	152646781	0	IL6R
chr1	152684130	152684345	0	IL6R
chr1	153024113	153024403	0	KCNN3
chr1	153088677	153089011	0	KCNN3
chr1	153113617	153114012	4239	KCNN3
chr1	153481067	153481438	0	GBA
chr1	153702774	153703019	0	ASH1L
chr1	153722491	153722778	0	ASH1L
chr1	153772534	153772940	0	ASH1L
chr1	153811691	153811869	11190	RP11-29H23.2
chr1	154462558	154463163	0	PMF1
chr1	154724939	154725318	0	MEF2D
chr1	155469623	155469890	94822	ETV3
chr1	155485723	155486048	110922	ETV3
chr1	155832864	155833237	0	FCRL4
chr1	155834469	155835084	0	FCRL4
chr1	155889570	155889914	12855	RP4-801G22.3
chr1	156013591	156013863	45	FCRL2
chr1	156066164	156066606	724	CD5L
chr1	156079509	156079780	1334	CD5L
chr1	156522127	156522360	3827	CD1C
chr1	156560879	156561230	3134	CD1B
chr1	156952802	156953119	463	OR6K3
chr1	157170130	157170349	0	PYHIN1
chr1	157232833	157233033	3349	IFI16
chr1	157248794	157249400	0	IFI16
chr1	157304513	157304984	0	AIM2
chr1	157313204	157314045	24	AIM2
chr1	157358006	157358807	39797	RP11-520H16.4
chr1	158075123	158075503	0	C1orf204
chr1	158126355	158126688	0	CCDC19
chr1	158157590	158157909	0	TAGLN2
chr1	158195169	158195484	4501	SLAMF9
chr1	158499332	158499662	417	WDR42A
chr1	158665140	158665513	52	VANGL2
chr1	158665983	158666496	895	VANGL2
chr1	158668783	158669327	3695	VANGL2
chr1	158689875	158690228	24787	VANGL2
chr1	158697269	158697498	23948	SLAMF6
chr1	158756381	158756856	0	SLAMF6
chr1	158815263	158815502	0	CD84
chr1	158821250	158821441	5332	CD84
chr1	158859590	158860387	0	SLAMF1
chr1	158860749	158861480	0	SLAMF1
chr1	158876871	158877087	0	SLAMF1
chr1	158877941	158878460	0	SLAMF1
chr1	158893215	158894059	9722	SLAMF1
chr1	158944299	158944761	0	CD48
chr1	158980515	158981272	0	SLAMF7
chr1	159033762	159034265	0	LY9
chr1	159074389	159074692	0	CD244
chr1	159333946	159334273	505	KLHDC9
chr1	159942865	159943691	0	FCRLA
chr1	159955235	159955981	1996	FCRLB
chr1	159966625	159967013	2068	FCRLB
chr1	159972331	159972646	0	AL359541.11
chr1	159972859	159973134	341	AL359541.11
chr1	159980479	159980923	5282	DUSP12
chr1	160018408	160018776	0	ATF6
chr1	160151651	160151968	0	ATF6
chr1	160157843	160158025	0	ATF6
chr1	160198831	160199395	3355	ATF6
chr1	160598145	160598439	0	NOS1AP
chr1	160867380	160867721	1131	DDR2
chr1	160933651	160933848	0	DDR2
chr1	160954054	160954289	0	DDR2
chr1	160972998	160973484	0	DDR2
chr1	161188374	161188586	27379	RP11-331H2.3
chr1	161933609	161933809	71391	RP4-640E24.1
chr1	163388071	163388248	49481	LMX1A
chr1	163869526	163869775	0	MGST3
chr1	163875955	163876410	0	MGST3
chr1	163877733	163877973	0	MGST3
chr1	163922690	163923000	0	ALDH9A1
chr1	163989973	163990349	0	TMCO1
chr1	164319760	164320072	0	FAM78B
chr1	164405143	164405484	2313	FAM78B
chr1	165146327	165146732	7888	C1orf32
chr1	165566768	165567075	0	POU2F1
chr1	165567553	165567853	0	POU2F1
chr1	165775182	165775540	1337	CREG1
chr1	165898829	165899163	0	RCSD1
chr1	165942714	165942911	605	RCSD1
chr1	165943123	165943507	1014	RCSD1
chr1	166414380	166414715	80	TIPRL
chr1	166473340	166473557	0	SFT2D2
chr1	166549215	166549415	0	TBX19
chr1	166644724	166645014	33241	AL022100.13
chr1	166702062	166702892	15010	AL023755.5
chr1	166703421	166703635	16369	AL023755.5
chr1	166735632	166735813	40813	XCL2
chr1	167248297	167248617	73512	AL135926.12
chr1	167374676	167375439	0	NME7
chr1	167599197	167599491	0	NME7
chr1	167626140	167626543	0	BLZF1
chr1	167697497	167697743	2028	SLC19A2
chr1	167830258	167830576	0	SELP
chr1	167837001	167837336	0	SELP
chr1	167928718	167929387	0	SELL
chr1	167933621	167933897	0	SELL
chr1	167934832	167935163	0	SELL
chr1	167943378	167943661	0	SELL
chr1	168144482	168144856	460	AL031297.4
chr1	168162040	168162238	0	KIFAP3
chr1	168304653	168304847	0	KIFAP3
chr1	168476184	168476504	28962	RP11-297H3.2
chr1	168483933	168484133	36711	RP11-297H3.2
chr1	168798849	168799078	9641	SCYL1BP1
chr1	169522138	169522374	401	FMO1
chr1	169704179	169704448	13222	AL049762.20
chr1	169751066	169751338	0	BAT2D1
chr1	170353600	170353728	0	DNM3
chr1	170390369	170390699	0	DNM3
chr1	170416674	170417087	0	DNM3
chr1	170417487	170417794	0	DNM3
chr1	170490746	170490900	0	DNM3
chr1	170573864	170574595	0	DNM3
chr1	170576337	170576618	0	DNM3
chr1	170578401	170579816	0	DNM3
chr1	170580829	170581290	0	DNM3
chr1	170594108	170594838	0	DNM3
chr1	170616643	170617082	0	DNM3
chr1	170629089	170630185	0	Z97195.1|DNM3
chr1	170633036	170633398	0	Z97195.1|DNM3
chr1	170635108	170635576	0	Z97195.1|DNM3
chr1	170665217	170665471	0	Z97195.1|C1orf105
chr1	170875188	170875383	19394	FASLG
chr1	170890434	170890624	4153	FASLG
chr1	170960541	170960815	23508	RP3-332O11.1
chr1	170961033	170961403	22920	RP3-332O11.1
chr1	170982111	170982471	1852	RP3-332O11.1
chr1	171014596	171015048	29331	RP3-332O11.1
chr1	171074161	171074361	47349	RP3-471M13.1
chr1	171106943	171107228	14482	RP3-471M13.1
chr1	171119288	171119644	2066	RP3-471M13.1
chr1	171131092	171131292	9071	RP3-471M13.1
chr1	171203080	171203274	72449	TNFSF18
chr1	171448710	171449298	5616	TNFSF4
chr1	171531970	171532204	55247	RP11-296O14.1
chr1	171533664	171534171	53280	RP11-296O14.1
chr1	171567013	171567288	20163	RP11-296O14.1
chr1	171569388	171569766	17685	RP11-296O14.1
chr1	171590886	171591303	3120	RP11-296O14.1
chr1	171641506	171641768	11943	AL645568.9
chr1	171651330	171651661	2050	AL645568.9
chr1	171654109	171654438	0	AL645568.9
chr1	172240844	172241171	12011	RC3H1
chr1	172256921	172257217	28088	RC3H1
chr1	172392864	172393295	1876	RABGAP1L
chr1	172401950	172402162	0	RABGAP1L
chr1	172403198	172403566	0	RABGAP1L
chr1	172410499	172410746	0	RABGAP1L
chr1	172429352	172429498	0	RABGAP1L
chr1	172763633	172763850	0	RABGAP1L
chr1	172970141	172970284	0	RABGAP1L
chr1	173022586	173022884	0	RABGAP1L
chr1	173025250	173025509	0	RABGAP1L
chr1	173045725	173045932	0	RABGAP1L
chr1	173050903	173051722	0	RABGAP1L
chr1	173054065	173054356	0	RABGAP1L
chr1	173077583	173077896	0	RABGAP1L
chr1	173148146	173148469	0	RABGAP1L
chr1	173159606	173159831	0	RABGAP1L
chr1	173204412	173204898	0	RABGAP1L
chr1	173205872	173206146	0	RABGAP1L
chr1	173377669	173378100	0	TNN
chr1	173488368	173488681	44158	RP5-1114G22.1
chr1	173510219	173510498	22341	RP5-1114G22.1
chr1	173625899	173626112	0	TNR
chr1	173685128	173685411	0	TNR
chr1	173833766	173834284	0	TNR
chr1	173868486	173868774	0	TNR
chr1	174413492	174413823	0	RFWD2
chr1	174428774	174429115	0	RFWD2
chr1	176358043	176358396	0	RASAL2
chr1	176509506	176509828	0	RASAL2
chr1	176802034	176802255	5247	AL513013.12
chr1	176809112	176809443	12325	AL513013.12
chr1	176843770	176844150	46983	AL513013.12
chr1	176844407	176844909	47620	AL513013.12
chr1	176895441	176895937	64986	RALGPS2
chr1	176896245	176896474	64449	RALGPS2
chr1	176920500	176920795	40128	RALGPS2
chr1	177019892	177020156	0	RALGPS2
chr1	177150753	177151070	0	RALGPS2
chr1	177270370	177270886	0	FAM20B
chr1	177272873	177273232	0	FAM20B
chr1	177787185	177787357	0	C1orf125|NPHS2
chr1	178112052	178112336	0	AL359853.18|TOR1AIP2
chr1	178117383	178117658	142	TOR1AIP1
chr1	178231885	178232205	0	CEP350
chr1	178290841	178291023	0	CEP350
chr1	178526875	178527231	0	ACBD6
chr1	179298507	179298881	6197	MR1
chr1	179323384	179323673	798	IER5
chr1	179335173	179335617	8578	IER5
chr1	179336331	179336657	9736	IER5
chr1	179363661	179363963	37066	IER5
chr1	179387619	179388105	61024	IER5
chr1	179634395	179634742	14176	CACNA1E
chr1	179727803	179728050	0	CACNA1E
chr1	179733756	179733990	0	CACNA1E
chr1	179749974	179750282	0	CACNA1E
chr1	180172401	180172963	96869	AL161734.12
chr1	180484860	180485207	66006	GS1-122H1.3
chr1	180662381	180663138	11810	C1orf120
chr1	180663786	180664137	13198	RP1-223H12.4
chr1	180845604	180845804	5471	RGS16
chr1	180847171	180847434	7038	RGS16
chr1	180851627	180852161	11494	RGS16
chr1	180884872	180885029	0	RGS8
chr1	181084923	181085154	0	DHX9
chr1	181258135	181258416	802	LAMC1
chr1	181262279	181262590	0	LAMC1
chr1	181416693	181416854	4943	LAMC2
chr1	181430613	181430946	0	LAMC2
chr1	181431154	181431273	0	LAMC2
chr1	181826122	181826489	0	NCF2
chr1	181843353	181843613	15411	ARPC5
chr1	181845147	181845347	13677	ARPC5
chr1	181870311	181870511	0	ARPC5
chr1	181925559	181925828	0	RGL1
chr1	182043485	182044014	0	RGL1
chr1	182077362	182077737	0	RGL1
chr1	182078085	182078834	0	RGL1
chr1	182137594	182138119	0	RGL1
chr1	182147141	182147475	0	RGL1
chr1	182148049	182148328	0	RGL1
chr1	182192386	182192813	0	GLT25D2
chr1	182395990	182396382	11090	AL158011.13
chr1	182399444	182399828	7644	AL158011.13
chr1	182885214	182885448	20436	C1orf21
chr1	182978936	182979238	0	EDEM3
chr1	183079603	183079803	0	FAM129A
chr1	183102497	183103344	0	FAM129A
chr1	183106079	183106407	0	FAM129A
chr1	183117914	183118173	0	FAM129A
chr1	183127863	183128351	0	FAM129A
chr1	183177540	183177893	0	FAM129A
chr1	183180902	183181146	0	FAM129A
chr1	183181775	183182186	0	FAM129A
chr1	183553642	183554046	551	IVNS1ABP
chr1	183575038	183575348	21947	IVNS1ABP
chr1	183872614	183872993	2677	AL133383.10
chr1	184309582	184309782	0	HMCN1
chr1	184314113	184314407	0	HMCN1
chr1	184430259	184430535	3551	HMCN1
chr1	184831719	184831988	14773	GS1-304P7.1
chr1	184974747	184975074	58568	PTGS2
chr1	185004825	185005142	59513	PLA2G4A
chr1	185085165	185085385	0	PLA2G4A
chr1	185101019	185101493	0	PLA2G4A
chr1	185620371	185620601	151255	RP11-393M18.1
chr1	186112625	186112812	162136	RP5-925F19.1
chr1	186173972	186174172	128901	RP11-134C1.1
chr1	186221105	186221305	81768	RP11-134C1.1
chr1	186221805	186222359	80714	RP11-134C1.1
chr1	188258555	188258786	29705	RP11-113I24.1
chr1	188995555	188995837	21703	RP11-463J7.1
chr1	189410130	189410479	27416	RP11-309H21.1
chr1	190752580	190753057	25607	AL136987.11
chr1	190754506	190754776	27533	AL136987.11
chr1	190766070	190766457	39097	AL136987.11
chr1	190774670	190775524	35956	RGS1
chr1	190780631	190781200	30280	RGS1
chr1	190781695	190782273	29207	RGS1
chr1	190784859	190785059	26421	RGS1
chr1	190786754	190787335	24145	RGS1
chr1	190788541	190789193	22287	RGS1
chr1	190789626	190789816	21664	RGS1
chr1	190795235	190795786	15694	RGS1
chr1	190811167	190812209	0	RGS1
chr1	190814830	190815648	0	RGS1
chr1	190816066	190816896	284	RGS1
chr1	190840765	190841035	24983	RGS1
chr1	190844772	190845330	26539	RGS13
chr1	190875573	190876094	0	RGS13
chr1	190939155	190939451	12485	RP11-92K2.2
chr1	190939656	190939931	12005	RP11-92K2.2
chr1	191041666	191041984	2810	RGS2
chr1	191043120	191043380	1414	RGS2
chr1	191447433	191447744	0	CDC73
chr1	191490621	191490697	2942	CDC73
chr1	191573982	191574258	86303	CDC73
chr1	191773393	191773838	193773	AL160001.10
chr1	191775593	191775814	191797	AL160001.10
chr1	192713716	192713963	9893	AL513226.11
chr1	193031790	193031975	76801	RP11-489C13.1
chr1	193431120	193431580	476131	RP11-489C13.1
chr1	196410136	196410462	0	NEK7
chr1	196489017	196489867	0	NEK7
chr1	196494276	196494537	0	NEK7
chr1	196588613	196588956	30440	NEK7
chr1	196599609	196599848	41436	NEK7
chr1	196733356	196733552	25423	ATP6V1G3
chr1	196756264	196756648	2327	ATP6V1G3
chr1	196779452	196779712	2754	ATP6V1G3
chr1	196830691	196830888	43536	PTPRC
chr1	196858826	196859203	15221	PTPRC
chr1	196859721	196860116	14308	PTPRC
chr1	196874610	196874975	0	PTPRC
chr1	196877379	196877779	0	PTPRC
chr1	196904765	196905178	0	PTPRC
chr1	196917505	196918091	0	PTPRC
chr1	196921846	196922121	0	PTPRC
chr1	196970069	196970599	0	PTPRC
chr1	197034901	197035133	41733	PTPRC
chr1	197158492	197158761	26132	AC096631.2
chr1	197159699	197159925	24968	AC096631.2
chr1	197161408	197161608	23285	AC096631.2
chr1	197170710	197171229	13664	AC096631.2
chr1	197245218	197245423	59639	AC096631.2
chr1	197277272	197277635	91693	AC096631.2
chr1	197303307	197303654	117728	AC096631.2
chr1	197317452	197317978	131873	AC096631.2
chr1	197325273	197325829	139694	AC096631.2
chr1	197387966	197388150	202387	AC096631.2
chr1	197408898	197409496	198117	RP11-104D3.1
chr1	197508412	197508902	98711	RP11-104D3.1
chr1	197516047	197516242	91371	RP11-104D3.1
chr1	197544210	197544668	62945	RP11-104D3.1
chr1	197636064	197636390	11838	RP11-104D3.2
chr1	197746152	197746480	70390	AC092018.2
chr1	198177516	198177737	32117	RP11-567B20.2
chr1	198213391	198213651	30605	AL591670.10
chr1	198385914	198386085	0	NR5A2
chr1	198489849	198490240	39583	FAM58B
chr1	198541486	198541689	22923	AC097065.2
chr1	198590018	198590358	0	C1orf98
chr1	198620812	198620867	10707	C1orf98
chr1	198651496	198651888	5707	ZNF281
chr1	198683931	198684490	38142	ZNF281
chr1	198709427	198709760	63638	ZNF281
chr1	198719266	198719629	68301	KIF14
chr1	198797310	198797560	0	KIF14
chr1	198858138	198858328	1338	DDX59
chr1	198860480	198861450	0	DDX59
chr1	198875685	198876055	0	DDX59
chr1	198882303	198882571	0	DDX59
chr1	198888919	198889195	0	DDX59
chr1	198890469	198890823	0	DDX59
chr1	198987566	198987832	0	CAMSAP1L1
chr1	199010181	199011201	0	CAMSAP1L1
chr1	199097763	199098286	1273	RPL34P1
chr1	199102288	199102994	2388	RPL34P1
chr1	199105571	199106031	2675	GPR25
chr1	199113856	199114398	3927	GPR25
chr1	199116104	199116395	6175	GPR25
chr1	199761064	199761264	4763	RP11-134G8.6
chr1	199954835	199955108	0	NAV1
chr1	200131729	200131989	0	LMOD1
chr1	200723930	200724383	0	PPP1R12B
chr1	200800903	200801183	0	PPP1R12B
chr1	200854180	200854467	0	SYT2
chr1	201888532	201888889	0	ATP2B4
chr1	202742407	202743103	9031	MDM4
chr1	202766618	202767170	0	MDM4
chr1	202780152	202780547	0	MDM4
chr1	202883337	202883600	0	LRRN2
chr1	202927312	202927550	6092	LRRN2
chr1	202962354	202962649	1093	AL161793.9
chr1	203575546	203575845	0	KLHDC8A
chr1	203835917	203836280	0	MFSD4
chr1	203862257	203862502	0	ELK4
chr1	203999761	204000082	4219	RAB7L1
chr1	204008374	204008979	0	RAB7L1
chr1	204456592	204457279	1322	C1orf186
chr1	204457975	204458127	2705	C1orf186
chr1	204458356	204458787	3086	C1orf186
chr1	204670298	204670690	0	SRGAP2
chr1	204705930	204706300	1524	SRGAP2
chr1	204744062	204744408	3094	RASSF5
chr1	204849327	204849867	0	LGTN
chr1	204957143	204957848	0	MAPKAPK2
chr1	204979375	204980235	5126	MAPKAPK2
chr1	205009411	205009751	0	IL10
chr1	205010371	205010758	0	IL10
chr1	205024374	205024803	11912	IL10
chr1	205211030	205211626	913	FCAMR
chr1	205337819	205338148	0	C4BPB
chr1	205575720	205576340	0	CD55
chr1	205595683	205596003	0	CD55
chr1	205647900	205648207	46086	CR2
chr1	205651966	205652493	41800	CR2
chr1	205658302	205658519	35774	CR2
chr1	205668857	205669105	25188	CR2
chr1	205699087	205699284	0	CR2
chr1	205740383	205740583	0	CR1
chr1	205996259	205996406	0	CD46
chr1	206037329	206037616	1848	CD46
chr1	206063854	206064183	0	C1orf132
chr1	206071823	206072140	0	C1orf132
chr1	206306040	206306179	0	PLXNA2
chr1	206427440	206427768	0	PLXNA2
chr1	206844206	206844672	92665	RP11-459K23.1
chr1	207913205	207913698	1690	G0S2
chr1	207989202	207989438	4020	ADORA2BP
chr1	207991507	207992309	3713	TRAF3IP3
chr1	208369886	208370087	0	SYT14
chr1	208580374	208580756	0	HHAT
chr1	208613731	208614624	0	AL034351.1|HHAT
chr1	208837864	208838064	0	HHAT
chr1	208936799	208937017	0	KCNH1
chr1	209545076	209545449	0	RCOR3
chr1	209806385	209806749	8257	SLC30A1
chr1	209811991	209812278	2728	SLC30A1
chr1	210127544	210127845	48369	RP11-565J7.1
chr1	210137580	210137779	38435	RP11-565J7.1
chr1	210148437	210148775	27439	RP11-565J7.1
chr1	210175338	210175903	311	RP11-565J7.1
chr1	210179796	210180261	1052	INTS7
chr1	210191850	210192184	0	INTS7
chr1	210270652	210271117	0	INTS7
chr1	210458916	210459257	66245	PPP2R5A
chr1	210530634	210530946	0	PPP2R5A
chr1	210752732	210752924	3047	AC092803.2
chr1	210806887	210807438	0	ATF3
chr1	210918575	210918992	7391	SNFT
chr1	210992752	210993046	0	NSL1
chr1	211020794	211021071	0	NSL1
chr1	211113522	211113887	0	FLVCR1
chr1	211186879	211187189	3288	VASH2
chr1	211217739	211218049	0	VASH2
chr1	211343699	211344355	0	RPS6KC1
chr1	214245881	214246192	0	USH2A
chr1	214940913	214941064	0	AL445650.9|ESRRG
chr1	215722476	215722719	0	GPATCH2
chr1	215723593	215723800	0	GPATCH2
chr1	215734848	215735597	0	GPATCH2
chr1	215860776	215861135	0	GPATCH2
chr1	216700005	216700167	18409	TGFB2
chr1	217185157	217185251	62542	RP11-412H9.1
chr1	217429038	217429619	0	LYPLAL1
chr1	217705253	217705597	143905	AL356364.18
chr1	217899017	217899345	46990	AL356364.18
chr1	218038275	218038476	36435	AC096643.2
chr1	218230937	218231137	0	EPRS
chr1	218271379	218271579	0	EPRS
chr1	218463996	218464361	0	RAB3GAP2
chr1	219286080	219286398	87432	RP11-453O22.1
chr1	219309279	219309963	63867	RP11-453O22.1
chr1	219406847	219407145	32661	RP11-453O22.1
chr1	219689862	219690009	99744	RP11-103C3.2
chr1	219883730	219884168	57221	DUSP10
chr1	219907411	219907849	33540	DUSP10
chr1	219909402	219909686	31703	DUSP10
chr1	219948190	219948579	0	DUSP10
chr1	219948962	219949279	0	DUSP10
chr1	219952261	219952630	0	DUSP10
chr1	219966270	219966960	0	DUSP10
chr1	219978477	219978724	0	DUSP10
chr1	219993929	219994552	11845	DUSP10
chr1	220015218	220015453	33134	DUSP10
chr1	220016765	220017195	34681	DUSP10
chr1	220034180	220034565	42734	AL590966.10
chr1	220079785	220080188	2383	AL590966.10
chr1	220080583	220080882	3181	AL590966.10
chr1	220118144	220118484	40742	AL590966.10
chr1	220822047	220822530	0	TAF1A
chr1	220893507	220893734	0	MIA3
chr1	220972504	220972865	0	C1orf58
chr1	221430413	221430756	30028	SUSD4
chr1	221875744	221875999	0	CAPN8
chr1	221981021	221981367	0	CAPN2
chr1	222026174	222026407	0	CAPN2
chr1	222267004	222267570	2072	AC138393.2
chr1	222423382	222423704	6097	AC092809.2
chr1	222436725	222437175	376	DEGS1
chr1	222442730	222443063	0	DEGS1
chr1	222622748	222623091	0	CNIH4
chr1	222632101	222632352	0	CNIH4
chr1	222752516	222752942	63892	WDR26
chr1	222994251	222994952	0	CNIH3
chr1	223000234	223000527	5345	CNIH3
chr1	223006249	223006519	11360	CNIH3
chr1	223041129	223041399	46240	CNIH3
chr1	224174201	224174464	0	PYCR2
chr1	224284278	224284484	30589	C1orf55
chr1	224614814	224615128	656	PARP1
chr1	224917124	224917588	0	ITPKB
chr1	225018847	225019264	16561	RP11-115P16.1
chr1	225169409	225169819	0	CABC1
chr1	225244418	225244737	0	CDC42BPA
chr1	225249896	225250364	0	CDC42BPA
chr1	225967075	225967346	6061	AL136378.14
chr1	226996527	226996861	47495	RHOU
chr1	227033491	227033846	84459	RHOU
chr1	227130718	227130926	113615	RP5-1065P14.1
chr1	227389167	227389428	5143	AL162595.17
chr1	227432942	227433293	18713	TMEM78
chr1	227483253	227483538	0	RAB4A
chr1	227570309	227570589	14909	AL160004.18
chr1	227570819	227571043	14455	AL160004.18
chr1	227643346	227644198	0	NUP133
chr1	228043598	228043941	135367	RP11-108F13.3
chr1	228308184	228308584	0	GALNT2
chr1	228312337	228312997	0	GALNT2
chr1	228325441	228326556	0	GALNT2
chr1	229531979	229532199	2923	EXOC8
chr1	229536520	229536805	0	EXOC8
chr1	229610298	229610527	0	EGLN1
chr1	229663041	229663301	15024	RP11-295G20.1
chr1	230802784	230803019	38857	SIPA1L2
chr1	231044278	231044465	9722	AL451083.5
chr1	231578062	231578363	0	MAP3K19
chr1	231707543	231707802	108571	KCNK1
chr1	231715088	231715288	101085	KCNK1
chr1	231751811	231752123	64250	KCNK1
chr1	231801319	231801885	14488	KCNK1
chr1	231822450	231822932	0	KCNK1
chr1	231871244	231871540	0	KCNK1
chr1	231878182	231878688	3575	KCNK1
chr1	232099668	232100069	7378	SLC35F3
chr1	232446830	232447203	0	SLC35F3
chr1	232448874	232449531	0	SLC35F3
chr1	232472507	232472757	0	SLC35F3
chr1	232473409	232474059	0	SLC35F3
chr1	232601160	232601632	0	TARBP1
chr1	232690541	232690859	9069	TARBP1
chr1	232696430	232696764	14958	TARBP1
chr1	232697734	232698157	16262	TARBP1
chr1	232700913	232701153	19441	TARBP1
chr1	232933551	232934135	106208	AL360294.11
chr1	232974750	232975064	65279	AL360294.11
chr1	233045420	233045883	4976	AL360294.11
chr1	233084281	233084888	21669	AL391832.10
chr1	233128985	233129535	22127	AL391832.10
chr1	233135817	233136138	28959	AL391832.10
chr1	233147351	233147611	40493	AL391832.10
chr1	233174042	233174563	67184	AL391832.10
chr1	233177480	233177845	70622	AL391832.10
chr1	233214008	233214661	107150	AL391832.10
chr1	233218093	233218469	108656	RP4-597N16.1
chr1	233250489	233250809	76316	RP4-597N16.1
chr1	233470990	233471135	0	ARID4B
chr1	233476007	233476428	0	ARID4B
chr1	233500658	233500906	0	ARID4B
chr1	233507731	233508026	0	ARID4B
chr1	233555286	233555564	0	ARID4B
chr1	233722724	233723102	0	B3GALNT2
chr1	233732580	233732800	0	B3GALNT2
chr1	234072203	234072727	0	LYST
chr1	234085988	234086405	0	LYST
chr1	234113297	234113914	16454	LYST
chr1	234118136	234118625	21293	LYST
chr1	234159239	234159445	13795	AL133286.9
chr1	234182838	234183213	22551	NID1
chr1	234216819	234217182	0	NID1
chr1	234228951	234229759	0	NID1
chr1	234327151	234327443	12526	AL122018.37
chr1	234350594	234350913	10359	AL122018.37
chr1	234352090	234352448	11855	AL122018.37
chr1	234389790	234390719	0	GPR137B
chr1	234514109	234514737	1162	RP11-478H16.1
chr1	234687772	234687999	0	ENO1P|EDARADD
chr1	235736992	235737252	0	RYR2
chr1	236292188	236292514	45145	RP11-547P4.1
chr1	236471616	236471822	26595	RP11-136B18.1
chr1	239560696	239560874	0	RGS7
chr1	239761234	239762029	28	KMO
chr1	239762700	239763229	0	KMO
chr1	239830429	239830629	0	OPN3
chr1	239860054	239860233	0	OPN3|CHML
chr1	241480233	241480361	0	CEP170
chr1	241517701	241517958	0	SDCCAG8
chr1	241543848	241544543	0	SDCCAG8
chr1	241555284	241555553	0	SDCCAG8
chr1	241575057	241575366	0	SDCCAG8
chr1	241646528	241646796	0	SDCCAG8
chr1	241817931	241818485	0	AKT3
chr1	241826255	241826922	0	AKT3
chr1	241965438	241965712	0	AKT3
chr1	242502934	242503291	79269	C1orf100
chr1	242513816	242513982	68578	C1orf100
chr1	242549487	242549964	32596	C1orf100
chr1	242552969	242553258	29302	C1orf100
chr1	242580026	242580299	2261	C1orf100
chr1	242636300	242636565	1855	ADSS
chr1	242639625	242640010	0	ADSS
chr1	242829789	242830107	0	C1orf101
chr1	243044528	243044781	15158	BX323046.3
chr1	243060600	243060842	0	BX323046.3
chr1	243175124	243175565	983	AL606483.10
chr1	243201367	243201796	0	EFCAB2
chr1	244131047	244131402	0	SMYD3
chr1	244250294	244250619	0	SMYD3
chr1	244444903	244445175	0	SMYD3
chr1	244484916	244485056	0	SMYD3
chr1	244559729	244560177	0	SMYD3
chr1	244568489	244568768	0	SMYD3
chr1	244858954	244859428	0	C1orf71
chr1	245105238	245105605	0	AHCTF1
chr1	245123211	245123495	0	AHCTF1
chr1	245189937	245190334	0	ZNF695
chr1	245443247	245443565	3829	RP11-488L18.4
chr1	245506035	245506183	18577	AC104335.2
chr1	245639865	245640252	5846	NLRP3
chr1	246637108	246637313	80	OR2T1
chr1	246680374	246680726	1996	OR2T2
chr1	246918617	246918991	6389	OR5BU1
chr1	247054427	247054824	16450	SH3BP5L
chr2	431780	432071	153484	FAM150B
chr2	695813	696322	28374	TMEM18
chr2	2740620	2740929	426568	MYT1L
chr2	3237041	3237340	0	TSSC1
chr2	3386448	3386794	0	TTC15
chr2	6532409	6533050	20410	AC021021.1
chr2	6884013	6884420	21484	CMPK2
chr2	6930049	6930184	5063	RSAD2
chr2	7406316	7406660	23643	AC010904.13
chr2	7494988	7495878	112315	AC010904.13
chr2	7571536	7571676	62747	AC068600.5
chr2	7572863	7573227	61196	AC068600.5
chr2	7625237	7625381	9042	AC068600.5
chr2	7656034	7656268	21488	AC068600.5
chr2	7678796	7678937	44250	AC068600.5
chr2	7779820	7780143	13084	AC092580.2
chr2	7806347	7806590	11670	AC092580.1
chr2	7815707	7816101	21030	AC092580.1
chr2	7830773	7831319	36096	AC092580.1
chr2	7883289	7883827	88612	AC092580.1
chr2	7905558	7905841	110881	AC092580.1
chr2	8042282	8042594	247605	AC092580.1
chr2	8060291	8060665	265614	AC092580.1
chr2	8061871	8062223	267194	AC092580.1
chr2	8094045	8094303	299368	AC092580.1
chr2	8259730	8260154	400509	AC011747.5
chr2	8291890	8292686	367977	AC011747.5
chr2	8306177	8306457	354206	AC011747.5
chr2	8359579	8359942	300721	AC011747.5
chr2	8364279	8364655	296008	AC011747.5
chr2	8370598	8371238	289425	AC011747.5
chr2	8435942	8436436	224227	AC011747.5
chr2	8466022	8467090	193573	AC011747.5
chr2	8532984	8533419	127244	AC011747.5
chr2	8534754	8534943	125720	AC011747.5
chr2	8539115	8539594	121069	AC011747.5
chr2	8572292	8573034	87629	AC011747.5
chr2	8600889	8601467	59196	AC011747.5
chr2	8660328	8660762	0	AC011747.5
chr2	8666297	8666524	5357	AC011747.5
chr2	8861646	8862040	0	KIDINS220
chr2	9041709	9041999	0	MBOAT2
chr2	9149859	9150346	88532	MBOAT2
chr2	9158020	9158335	96693	MBOAT2
chr2	9245210	9245483	18862	DDEF2
chr2	9596894	9597430	0	ADAM17
chr2	9605918	9606465	0	ADAM17
chr2	9608610	9608931	0	ADAM17
chr2	9610097	9610528	0	ADAM17
chr2	9665520	9665855	0	YWHAQ
chr2	9713942	9714279	25385	YWHAQ
chr2	9954965	9955275	0	TAF1B
chr2	10141451	10141864	3650	CYS1
chr2	10173680	10173961	5945	RRM2
chr2	10502077	10502401	0	ODC1
chr2	10868515	10868870	0	PDIA6
chr2	11261158	11261457	0	ROCK2
chr2	11563646	11563929	11045	AC011994.10
chr2	11584585	11585021	6672	AC110754.4
chr2	11585856	11586109	5584	AC110754.4
chr2	11801572	11801935	0	LPIN1
chr2	11811147	11811533	0	LPIN1
chr2	11887834	11888438	2852	LPIN1
chr2	12066261	12066781	21099	AC013471.7
chr2	12103317	12103775	15368	AC013471.7
chr2	12133212	12133507	45263	AC013471.7
chr2	12134450	12134877	46501	AC013471.7
chr2	12328869	12329421	139554	AC012509.13
chr2	12330772	12331065	137910	AC012509.13
chr2	12340562	12340836	128139	AC012509.13
chr2	12351380	12351892	117083	AC012509.13
chr2	12558936	12559433	89858	AC012509.13
chr2	12562065	12562414	92987	AC012509.13
chr2	13251530	13251891	46809	AC093912.2
chr2	13297757	13297968	93036	AC093912.2
chr2	13532083	13532802	327362	AC093912.2
chr2	13537652	13537983	332931	AC093912.2
chr2	13552733	13552939	348012	AC093912.2
chr2	13562379	13562755	357658	AC093912.2
chr2	13580797	13581380	376076	AC093912.2
chr2	13582095	13582522	377374	AC093912.2
chr2	13608053	13608253	403332	AC093912.2
chr2	13709220	13709500	504499	AC093912.2
chr2	14360931	14361337	28631	AC017088.8
chr2	14574521	14574862	115413	FAM84A
chr2	14597617	14597890	92385	FAM84A
chr2	14712244	14712951	12373	FAM84A
chr2	15234507	15235094	0	NAG
chr2	15371307	15371654	0	NAG
chr2	17400414	17400594	29245	AC092843.1
chr2	17560414	17560751	0	AC104812.5
chr2	17794718	17794932	0	SMC6
chr2	17858311	17858837	2430	MSGN1
chr2	17860072	17860563	704	MSGN1
chr2	18004587	18004726	26882	KCNS3
chr2	19551542	19551827	129677	OSR1
chr2	19607261	19607588	185396	OSR1
chr2	19849828	19850017	39474	AC013400.1
chr2	19957010	19957391	2494	TTC32
chr2	20428636	20429214	14692	PUM2
chr2	20580188	20580538	35993	AC023137.5
chr2	22000870	22001451	263262	AC068044.1
chr2	23456887	23457340	17645	AC012506.9
chr2	23968288	23968547	0	ATAD2B
chr2	24351192	24351425	0	ITSN2
chr2	24390493	24390933	0	ITSN2
chr2	24392191	24392541	0	ITSN2
chr2	24406099	24406444	0	ITSN2
chr2	24419625	24419902	0	ITSN2
chr2	24585782	24586152	0	NCOA1
chr2	24653727	24654212	0	NCOA1
chr2	24797835	24798164	0	NCOA1
chr2	25140628	25141081	0	EFR3B
chr2	25377823	25378332	0	DNMT3A
chr2	25495329	25496390	0	DTNB
chr2	25529579	25530081	0	DTNB
chr2	25574415	25574888	0	DTNB
chr2	25634038	25634292	0	DTNB
chr2	25634666	25635120	0	DTNB
chr2	25663055	25663439	0	DTNB
chr2	25678633	25678992	0	DTNB
chr2	25864991	25865216	0	ASXL2
chr2	25870975	25871343	0	ASXL2
chr2	25882416	25882725	0	ASXL2
chr2	26144997	26145407	0	RAB10
chr2	26322206	26322563	0	HADHB
chr2	26834430	26834738	5908	C2orf18
chr2	27759904	27760181	0	SLC4A1AP
chr2	28328728	28329117	0	BRE
chr2	28352559	28352790	0	BRE
chr2	28526231	28526465	32548	FOSL2
chr2	29186058	29186312	0	CLIP4
chr2	29187352	29187620	0	CLIP4
chr2	29393374	29393811	0	ALK
chr2	29799999	29800338	0	ALK
chr2	29942041	29942256	0	ALK
chr2	30225909	30226189	0	YPEL5
chr2	30312302	30312645	0	AC104698.2|LBH
chr2	30374662	30374999	0	LBH
chr2	30702941	30703256	0	LYCAT
chr2	30787956	30788250	10891	CAPN13
chr2	31332558	31332889	0	EHD3
chr2	31400678	31400963	9729	XDH
chr2	31943846	31944032	2364	MEMO1
chr2	32247043	32247375	0	SLC30A6
chr2	32268369	32268738	0	SLC30A6
chr2	32439079	32439335	0	BIRC6
chr2	32794099	32794504	0	TTC27
chr2	33562488	33563179	0	RASGRP3
chr2	33566794	33567705	0	RASGRP3
chr2	33572645	33573468	0	RASGRP3
chr2	33575727	33576234	0	RASGRP3
chr2	33588533	33588764	0	RASGRP3
chr2	34345866	34346190	136045	AC011748.7
chr2	34369702	34369975	112260	AC011748.7
chr2	36228385	36228727	151308	AC009414.1
chr2	36326974	36327298	52737	AC009414.1
chr2	36726877	36727236	48041	FEZ2
chr2	36939168	36939497	0	STRN
chr2	37039669	37040036	0	STRN
chr2	37085776	37086335	0	HEATR5B
chr2	37172500	37172905	0	CCDC75
chr2	37179503	37179682	175	EIF2AK2
chr2	37222011	37222135	0	EIF2AK2
chr2	37457025	37457474	3057	QPCT
chr2	37470845	37471429	16877	QPCT
chr2	37597437	37597612	58131	AC007391.3
chr2	37637300	37637512	86735	CDC42EP3
chr2	37642227	37642573	81674	CDC42EP3
chr2	37651337	37652325	71922	CDC42EP3
chr2	37681412	37681754	42493	CDC42EP3
chr2	37683463	37683713	40534	CDC42EP3
chr2	37704693	37705590	18657	CDC42EP3
chr2	37711384	37711606	12641	CDC42EP3
chr2	37716140	37716395	7852	CDC42EP3
chr2	37952537	37952804	53130	FAM82A
chr2	38015315	38016154	0	FAM82A
chr2	38118323	38118612	0	FAM82A
chr2	38187193	38187495	30397	CYP1B1
chr2	38197567	38197782	30279	AC009229.5
chr2	38227324	38227852	209	AC009229.5
chr2	38259876	38260267	31709	AC009229.5
chr2	38265602	38266083	37435	AC009229.5
chr2	38554596	38554913	89242	HNRPLL
chr2	38988836	38989208	21164	AC019171.4
chr2	39180922	39181133	0	SOS1
chr2	39208792	39209071	402	AC092672.3
chr2	39306296	39306619	0	CDKL4
chr2	39548488	39548795	20040	AC007388.4
chr2	39572697	39573144	3609	AC007388.4
chr2	39594271	39594560	25183	AC007388.4
chr2	41790775	41791037	109330	LDHAL3
chr2	42204704	42205063	44934	EML4
chr2	42216626	42216860	33137	EML4
chr2	42252817	42253032	0	EML4
chr2	42680294	42680620	0	MTA3
chr2	42802981	42803624	0	MTA3
chr2	42877278	42877821	48	AC098824.5
chr2	43140024	43140505	19838	AC016735.2
chr2	43309251	43309627	0	AC010883.8
chr2	43374415	43375028	0	THADA
chr2	43383846	43384085	0	THADA
chr2	43467675	43468042	0	THADA
chr2	43504992	43505321	0	THADA
chr2	43506582	43507537	0	THADA
chr2	43540013	43540357	0	THADA
chr2	43559300	43559633	0	THADA
chr2	43563585	43564011	0	THADA
chr2	43565010	43565261	0	THADA
chr2	43646778	43647292	0	THADA
chr2	44560067	44560396	0	C2orf34
chr2	44659417	44659686	0	C2orf34
chr2	44677174	44677471	0	C2orf34
chr2	44697277	44697706	0	C2orf34
chr2	44732647	44733013	0	C2orf34
chr2	44812108	44812540	0	C2orf34
chr2	44860574	44860842	7341	C2orf34
chr2	44914295	44914647	61062	C2orf34
chr2	44916760	44917111	63527	C2orf34
chr2	44918767	44919023	65534	C2orf34
chr2	44974739	44975098	47443	SIX3
chr2	45370794	45371029	35210	AC009236.4
chr2	45648609	45648986	0	SRBD1
chr2	45771853	45772176	0	PRKCE
chr2	45887277	45887528	0	PRKCE
chr2	45930535	45930976	0	PRKCE
chr2	45948109	45948360	0	PRKCE
chr2	46160677	46161018	0	PRKCE
chr2	46305418	46305840	36786	PRKCE
chr2	46574154	46574518	9087	AC018682.4
chr2	46655402	46655789	0	RHOQ
chr2	46751183	46751380	16115	AC020604.9
chr2	46784328	46784590	0	SOCS5
chr2	46990365	46990775	0	MCFD2
chr2	47777941	47778093	6052	AC079250.1
chr2	47799896	47800161	11791	AC006509.7
chr2	47804838	47805503	6449	AC006509.7
chr2	47833007	47833374	20272	AC006509.7
chr2	47914109	47914459	0	FBXO11
chr2	47979070	47979296	0	FBXO11
chr2	48194899	48195251	102967	AC092791.2
chr2	48281201	48281636	16582	AC092791.2
chr2	48308158	48308726	9616	AC092791.2
chr2	48329193	48329585	30651	AC092791.2
chr2	48331651	48331922	33109	AC092791.2
chr2	48394269	48394557	742	FOXN2
chr2	48403857	48404042	0	FOXN2
chr2	48437538	48437710	0	FOXN2
chr2	48528999	48529674	0	CCDC128
chr2	49108808	49109147	0	FSHR
chr2	53015126	53015637	51029	AC010967.1
chr2	53016021	53016269	51924	AC010967.1
chr2	53832398	53832770	0	ASB3
chr2	54045313	54045552	0	PSME4
chr2	54134623	54135360	2222	AC008280.2
chr2	54154527	54154804	22126	AC008280.2
chr2	54162082	54162713	29681	AC008280.2
chr2	54649409	54649738	0	SPTBN1
chr2	54656032	54656559	0	SPTBN1
chr2	54660593	54661030	0	SPTBN1
chr2	54715188	54716116	0	SPTBN1
chr2	54718866	54719206	0	SPTBN1
chr2	54761045	54761383	8959	SPTBN1
chr2	55094706	55094869	0	RTN4
chr2	55135247	55135515	3779	RTN4
chr2	55382924	55383227	0	CCDC88A
chr2	55391962	55392522	0	CCDC88A
chr2	55671550	55671777	0	SMEK2
chr2	56497576	56497810	30763	CCDC85A
chr2	57956985	57957358	169866	VRK2
chr2	57973425	57973929	153295	VRK2
chr2	57989307	57989526	137698	VRK2
chr2	58099847	58100229	26995	VRK2
chr2	58114496	58114579	12645	VRK2
chr2	58115943	58116395	10829	VRK2
chr2	58119793	58120118	7106	VRK2
chr2	58123288	58123450	3774	VRK2
chr2	58431182	58431392	98018	AC007250.2
chr2	60238915	60239258	225986	AC007381.3
chr2	60392125	60392564	72680	AC007381.3
chr2	60393231	60393618	71626	AC007381.3
chr2	60436310	60436682	28562	AC007381.3
chr2	60444479	60444720	20524	AC007381.3
chr2	60527393	60527734	4072	BCL11A
chr2	60528459	60528940	2866	BCL11A
chr2	60568952	60569178	0	BCL11A
chr2	60596507	60596936	0	BCL11A
chr2	60616537	60616895	0	BCL11A
chr2	60914799	60915250	2276	AC011245.13
chr2	60919778	60920398	7255	AC011245.13
chr2	60924773	60925072	7827	AC010733.7
chr2	60953054	60953411	8845	REL
chr2	60954036	60954352	7904	REL
chr2	60980266	60980560	0	REL
chr2	61047082	61047490	0	PUS10
chr2	61057928	61058280	0	PUS10
chr2	61073360	61073768	0	PUS10
chr2	61097110	61097528	0	PUS10
chr2	61198207	61198509	0	KIAA1841
chr2	61524269	61524579	0	USP34
chr2	61788657	61789075	1635	AC108039.4
chr2	62023969	62024217	0	COMMD1
chr2	62119907	62120350	0	COMMD1
chr2	62146558	62147177	0	COMMD1
chr2	62180566	62180798	0	COMMD1
chr2	62221575	62222004	4877	COMMD1
chr2	62281374	62281530	0	B3GNT1
chr2	62338863	62338990	4046	AC093401.4
chr2	62421706	62422056	75970	AC093401.4
chr2	62425145	62425514	79409	AC093401.4
chr2	62912392	62912818	0	EHBP1
chr2	63735713	63735969	11083	AC016734.7
chr2	63756689	63757087	18944	AC096664.1
chr2	63983669	63983989	0	VPS54
chr2	64117042	64117303	17324	VPS54
chr2	64173112	64173574	0	PELI1
chr2	64181761	64182272	0	PELI1
chr2	64194690	64195087	0	PELI1
chr2	64222723	64223126	0	PELI1
chr2	64260436	64260833	35399	PELI1
chr2	64294312	64295759	69275	PELI1
chr2	64605914	64606285	0	AFTPH
chr2	64606835	64607029	0	AFTPH
chr2	64608944	64609255	0	AFTPH
chr2	64615074	64615381	0	AFTPH
chr2	64621351	64621608	0	AFTPH
chr2	64663195	64663977	0	AFTPH
chr2	64779341	64779782	44791	SERTAD2
chr2	64780763	64781155	46213	SERTAD2
chr2	64784910	64785114	50360	SERTAD2
chr2	64804445	64804748	69895	SERTAD2
chr2	64807669	64808382	73119	SERTAD2
chr2	64818246	64819009	79007	AC007880.2
chr2	64995786	64996240	6462	AC007386.3
chr2	64998129	64998450	8805	AC007386.3
chr2	65059368	65059550	10548	SLC1A4
chr2	65062932	65063455	6643	SLC1A4
chr2	65067752	65068299	1799	SLC1A4
chr2	65312906	65313629	0	ACTR2
chr2	65400602	65400946	0	SPRED2
chr2	65595157	65595532	30508	AC007389.7
chr2	65617236	65617607	8433	AC007389.7
chr2	66502396	66502551	13485	MEIS1
chr2	68284257	68284622	0	PPP3R1
chr2	68452282	68452619	0	PLEK
chr2	68453196	68453553	0	PLEK
chr2	68457890	68458099	0	PLEK
chr2	68468097	68468698	0	PLEK
chr2	68468986	68469711	0	PLEK
chr2	68504517	68505201	26429	PLEK
chr2	68508071	68508233	29983	PLEK
chr2	68734301	68734559	0	PROKR1
chr2	68770457	68771149	33959	PROKR1
chr2	68870202	68870563	0	ARHGAP25
chr2	69135116	69135416	0	ANTXR1
chr2	69850990	69851190	0	ANXA4
chr2	69852191	69852453	0	ANXA4
chr2	69974839	69975189	0	AC019206.4
chr2	70213986	70214704	15819	C2orf42
chr2	70227022	70227328	3195	C2orf42
chr2	71163520	71163822	4241	NAGK
chr2	71433899	71434221	0	ZNF638
chr2	71442111	71442619	0	ZNF638
chr2	71521449	71521633	5754	ZNF638
chr2	72826433	72826740	0	EXOC6B
chr2	72878505	72878682	0	EXOC6B
chr2	72902427	72902566	0	EXOC6B
chr2	72927141	72927458	20456	EXOC6B
chr2	72945165	72945476	22580	SPR
chr2	73683979	73684207	0	ALMS1
chr2	74044132	74044665	4075	AC073046.7
chr2	74160582	74160956	0	TET3
chr2	74371126	74371445	0	SLC4A5
chr2	74647484	74647745	0	C2orf65
chr2	74651352	74652081	0	C2orf65
chr2	74664595	74665048	0	C2orf65
chr2	75025710	75026143	12051	AC104135.5
chr2	75136498	75136792	0	TACR1
chr2	75137083	75137416	0	TACR1
chr2	75484731	75485000	14481	AC007380.3
chr2	75512524	75513028	12941	AC007380.3
chr2	75597131	75597264	0	FAM176A
chr2	75604281	75604617	0	FAM176A
chr2	75606633	75606908	0	FAM176A
chr2	75832106	75832396	40276	C2orf3
chr2	75881098	75881464	89268	C2orf3
chr2	75925246	75925606	133416	C2orf3
chr2	75973278	75973450	181448	C2orf3
chr2	76089009	76089350	297179	C2orf3
chr2	76530862	76531189	4818	AC078940.4
chr2	79058193	79058572	47762	REG3G
chr2	80545077	80545329	0	CTNNA2
chr2	80605849	80606179	0	CTNNA2
chr2	81331007	81331225	245624	AC012075.10
chr2	81609704	81609851	32742	AC012075.10
chr2	84293295	84293586	77731	AC097458.2
chr2	84523609	84523824	0	SUCLG1
chr2	84897827	84898268	0	DNAH6
chr2	84978681	84979093	7181	TMSB10
chr2	85011960	85012344	14660	AC022210.8
chr2	85019152	85019528	21852	AC022210.8
chr2	85023663	85024117	26363	AC022210.8
chr2	85050145	85050390	52845	AC022210.8
chr2	85098752	85098902	9503	KCMF1
chr2	85644885	85645069	2795	GGCX
chr2	85912395	85912630	7148	ST3GAL5
chr2	85934448	85934859	0	ST3GAL5
chr2	85941893	85942154	0	ST3GAL5
chr2	85946120	85946540	0	ST3GAL5
chr2	86178220	86178479	0	POLR1A
chr2	86354950	86355278	0	REEP1
chr2	86864689	86865055	185	CD8A
chr2	88680566	88681209	0	EIF2AK3
chr2	90960563	90960759	82055	AC027612.6
chr2	90968478	90968761	74053	AC027612.6
chr2	90969172	90969287	73527	AC027612.6
chr2	90970554	90970750	72064	AC027612.6
chr2	90977070	90977263	65551	AC027612.6
chr2	91631474	91631607	137251	AC128677.4
chr2	91632455	91632547	138232	AC128677.4
chr2	91632880	91633696	138657	AC128677.4
chr2	91634883	91635049	140660	AC128677.4
chr2	91635649	91635998	141426	AC128677.4
chr2	91636205	91637613	141982	AC128677.4
chr2	91638948	91640235	144725	AC128677.4
chr2	91644411	91645510	150188	AC128677.4
chr2	91645827	91646192	151604	AC128677.4
chr2	91653269	91653643	159046	AC128677.4
chr2	91653934	91655274	159711	AC128677.4
chr2	91660283	91661802	166060	AC128677.4
chr2	91664265	91664899	170042	AC128677.4
chr2	91667730	91667930	173507	AC128677.4
chr2	91669290	91670901	175067	AC128677.4
chr2	91672658	91673152	178435	AC128677.4
chr2	91679800	91680000	185577	AC128677.4
chr2	91680803	91681706	186580	AC128677.4
chr2	91682242	91683048	188019	AC128677.4
chr2	91683346	91684063	189123	AC128677.4
chr2	91684381	91686106	190158	AC128677.4
chr2	91686779	91687488	192556	AC128677.4
chr2	91687771	91687953	193548	AC128677.4
chr2	91688475	91688677	194252	AC128677.4
chr2	95569211	95569621	5676	AC009237.3
chr2	96353331	96353677	2011	KIAA1754L
chr2	96370280	96370629	0	NCAPH
chr2	96518738	96519586	7526	AC021188.6
chr2	96521666	96521926	5186	AC021188.6
chr2	96764745	96764948	0	LMAN2L
chr2	97671332	97671600	23706	AC017099.11
chr2	97834127	97834432	0	TMEM131
chr2	97894037	97895336	0	TMEM131
chr2	97914088	97914539	0	TMEM131
chr2	97940341	97940760	0	TMEM131
chr2	97945405	97946049	0	TMEM131
chr2	97949815	97950312	0	TMEM131
chr2	97952567	97952844	0	TMEM131
chr2	97995384	97996009	16598	TMEM131
chr2	97996370	97996671	17584	TMEM131
chr2	98009911	98010385	31125	TMEM131
chr2	98421585	98422006	5839	INPP4A
chr2	98451443	98451833	0	INPP4A
chr2	98696494	98696914	0	MGAT4A
chr2	99152519	99152731	0	MITD1
chr2	99363407	99363637	0	EIF5B
chr2	100119223	100119574	0	AFF3
chr2	100378025	100378364	0	CHST10
chr2	100436737	100436964	16412	NMS
chr2	100570976	100571316	2631	AC068538.8
chr2	100994727	100995280	0	TBC1D8
chr2	101072283	101072631	0	TBC1D8
chr2	101255260	101255699	131	SNORD89
chr2	101289670	101290071	0	RNF149
chr2	101605641	101606482	74438	MAP4K4
chr2	101658382	101658846	22074	MAP4K4
chr2	101736610	101736869	0	MAP4K4
chr2	102007918	102008868	0	IL1R2
chr2	102063416	102063761	52104	IL1R2
chr2	102065911	102066389	54599	IL1R2
chr2	102068076	102068450	56764	IL1R2
chr2	102083383	102083585	53249	IL1R1
chr2	102349622	102350813	0	IL18R1
chr2	102407679	102408018	0	IL18RAP
chr2	102417985	102418337	0	IL18RAP
chr2	102419331	102419531	0	IL18RAP
chr2	102606442	102606587	0	SLC9A2
chr2	105298193	105298602	0	TGFBRAP1
chr2	105773050	105773386	0	NCK2
chr2	105786333	105786662	0	NCK2
chr2	105795006	105795277	0	NCK2
chr2	105856584	105857044	0	NCK2
chr2	105887747	105888286	10610	NCK2
chr2	108391327	108391548	20625	SULT1C2
chr2	108563925	108564373	6826	LIMS1
chr2	108576986	108577410	0	LIMS1
chr2	108759330	108759656	0	RANBP2
chr2	109126696	109127253	154436	EDAR
chr2	109441040	109441213	0	AC140485.3
chr2	109628800	109629272	12270	AC140485.3
chr2	109698222	109698431	0	SEPT10
chr2	110258975	110259214	0	NPHP1
chr2	111332422	111332729	0	ACOXL
chr2	111339180	111339716	0	ACOXL
chr2	111345757	111346080	0	ACOXL
chr2	111349183	111349524	0	ACOXL
chr2	111355952	111356373	0	ACOXL
chr2	111574848	111575250	0	AC096670.1
chr2	111590052	111590559	4403	BCL2L11
chr2	111636786	111637027	0	BCL2L11
chr2	111642571	111642887	78	BCL2L11
chr2	111683049	111683673	40556	BCL2L11
chr2	111693309	111693789	50816	BCL2L11
chr2	111701057	111701267	58564	BCL2L11
chr2	112126142	112126420	116693	ANAPC1
chr2	112179810	112180197	62916	ANAPC1
chr2	112549924	112550226	0	TMEM87B
chr2	113130001	113130301	0	SLC20A1
chr2	113182273	113182801	12733	NT5DC4
chr2	113256609	113256974	0	IL1A
chr2	113295311	113295628	8180	IL1B
chr2	113864078	113864705	47102	CBWD2
chr2	114266036	114266324	35166	SLC35F5
chr2	114360420	114361154	2853	ACTR3
chr2	114397702	114398011	0	ACTR3
chr2	114557793	114558048	78091	AC010982.5
chr2	118520811	118521047	30096	AC009303.3
chr2	118534142	118534600	27920	INSIG2
chr2	118578397	118578999	0	INSIG2
chr2	118723689	118723937	139623	INSIG2
chr2	120048203	120048543	0	AC069154.5
chr2	120121562	120121899	0	AC069154.5
chr2	120178728	120179072	22564	TMEM177
chr2	120335076	120335542	0	PTPN4
chr2	120336299	120336845	0	PTPN4
chr2	120338487	120338843	0	PTPN4
chr2	120480241	120480495	6644	EPB41L5
chr2	120579430	120579796	0	EPB41L5
chr2	120761248	120761690	0	RALB
chr2	121808227	121808506	3319	CLASP1
chr2	122004914	122005418	0	CLASP1|RNU4ATAC
chr2	122072330	122072557	0	CLASP1
chr2	122074044	122074359	0	CLASP1
chr2	123178100	123178441	936201	TSN
chr2	123211770	123211979	944174	AC092646.2
chr2	125871913	125872308	268953	AC104842.4
chr2	126033265	126033548	430305	AC104842.4
chr2	126970484	126970773	60704	AC013474.10
chr2	127700866	127701094	21053	CYP27C1
chr2	127884844	127885245	7242	PROC
chr2	128037711	128038091	0	MYO7B
chr2	128212040	128212302	0	WDR33
chr2	129587938	129588176	128048	AC079586.6
chr2	129821825	129822236	73934	AC079586.6
chr2	130777282	130777531	20564	AC068137.8
chr2	131298451	131298842	56274	FAM123C
chr2	132699546	132700368	26829	AC097532.3
chr2	132712611	132713570	13627	AC097532.3
chr2	132735200	132737002	4077	AC097532.3
chr2	134495883	134496165	209072	AC016906.7
chr2	134592389	134592836	112401	AC016906.7
chr2	134643849	134644313	60924	AC016906.7
chr2	134707292	134708192	1967	AC016906.7
chr2	134723873	134724180	4120	MGAT5
chr2	134724734	134725189	3111	MGAT5
chr2	134727296	134727724	576	MGAT5
chr2	134749294	134749706	0	MGAT5
chr2	134756961	134757509	0	MGAT5
chr2	134764332	134764667	0	MGAT5
chr2	134810376	134810829	0	MGAT5
chr2	135097834	135098221	0	TMEM163
chr2	135117051	135117264	0	TMEM163
chr2	135157536	135158003	0	TMEM163
chr2	135232700	135233071	39660	TMEM163
chr2	135530938	135531121	0	RAB3GAP1
chr2	135949300	135949563	0	ZRANB3
chr2	136138560	136139171	0	R3HDM1
chr2	136162022	136162275	0	R3HDM1
chr2	136422912	136423216	0	DARS
chr2	136479803	136480079	20111	DARS
chr2	136503225	136503652	43533	DARS
chr2	136524433	136524726	64183	CXCR4
chr2	136530376	136530754	58155	CXCR4
chr2	136608185	136608439	18206	CXCR4
chr2	136729810	136730097	139831	CXCR4
chr2	136836733	136837107	181304	AC010146.13
chr2	136849674	136849936	168475	AC010146.13
chr2	138300721	138301019	137259	HNMT
chr2	138741534	138742285	19784	AC097523.4
chr2	138977002	138977571	0	SPOPL
chr2	139011919	139012137	0	SPOPL
chr2	139186194	139186589	40477	NXPH2
chr2	141115290	141115511	0	LRP1B
chr2	141221732	141222018	0	LRP1B
chr2	141271713	141272129	0	LRP1B
chr2	141987868	141988179	0	LRP1B
chr2	143341919	143342019	9518	KYNU
chr2	143348571	143348772	2765	KYNU
chr2	143504331	143504446	0	KYNU
chr2	143559275	143559464	5077	AC013437.8
chr2	143603083	143603587	0	ARHGAP15
chr2	143615074	143615529	0	ARHGAP15
chr2	143937854	143938082	0	ARHGAP15
chr2	143942284	143942989	0	ARHGAP15
chr2	144173007	144173287	0	ARHGAP15
chr2	144204367	144204659	0	ARHGAP15
chr2	144276388	144276614	34001	ARHGAP15
chr2	144375364	144375709	3967	AC016910.6
chr2	144423242	144423442	0	GTDC1
chr2	144687810	144688130	0	GTDC1
chr2	144723021	144723389	0	GTDC1
chr2	144784607	144784810	0	GTDC1
chr2	144817278	144817445	10779	GTDC1
chr2	144831990	144832427	25491	GTDC1
chr2	144848349	144848654	13401	ZFHX1B
chr2	146213840	146214098	401739	AC064865.6
chr2	146219236	146219384	399822	AC009476.3
chr2	146222997	146223386	395820	AC009476.3
chr2	146225662	146226021	393185	AC009476.3
chr2	147647839	147648197	149812	AC013406.7
chr2	147771733	147772248	25761	AC013406.7
chr2	147862263	147862581	19799	AC013406.7
chr2	147973839	147974091	4261	AC012666.7
chr2	148102950	148103353	133372	AC012666.7
chr2	148109787	148110000	140209	AC012666.7
chr2	148113907	148114244	144329	AC012666.7
chr2	148163692	148163931	154724	ACVR2A
chr2	148463867	148464178	0	ORC4L
chr2	148516309	148516553	0	MBD5
chr2	149077582	149078024	41014	EPC2
chr2	149117424	149117805	1233	EPC2
chr2	149133172	149133503	0	EPC2
chr2	149565044	149565251	0	KIF5C
chr2	149732303	149732604	0	LYPD6B
chr2	150028212	150028711	0	LYPD6
chr2	150585710	150585943	161759	AC007364.3
chr2	150698379	150698748	228775	AC093738.2
chr2	150732456	150732751	194772	AC093738.2
chr2	151094268	151094468	41841	RND3
chr2	151254522	151254687	202095	RND3
chr2	151294365	151294541	241938	RND3
chr2	151854559	151854885	0	NMI
chr2	151862731	151863077	8067	NMI
chr2	152179732	152180003	0	NEB
chr2	152384721	152385063	0	ARL5A
chr2	152398836	152399114	3275	CACNB4
chr2	152405048	152405529	0	CACNB4
chr2	152427503	152427846	0	CACNB4
chr2	152443764	152443999	0	CACNB4
chr2	152549252	152549450	0	CACNB4
chr2	152731410	152731921	0	STAM2
chr2	152970919	152971548	15524	AC012066.10
chr2	153062097	153062589	44961	FMNL2
chr2	153129513	153129940	0	FMNL2
chr2	153131498	153131771	0	FMNL2
chr2	153176670	153176995	0	FMNL2
chr2	153177990	153178432	0	FMNL2
chr2	153257762	153258206	0	PRPF40A
chr2	154597086	154597305	0	GALNT13
chr2	155526052	155526306	20227	AC093112.1
chr2	155690684	155690942	36385	AC079256.5
chr2	155710399	155710844	56100	AC079256.5
chr2	156255619	156255882	360334	AC092662.2
chr2	156945055	156945409	29495	AC092686.3
chr2	156964655	156965019	9885	AC092686.3
chr2	156995814	156996199	4012	GPD2
chr2	157041481	157041935	0	GPD2
chr2	157091846	157092375	0	GPD2
chr2	157103084	157103311	0	GPD2
chr2	157461057	157461434	35492	AC096589.1
chr2	157626521	157626875	129499	AC096589.1
chr2	157715501	157715872	59392	AC016732.7
chr2	157811242	157811514	10842	GALNT5
chr2	157969162	157969476	9903	PSCDBP
chr2	157977735	157978825	554	PSCDBP
chr2	157985614	157985921	0	PSCDBP
chr2	158009633	158010098	783	PSCDBP
chr2	158031521	158031872	22671	PSCDBP
chr2	158033579	158034596	24729	PSCDBP
chr2	158307834	158308270	0	ACVR1
chr2	158312451	158312775	0	ACVR1
chr2	158767804	158768003	0	CCDC148
chr2	158779312	158779475	0	CCDC148
chr2	159025737	159026069	0	PKP4
chr2	159663712	159663924	0	TANC1
chr2	159722326	159722501	0	TANC1
chr2	159751240	159751544	0	TANC1
chr2	160279003	160279203	0	MARCH7
chr2	160355210	160355401	0	CD302
chr2	160443847	160444307	0	LY75
chr2	160459948	160460552	0	LY75
chr2	160465112	160465453	0	LY75
chr2	160525238	160525637	0	PLA2R1
chr2	160528439	160528804	0	PLA2R1
chr2	160677005	160677281	0	ITGB6
chr2	160788787	160789255	23778	ITGB6
chr2	160859235	160859351	0	RBMS1
chr2	161642059	161642846	58866	TANK
chr2	161653411	161653746	47966	TANK
chr2	161668948	161669348	32364	TANK
chr2	161712741	161712941	0	TANK
chr2	161728284	161728612	0	TANK
chr2	161731580	161732012	0	TANK
chr2	161737921	161738277	0	TANK
chr2	161742748	161743100	0	TANK
chr2	161843285	161844110	42307	TANK
chr2	162391889	162392087	0	SLC4A10
chr2	162623795	162624508	0	DPP4
chr2	162627390	162627724	0	DPP4
chr2	162825897	162826044	5792	IFIH1
chr2	164580072	164580733	279309	FIGN
chr2	165326102	165326409	0	COBLL1
chr2	165461442	165461765	909	AC019197.7
chr2	166735178	166735434	10001	AC107082.3
chr2	168607028	168607228	0	STK39
chr2	168759569	168759895	0	STK39
chr2	168987446	168987661	17586	AC019086.7
chr2	168997655	168997920	7327	AC019086.7
chr2	169054711	169056021	0	LASS6
chr2	169060286	169060701	0	LASS6
chr2	169095834	169096081	0	LASS6
chr2	169276929	169277276	0	LASS6
chr2	169504777	169505038	0	ABCB11
chr2	169601600	169601918	5521	ABCB11
chr2	169603079	169603330	7000	ABCB11
chr2	170261408	170261469	0	PHOSPHO2|KLHL23
chr2	170720123	170720535	22366	MYO3B
chr2	170722072	170722307	20594	MYO3B
chr2	170725328	170726070	16831	MYO3B
chr2	170742748	170743016	0	MYO3B
chr2	170744668	170745043	0	MYO3B|AC007277.2
chr2	171074659	171074909	0	MYO3B|AC007277.2
chr2	171583320	171583610	0	TLK1
chr2	171745170	171745590	19881	TLK1
chr2	171812883	171813173	75370	METTL8
chr2	171825654	171825816	62727	METTL8
chr2	171872267	171872634	15909	METTL8
chr2	171883184	171884701	3842	METTL8
chr2	171890485	171891300	0	METTL8
chr2	171985684	171985887	0	METTL8
chr2	172044164	172044512	0	C2orf37
chr2	172105094	172105578	0	CYBRD1
chr2	173271113	173271499	6739	AC018712.5
chr2	173621831	173622106	0	RAPGEF4
chr2	173622344	173622544	0	RAPGEF4
chr2	173674558	173675043	0	AC013461.1
chr2	173812627	173813114	0	AC013461.1
chr2	173920907	173921147	6660	CDCA7
chr2	173932149	173932711	0	CDCA7
chr2	174472007	174472297	9208	SP3
chr2	174565315	174565529	26639	SP3
chr2	174578258	174578528	39582	SP3
chr2	174590910	174591050	52234	SP3
chr2	174612805	174613118	32303	OLA1
chr2	174617096	174617456	27965	OLA1
chr2	174965676	174965932	0	AC106900.1
chr2	175170534	175170940	0	WASPIP
chr2	175204570	175204884	0	WASPIP
chr2	175232530	175232783	0	WASPIP
chr2	175325463	175326180	0	CHRNA1
chr2	175725247	175725788	0	ATF2
chr2	176637041	176637166	0	AC009336.13
chr2	177504767	177505252	1703	AC073636.4
chr2	177570004	177570667	66940	AC073636.4
chr2	177572360	177572716	69296	AC073636.4
chr2	177631870	177632112	79576	AC079305.6
chr2	177737589	177737946	25812	AC079305.6
chr2	177742740	177743124	24833	AC079305.6
chr2	177766287	177766577	1380	AC079305.6
chr2	177780056	177780431	5237	HNRPA3
chr2	177970429	177970700	0	AGPS
chr2	178120069	178120507	3233	AC073834.6
chr2	178977300	178977686	4894	OSBPL6
chr2	179055465	179055854	0	PLEKHA3
chr2	179080526	179080810	2500	PLEKHA3
chr2	179087673	179087820	9647	PLEKHA3
chr2	179100809	179101165	0	TTN
chr2	179594179	179594610	87166	SESTD1
chr2	179702636	179702906	0	SESTD1
chr2	179812169	179812516	0	SESTD1
chr2	179828066	179828299	0	SESTD1
chr2	180525532	180525877	0	AC096587.1
chr2	180907557	180907897	327472	AC096587.1
chr2	181525021	181525221	28136	UBE2E3
chr2	181563841	181564003	0	UBE2E3
chr2	181679773	181680205	43376	UBE2E3
chr2	181701157	181701576	64760	UBE2E3
chr2	181808719	181809386	172322	UBE2E3
chr2	181879696	181880164	149700	ITGA4
chr2	181882353	181882553	147311	ITGA4
chr2	181886800	181887160	142704	ITGA4
chr2	181921157	181921779	108085	ITGA4
[truncated: 10,959 more rows]

## Sheet: GM12878_GO_analysis
GOID	GO TERM	Corrected P-VALUE	UNCORRECTED P-VALUE	FDR_RATE	EXPECTED_FALSE_POSITIVES	NUM_ANNOTATIONS	Target genes
1. Terms for BP
GOID GO:0050794	TERM regulation of cellular process	CORRECTED P-VALUE 1.84780620827835e-43	UNCORRECTED P-VALUE 5.67508049225537e-47	FDR_RATE 0.00%	EXPECTED_FALSE_POSITIVES 0.00	NUM_ANNOTATIONS 929 of 2165 in the list, vs 10969 of 37957 in the genome	HIPK3, SLAMF7, ASZ1, IL12B, SAP30BP, MTDH, NTN1, UHRF2, IMPACT, PDCD1LG2, LSM14A, CXCL10, UBASH3A, LYL1, NUB1, STATIP1, ASXL2, GRIN3A, BASP1, AKT3, HIST1H3H, ANAPC10, ADIPOR2, RASGEF1A, ARHGAP15, DDEF1, IL20RB, EPC2, SIPA1L3, CARTPT, TAF3, CEBPA, ETV6, LANCL2, NEB, TXNDC1, ATF7IP, ASCC2, BCL2L14, CCR9, SPTBN1, MAML2, ANKDD1A, GRIN2D, MIB1, HERPUD1, NPFFR2, GABRA4, NTSR1, CD40, TNFRSF19, GPR88, ZN…
GOID GO:0065007	TERM biological regulation	CORRECTED P-VALUE 1.61272563503617e-41	UNCORRECTED P-VALUE 4.95308855969339e-45	FDR_RATE 0.00%	EXPECTED_FALSE_POSITIVES 0.00	NUM_ANNOTATIONS 1008 of 2165 in the list, vs 12344 of 37957 in the genome	HPS4, HIPK3, SLAMF7, ASZ1, IL12B, SAP30BP, MTDH, NTN1, UHRF2, IMPACT, PDCD1LG2, LSM14A, CXCL10, UBASH3A, LYL1, NUB1, C16orf63, STATIP1, ASXL2, NOX3, GRIN3A, BASP1, AKT3, HIST1H3H, ANAPC10, ADIPOR2, RASGEF1A, ARHGAP15, DDEF1, IL20RB, EPC2, SIPA1L3, CARTPT, TAF3, CEBPA, ETV6, LANCL2, NEB, TXNDC1, ATF7IP, ASCC2, BCL2L14, CCR9, SPTBN1, MAML2, ANKDD1A, GRIN2D, MIB1, HERPUD1, NPFFR2, GABRA4, NTSR1, CD4…
GOID GO:0050789	TERM regulation of biological process	CORRECTED P-VALUE 1.14892691188735e-40	UNCORRECTED P-VALUE 3.52864530677932e-44	FDR_RATE 0.00%	EXPECTED_FALSE_POSITIVES 0.00	NUM_ANNOTATIONS 963 of 2165 in the list, vs 11668 of 37957 in the genome	HPS4, HIPK3, SLAMF7, ASZ1, IL12B, SAP30BP, MTDH, NTN1, UHRF2, IMPACT, PDCD1LG2, LSM14A, CXCL10, UBASH3A, LYL1, NUB1, STATIP1, ASXL2, GRIN3A, BASP1, AKT3, HIST1H3H, ANAPC10, ADIPOR2, RASGEF1A, ARHGAP15, DDEF1, IL20RB, EPC2, SIPA1L3, CARTPT, TAF3, CEBPA, ETV6, LANCL2, NEB, TXNDC1, ATF7IP, ASCC2, BCL2L14, CCR9, SPTBN1, MAML2, ANKDD1A, GRIN2D, MIB1, HERPUD1, NPFFR2, GABRA4, NTSR1, CD40, TNFRSF19, GPR…
GOID GO:0023052	TERM signaling	CORRECTED P-VALUE 1.29920460538713e-25	UNCORRECTED P-VALUE 3.99018613448137e-29	FDR_RATE 0.00%	EXPECTED_FALSE_POSITIVES 0.00	NUM_ANNOTATIONS 497 of 2165 in the list, vs 5424 of 37957 in the genome	SFRP2, C6orf190, ASZ1, IL12B, TNFSF10, ASB7, SHOC2, MTDH, FAF1, CAB39, NPHP3, CCR1, CXCL10, MAP3K3, GRIN3A, ROPN1L, TNFSF18, AKT3, ADIPOR2, SOST, SYK, ARHGAP15, ZWINT, NLGN1, DDEF1, IL20RB, CARTPT, CACNG4, MRGPRX2, PLEKHM3, CEBPA, TXNDC1, THBS1, CCR9, SPTBN1, PSME4, CCL22, MAML2, NEFL, ANKDD1A, GRIN2D, AGTR1, MIB1, CORO1C, HERPUD1, TNFRSF10A, NPFFR2, GABRA4, NTSR1, CD40, TNFRSF19, GPR88, IRF8, DU…
GOID GO:0009987	TERM cellular process	CORRECTED P-VALUE 1.11625621931515e-24	UNCORRECTED P-VALUE 3.42830534187701e-28	FDR_RATE 0.00%	EXPECTED_FALSE_POSITIVES 0.00	NUM_ANNOTATIONS 1310 of 2165 in the list, vs 18674 of 37957 in the genome	HPS4, SLAMF7, SAP30BP, UHRF2, DNASE2B, MAN2A1, LSM14A, LYL1, LY9, NUB1, TUBG1, C16orf63, STATIP1, NOX3, GRIN3A, PPM1M, BASP1, TMEM18, HIST1H2BJ, HIST1H3H, LSAMP, AKR1B10, CCDC64, SGPP2, DDEF1, EPC2, BXDC5, TAF3, ETV6, SPAG16, NEB, TXNDC1, ATF7IP, SPTBN1, C3orf31, GRIN2D, HERPUD1, NPFFR2, CD40, TNFRSF19, NUDT4, MKI67, AQR, ARHGAP26, PTGS2, IFT57, H2AFZ, SERPINB9, WASPIP, SLC37A1, PPP1R12A, ITGB5, …
GOID GO:0019222	TERM regulation of metabolic process	CORRECTED P-VALUE 2.67483458115857e-24	UNCORRECTED P-VALUE 8.21509392247719e-28	FDR_RATE 0.00%	EXPECTED_FALSE_POSITIVES 0.00	NUM_ANNOTATIONS 538 of 2165 in the list, vs 6092 of 37957 in the genome	HPS4, HIPK3, ASZ1, IL12B, SAP30BP, MTDH, IMPACT, LSM14A, LYL1, NUB1, STATIP1, ASXL2, BASP1, ANAPC10, ARHGAP15, DDEF1, EPC2, CARTPT, TAF3, CEBPA, ETV6, LANCL2, TXNDC1, ATF7IP, ASCC2, MAML2, HERPUD1, CD40, ZNF362, YLPM1, F2R, SSH1, ARHGAP26, PTGS2, IFT57, PTEN, SERPINB9, MID1IP1, FOXO1A, PPP1R12A, DYRK2, ERC1, LATS2, HMGN3, C1orf149, JHDM1D, NF1, FBXW11, MAPK8IP3, SETD6, EPB41L5, MAFB, PIM1, CTNNBI…
GOID GO:0009966	TERM regulation of signal transduction	CORRECTED P-VALUE 5.48093119342713e-24	UNCORRECTED P-VALUE 1.68333267611398e-27	FDR_RATE 0.00%	EXPECTED_FALSE_POSITIVES 0.00	NUM_ANNOTATIONS 232 of 2165 in the list, vs 1940 of 37957 in the genome	SFRP2, HIPK3, MAP2K1, IFNA2, IL12B, NDFIP1, TNFSF10, CENTD1, MCF2L2, SHOC2, MTDH, C5orf13, GREM1, STRN3, NPHP3, UBASH3A, AKAP6, STATIP1, CRKRS, MAP3K3, CARD4, TICAM1, NFKBIA, CENTA1, SOST, RASGEF1A, SYK, ARHGAP15, FER1L3, NLGN1, DDEF1, SIPA1L3, CACNG4, UBE2N, LANCL2, SLA2, CRK, TNFRSF11A, CLTC, CARD15, THBS1, ROBO1, TGIF, ARF6, TRAF6, TNFRSF10A, CD40, TNFRSF19, PTPN11, DUSP6, MAP2K6, GRB2, CD8A, …
GOID GO:0023051	TERM regulation of signaling	CORRECTED P-VALUE 7.53781448468991e-24	UNCORRECTED P-VALUE 2.31505358866398e-27	FDR_RATE 0.00%	EXPECTED_FALSE_POSITIVES 0.00	NUM_ANNOTATIONS 257 of 2165 in the list, vs 2252 of 37957 in the genome	SFRP2, HIPK3, IL12B, TNFSF10, SHOC2, MTDH, C5orf13, NPHP3, UBASH3A, AKAP6, USP46, STATIP1, CRKRS, MAP3K3, SOST, RASGEF1A, SYK, ARHGAP15, NLGN1, DDEF1, SIPA1L3, CARTPT, CACNG4, LANCL2, THBS1, TGIF, TNFRSF10A, CD40, TNFRSF19, DUSP6, F2R, IL17F, ARHGAP26, PTGS2, PTEN, NPTN, NLRC5, C9orf89, WWC1, CDC91L1, FOXO1A, GARNL4, ASPN, SMAD6, LATS2, HMGN3, IL15, TNFSF11, UBR2, TGFB2, NF1, FGF19, RHOT1, MAPK8I…
GOID GO:0051716	TERM cellular response to stimulus	CORRECTED P-VALUE 9.29028718773869e-24	UNCORRECTED P-VALUE 2.85328230581655e-27	FDR_RATE 0.00%	EXPECTED_FALSE_POSITIVES 0.00	NUM_ANNOTATIONS 538 of 2165 in the list, vs 6123 of 37957 in the genome	ASZ1, IL12B, MTDH, CXCL10, GRIN3A, AKT3, ADIPOR2, ARHGAP15, DDEF1, IL20RB, EPC2, C6orf167, CARTPT, CEBPA, TXNDC1, CCR9, SPTBN1, MAML2, ANKDD1A, GRIN2D, MIB1, HERPUD1, NPFFR2, GABRA4, NTSR1, CD40, TNFRSF19, GPR88, NUDT4, CDC42EP3, F2R, MKI67, SSH1, ARHGAP26, PTGS2, PTEN, SERPINB9, FOXO1A, PPP1R12A, DYRK2, ITGB5, GNG12, ERC1, TNFRSF21, ATP6V0E, LATS2, HMGN3, LRP12, NF1, FBXW11, RHOT1, TEX2, MAPK8IP…
GOID GO:0007165	TERM signal transduction	CORRECTED P-VALUE 1.6528494377318e-23	UNCORRECTED P-VALUE 5.0763189119527e-27	FDR_RATE 0.00%	EXPECTED_FALSE_POSITIVES 0.00	NUM_ANNOTATIONS 451 of 2165 in the list, vs 4876 of 37957 in the genome	SFRP2, C6orf190, ASZ1, IL12B, TNFSF10, ASB7, SHOC2, MTDH, FAF1, CAB39, NPHP3, CCR1, CXCL10, MAP3K3, GRIN3A, ROPN1L, TNFSF18, AKT3, ADIPOR2, SOST, SYK, ARHGAP15, ZWINT, NLGN1, DDEF1, IL20RB, CARTPT, MRGPRX2, PLEKHM3, CEBPA, TXNDC1, THBS1, CCR9, SPTBN1, PSME4, CCL22, MAML2, ANKDD1A, GRIN2D, AGTR1, MIB1, CORO1C, HERPUD1, TNFRSF10A, NPFFR2, GABRA4, NTSR1, CD40, TNFRSF19, GPR88, IRF8, DUSP6, NUDT4, CD…
GOID GO:0031323	TERM regulation of cellular metabolic process	CORRECTED P-VALUE 2.55748960354621e-23	UNCORRECTED P-VALUE 7.85469779958909e-27	FDR_RATE 0.00%	EXPECTED_FALSE_POSITIVES 0.00	NUM_ANNOTATIONS 499 of 2165 in the list, vs 5577 of 37957 in the genome	SFRP2, HIPK3, IL12B, SAP30BP, C17orf68, MTDH, IMPACT, CAB39, EZH1, ZNF821, LSM14A, LYL1, AKAP6, NUB1, STATIP1, CRKRS, ASXL2, NDNL2, AFF2, BASP1, TRAK1, ANAPC10, SOST, SYK, ARHGAP15, DDEF1, EPC2, CARTPT, TAF3, CEBPA, ETV6, LANCL2, TXNDC1, ATF7IP, ASCC2, THBS1, PSME4, MAML2, ZFP1, HNRPD, RBBP8, TGIF, AGTR1, E2F2, TNFRSF10A, CD40, ZNF362, IRF8, DUSP6, YLPM1, LCOR, F2R, SSH1, IL17F, ARHGAP26, PTGS2, …
GOID GO:0048522	TERM positive regulation of cellular process	CORRECTED P-VALUE 9.35151976345652e-23	UNCORRECTED P-VALUE 2.87208837943996e-26	FDR_RATE 0.00%	EXPECTED_FALSE_POSITIVES 0.00	NUM_ANNOTATIONS 335 of 2165 in the list, vs 3306 of 37957 in the genome	SFRP2, SLAMF7, IL12B, TNFSF10, SAP30BP, C17orf68, SHOC2, MTDH, NTN1, FAF1, CAB39, PDCD1LG2, CXCL10, LYL1, NUB1, MAP3K3, DNAJA2, ANAPC10, SOST, SYK, NLGN1, CARTPT, CEBPA, LANCL2, TXNDC1, ATF7IP, CCDC80, THBS1, PSME4, MAML2, HNRPD, TGIF, AGTR1, MIB1, TNFRSF10A, CD40, TNFRSF19, IRF8, DUSP6, F2R, CD274, IL17F, PTGS2, PTEN, NPTN, MID1IP1, NLRC5, WWC1, FOXO1A, DYRK2, CEP290, SH3PXD2B, SMAD6, HMGN3, IL1…
GOID GO:0048518	TERM positive regulation of biological process	CORRECTED P-VALUE 9.09952742751503e-22	UNCORRECTED P-VALUE 2.79469515587071e-25	FDR_RATE 0.00%	EXPECTED_FALSE_POSITIVES 0.00	NUM_ANNOTATIONS 367 of 2165 in the list, vs 3786 of 37957 in the genome	HPS4, SFRP2, C6orf190, SLAMF7, IL12B, TNFSF10, SAP30BP, C17orf68, SHOC2, MTDH, NTN1, FAF1, CAB39, IBRDC2, PDCD1LG2, CXCL10, LYL1, NUB1, MAP3K3, DNAJA2, ANAPC10, SOST, SYK, NLGN1, IL20RB, CARTPT, CEBPA, LANCL2, TXNDC1, ATF7IP, CCDC80, THBS1, PSME4, MAML2, HNRPD, TGIF, AGTR1, MIB1, TNFRSF10A, CD40, TNFRSF19, IRF8, DUSP6, F2R, CD274, IL17F, PTGS2, PTEN, NPTN, MID1IP1, NLRC5, WWC1, WASPIP, FOXO1A, DY…
GOID GO:0050896	TERM response to stimulus	CORRECTED P-VALUE 5.27332207356701e-21	UNCORRECTED P-VALUE 1.61957066141493e-24	FDR_RATE 0.00%	EXPECTED_FALSE_POSITIVES 0.00	NUM_ANNOTATIONS 726 of 2165 in the list, vs 9175 of 37957 in the genome	HPS4, SLAMF7, ASZ1, IL12B, MTDH, NTN1, DEFB124, GPR81, PDCD1LG2, CXCL10, LY9, NUB1, GPR132, NOX3, GRIN3A, AKT3, HIST1H2BJ, HIST1H3H, ADIPOR2, ARHGAP15, DDEF1, IL20RB, EPC2, C6orf167, CARTPT, CEBPA, TXNDC1, CCR9, SPTBN1, MAML2, ANKDD1A, GRIN2D, MIB1, HERPUD1, NPFFR2, GABRA4, NTSR1, CD40, TNFRSF19, HPS5, GPR88, NUDT4, COL5A2, CDC42EP3, F2R, MKI67, SSH1, ARHGAP26, PTGS2, PTEN, SERPINB9, ABCA3, FOXO1…
GOID GO:0048583	TERM regulation of response to stimulus	CORRECTED P-VALUE 2.5061792901553e-20	UNCORRECTED P-VALUE 7.69711084200029e-24	FDR_RATE 0.00%	EXPECTED_FALSE_POSITIVES 0.00	NUM_ANNOTATIONS 279 of 2165 in the list, vs 2666 of 37957 in the genome	SFRP2, HIPK3, C6orf190, IL12B, TNFSF10, SHOC2, MTDH, C5orf13, NPHP3, CXCL10, UBASH3A, AKAP6, STATIP1, CRKRS, MAP3K3, GRIN3A, SOST, RASGEF1A, SYK, ARHGAP15, NLGN1, DDEF1, IL20RB, SIPA1L3, CARTPT, CACNG4, LANCL2, THBS1, TGIF, AGTR1, TNFRSF10A, CD40, TNFRSF19, DUSP6, F2R, IL17F, ARHGAP26, PTGS2, PTEN, NPTN, NLRC5, C9orf89, WWC1, CDC91L1, FOXO1A, GARNL4, ASPN, SMAD6, LATS2, IL15, TNFSF11, UBR2, TGFB2…
GOID GO:0080090	TERM regulation of primary metabolic process	CORRECTED P-VALUE 7.82128470559833e-20	UNCORRECTED P-VALUE 2.40211446732135e-23	FDR_RATE 0.00%	EXPECTED_FALSE_POSITIVES 0.00	NUM_ANNOTATIONS 465 of 2165 in the list, vs 5281 of 37957 in the genome	SFRP2, HIPK3, IL12B, SAP30BP, C17orf68, MTDH, FAF1, IMPACT, CAB39, EZH1, ZNF821, LSM14A, LYL1, NUB1, STATIP1, CRKRS, ASXL2, NDNL2, AFF2, BASP1, TRAK1, PXMP3, ANAPC10, SOST, SYK, ARHGAP15, DDEF1, EPC2, TAF3, CEBPA, ETV6, LANCL2, TXNDC1, ATF7IP, ASCC2, THBS1, PSME4, MAML2, ZFP1, HNRPD, RBBP8, TGIF, AGTR1, E2F2, CD40, ZNF362, IRF8, DUSP6, YLPM1, LCOR, F2R, SSH1, IL17F, ARHGAP26, PTGS2, IFT57, SCML1,…
GOID GO:0032501	TERM multicellular organismal process	CORRECTED P-VALUE 2.27687219680525e-18	UNCORRECTED P-VALUE 6.99285072728885e-22	FDR_RATE 0.00%	EXPECTED_FALSE_POSITIVES 0.00	NUM_ANNOTATIONS 531 of 2165 in the list, vs 6352 of 37957 in the genome	HPS4, SDCCAG8, ASZ1, IL12B, NTN1, LSM14A, CXCL10, LYL1, CCBE1, NOX3, GRIN3A, BASP1, HIST1H3H, LSAMP, AKR1B10, CCDC64, IL20RB, CARTPT, CEBPA, SPAG16, NEB, SPTBN1, GRIN2D, MIB1, GABRA4, NTSR1, CD40, HPS5, COL5A2, MKS1, F2R, MKI67, SSH1, ARHGAP26, PTGS2, PTEN, FOXO1A, ITGB5, GNG12, ERC1, ASPN, HCN1, JHDM1D, NF1, MAPK8IP3, JAM2, EPB41L5, MAFB, PRTG, SLC24A2, PIM1, CTNNBIP1, SOD1, PVRL1, CUBN, MYT1L, …
GOID GO:0065009	TERM regulation of molecular function	CORRECTED P-VALUE 1.49877073754229e-17	UNCORRECTED P-VALUE 4.60310423078099e-21	FDR_RATE 0.00%	EXPECTED_FALSE_POSITIVES 0.00	NUM_ANNOTATIONS 213 of 2165 in the list, vs 1925 of 37957 in the genome	SFRP2, HIPK3, MGMT, MAP2K1, NDFIP1, TNFSF10, PZP, TNFAIP8, CENTD1, MTDH, PILRB, UBE2D1, GABBR2, AKAP6, CDKN2C, TAF12, PRKCA, CRKRS, CARD4, DSCR1, ANAPC10, TICAM1, NFKBIA, CENTA1, NOS1AP, SYK, ARHGAP15, PRKAR1A, NLGN1, DDEF1, CARTPT, CACNG4, TAF3, UBE2N, CRK, CHRM2, TNFRSF11A, CARD15, THBS1, ROBO1, PSME4, NKX2-2, TNFSF14, AGTR1, TRAF6, HERPUD1, TNFRSF10A, DUSP6, MAP2K6, FDX1, F2R, UBE2S, CENTD2, F…
GOID GO:0048523	TERM negative regulation of cellular process	CORRECTED P-VALUE 9.21202976495449e-17	UNCORRECTED P-VALUE 2.82924747080912e-20	FDR_RATE 0.00%	EXPECTED_FALSE_POSITIVES 0.00	NUM_ANNOTATIONS 292 of 2165 in the list, vs 2998 of 37957 in the genome	SFRP2, HIPK3, IL12B, MTDH, NTN1, FAF1, IMPACT, CAB39, TMSL3, NPHP3, PDCD1LG2, UBASH3A, BASP1, TNFSF18, ANAPC10, SOST, IL20RB, CARTPT, TAF3, CEBPA, LANCL2, TXNDC1, ATF7IP, THBS1, SPTBN1, TGIF, MIB1, IRF8, DUSP6, LCOR, F2R, CD274, PTGS2, PTEN, SERPINB9, MID1IP1, NLRC5, C9orf89, FOXO1A, PROKR1, HSBP1, ASPN, CCL23, SMAD6, LATS2, IL15, UBR2, TNP1, TGFB2, NF1, FGF19, FBXW11, LMO2, EPB41L5, MAFB, CST3, …
GOID GO:0048519	TERM negative regulation of biological process	CORRECTED P-VALUE 1.49686865934019e-16	UNCORRECTED P-VALUE 4.59726246726103e-20	FDR_RATE 0.00%	EXPECTED_FALSE_POSITIVES 0.00	NUM_ANNOTATIONS 312 of 2165 in the list, vs 3283 of 37957 in the genome	SFRP2, HIPK3, ASZ1, IL12B, MTDH, NTN1, FAF1, IMPACT, CAB39, TMSL3, NPHP3, PDCD1LG2, CXCL10, UBASH3A, GRIN3A, BASP1, TNFSF18, ANAPC10, SOST, IL20RB, CARTPT, TAF3, CEBPA, LANCL2, TXNDC1, ATF7IP, THBS1, SPTBN1, TGIF, MIB1, IRF8, DUSP6, LCOR, F2R, CD274, IL17F, PTGS2, PTEN, SERPINB9, MID1IP1, NLRC5, C9orf89, FOXO1A, PROKR1, HSBP1, ASPN, CCL23, SMAD6, LATS2, IL15, UBR2, TNP1, TGFB2, NF1, FGF19, FBXW11…
GOID GO:0060255	TERM regulation of macromolecule metabolic process	CORRECTED P-VALUE 6.58143146448579e-16	UNCORRECTED P-VALUE 2.02132415985436e-19	FDR_RATE 0.00%	EXPECTED_FALSE_POSITIVES 0.00	NUM_ANNOTATIONS 433 of 2165 in the list, vs 5052 of 37957 in the genome	HPS4, SFRP2, HIPK3, ASZ1, IL12B, SAP30BP, C17orf68, MTDH, FAF1, IMPACT, CAB39, EZH1, ZNF821, LSM14A, LYL1, NUB1, STATIP1, CRKRS, ASXL2, NDNL2, AFF2, BASP1, TRAK1, ANAPC10, SOST, SYK, EPC2, CARTPT, TAF3, CEBPA, ETV6, LANCL2, TXNDC1, ATF7IP, ASCC2, THBS1, PSME4, MAML2, ZFP1, HNRPD, RBBP8, TGIF, AGTR1, E2F2, CD40, ZNF362, IRF8, DUSP6, YLPM1, LCOR, F2R, SSH1, IL17F, IFT57, SCML1, PTEN, SERPINB9, NPTN…
GOID GO:0010646	TERM regulation of cell communication	CORRECTED P-VALUE 1.09439930987821e-14	UNCORRECTED P-VALUE 3.36117724164071e-18	FDR_RATE 0.00%	EXPECTED_FALSE_POSITIVES 0.00	NUM_ANNOTATIONS 166 of 2165 in the list, vs 1442 of 37957 in the genome	SFRP2, MAP2K1, IL12B, NDFIP1, TNFSF10, SHOC2, MTDH, GREM1, STRN3, NPHP3, UBASH3A, USP46, PRKCA, MAP3K3, CARD4, TICAM1, NFKBIA, SOST, SYK, PRKAR1A, NLGN1, CARTPT, KCNC4, UBE2N, LANCL2, SLA2, TNFRSF11A, CLTC, CARD15, THBS1, ROBO1, TGIF, TRAF6, CD40, TNFRSF19, DUSP6, GRB2, CD8A, F2R, PTGS2, PTEN, NPTN, RGS2, NLRC5, C9orf89, WWC1, GATA3, FOXO1A, ASPN, PHIP, SMAD6, LATS2, HMGN3, IL15, TNFSF11, SIX3, U…
GOID GO:0044093	TERM positive regulation of molecular function	CORRECTED P-VALUE 1.19716656951978e-14	UNCORRECTED P-VALUE 3.67680150343912e-18	FDR_RATE 0.00%	EXPECTED_FALSE_POSITIVES 0.00	NUM_ANNOTATIONS 138 of 2165 in the list, vs 1107 of 37957 in the genome	MAP2K1, TNFSF10, MTDH, PILRB, UBE2D1, AKAP6, TAF12, PRKCA, CARD4, ANAPC10, TICAM1, NFKBIA, SYK, ARHGAP15, PRKAR1A, CARTPT, UBE2N, CRK, CHRM2, TNFRSF11A, CARD15, THBS1, PSME4, ROBO1, NKX2-2, AGTR1, TRAF6, TNFRSF10A, MAP2K6, FDX1, F2R, UBE2S, CENTD2, FBXO5, ARHGAP26, IFT57, PTEN, MID1IP1, RGS2, ERC1, PKP4, RXFP3, HMGN3, TNFSF11, TGFB2, NF1, MAPK8IP3, RELN, EPB41L5, MAP3K13, NMUR2, PIM1, UBA52, MAP3…
GOID GO:0009611	TERM response to wounding	CORRECTED P-VALUE 2.89092830948274e-14	UNCORRECTED P-VALUE 8.8787724492713e-18	FDR_RATE 0.00%	EXPECTED_FALSE_POSITIVES 0.00	NUM_ANNOTATIONS 136 of 2165 in the list, vs 1095 of 37957 in the genome	HPS4, PARP4, MAP2K1, IFNA2, PIK3R6, C5orf13, TMEM16F, CCR1, CXCL10, C4BPB, PRKCA, SCNN1B, CARD4, SCYE1, ABHD2, HIST1H3H, TICAM1, ELK3, CSPG2, CD180, SYK, PRKAR1A, FER1L3, IL20RB, DCN, CEBPA, CRK, THBS1, CCL22, SELL, CD40, HPS5, PTPN11, RCOR1, GRB2, F2R, MTPN, IL17F, SLC7A5, PIK3R5, PLSCR4, GATA3, CCL23, MMP12, PRKCB1, YES1, TGFB2, NF1, AKAP1, JAM2, CCR5, LRRC16, PRKG1, CD47, CST3, CD58, CTNNBIP1,…
GOID GO:0007166	TERM cell surface receptor linked signaling pathway	CORRECTED P-VALUE 3.13376287941968e-14	UNCORRECTED P-VALUE 9.62457886799656e-18	FDR_RATE 0.00%	EXPECTED_FALSE_POSITIVES 0.00	NUM_ANNOTATIONS 236 of 2165 in the list, vs 2361 of 37957 in the genome	DTX4, C6orf190, MAP2K1, IFNA2, TACSTD2, SHOC2, MTDH, ATP6V1G1, CAB39, PILRB, NPHP3, CCR1, UBE2D1, GABBR2, CXCL10, PRKCA, GRIN3A, CARD4, TICAM1, NFKBIA, CENTA1, HTR1F, SOST, SYK, IGSF2, PRKAR1A, GPR141, VANGL2, CARTPT, MRGPRX2, CEBPA, UBE2N, ZFYVE9, SLA2, CRK, TBL1X, CHRM2, TNFRSF11A, CLTC, CARD15, ROBO1, CCR9, SPTBN1, MAML2, NKX2-2, FBXW4, AGTR1, MIB1, TRAF6, NPFFR2, GABRA4, NTSR1, CD40, TNFRSF19…
GOID GO:0071840	TERM cellular component organization or biogenesis	CORRECTED P-VALUE 4.89293312102947e-14	UNCORRECTED P-VALUE 1.50274358753976e-17	FDR_RATE 0.00%	EXPECTED_FALSE_POSITIVES 0.00	NUM_ANNOTATIONS 393 of 2165 in the list, vs 4584 of 37957 in the genome	HPS4, SFRP2, WBP2NL, C17orf68, MTDH, NTN1, C5orf13, CAB39, EZH1, TMSL3, NPHP3, LSM14A, HGSNAT, SHROOM3, TUBG1, C16orf63, GRIN3A, PXMP3, HIST1H2BJ, HIST1H3H, ANAPC10, CCDC64, SYK, ZWINT, NLGN1, ENSA, DDEF1, EPC2, RPA3, BXDC5, CEBPA, PALLD, SPAG16, NEB, ANLN, CCDC80, THBS1, SPTBN1, NEFL, CEP192, C3orf31, AGTR1, VPS37B, TDRD3, CORO1C, CD40, HPS5, FKBP15, IRF8, UTP6, COL5A2, MKS1, F2R, SCLT1, SSH1, A…
GOID GO:0019219	TERM regulation of nucleobase, nucleoside, nucleotide and nucleic acid metabolic process	CORRECTED P-VALUE 1.12355818168537e-13	UNCORRECTED P-VALUE 3.45073151623272e-17	FDR_RATE 0.00%	EXPECTED_FALSE_POSITIVES 0.00	NUM_ANNOTATIONS 385 of 2165 in the list, vs 4490 of 37957 in the genome	SFRP2, HIPK3, SAP30BP, C17orf68, MTDH, EZH1, ZNF821, LYL1, STATIP1, CRKRS, ASXL2, NDNL2, AFF2, BASP1, TRAK1, SOST, ARHGAP15, DDEF1, EPC2, TAF3, CEBPA, ETV6, LANCL2, TXNDC1, ATF7IP, ASCC2, MAML2, ZFP1, HNRPD, RBBP8, TGIF, E2F2, CD40, ZNF362, IRF8, YLPM1, LCOR, F2R, IL17F, ARHGAP26, IFT57, SCML1, PTEN, NLRC5, WWC1, FOXO1A, HSBP1, ERC1, CEP290, HMGN3, C19orf2, TNFSF11, UBR2, C1orf149, GTF3A, JHDM1D,…
GOID GO:0008150	TERM biological_process	CORRECTED P-VALUE 1.36291057795104e-13	UNCORRECTED P-VALUE 4.18584329837543e-17	FDR_RATE 0.00%	EXPECTED_FALSE_POSITIVES 0.00	NUM_ANNOTATIONS 93 of 2165 in the list, vs 631 of 37957 in the genome	HPS4, FAM26F, TMED6, NLRP4, DNASE2B, MAN2A1, DEFB124, C6orf58, LSM14A, UBASH3A, UBL3, CSMD3, PPM1M, BASP1, LSAMP, SBNO1, CCDC64, FCHSD2, LHFPL1, HHLA2, CCDC19, DDEF1, EPC2, SIPA1L3, BXDC5, ETV6, SPAG16, NEB, ATF7IP, CCDC91, ADAMTSL3, C6orf114, CCDC21, C3orf31, HERPUD1, NPFFR2, TNFRSF19, YLPM1, AQR, ARHGAP26, PTGS2, IFT57, H2AFZ, TTC27, SERPINB9, C9orf89, GVIN1, ITGB5, C1orf83, C2orf10, LYPD6B, LA…
GOID GO:0016043	TERM cellular component organization	CORRECTED P-VALUE 1.69925631332597e-13	UNCORRECTED P-VALUE 5.21884617114854e-17	FDR_RATE 0.00%	EXPECTED_FALSE_POSITIVES 0.00	NUM_ANNOTATIONS 381 of 2165 in the list, vs 4443 of 37957 in the genome	HPS4, SFRP2, WBP2NL, C17orf68, MTDH, NTN1, C5orf13, CAB39, EZH1, TMSL3, NPHP3, LSM14A, HGSNAT, SHROOM3, TUBG1, C16orf63, GRIN3A, PXMP3, HIST1H2BJ, HIST1H3H, ANAPC10, CCDC64, SYK, ZWINT, NLGN1, ENSA, DDEF1, EPC2, RPA3, CEBPA, PALLD, SPAG16, NEB, ANLN, CCDC80, THBS1, SPTBN1, NEFL, CEP192, C3orf31, AGTR1, VPS37B, TDRD3, CORO1C, CD40, HPS5, FKBP15, IRF8, COL5A2, MKS1, F2R, SCLT1, SSH1, ARHGAP26, KNTC…
GOID GO:0009889	TERM regulation of biosynthetic process	CORRECTED P-VALUE 1.80225954732487e-13	UNCORRECTED P-VALUE 5.53519516991669e-17	FDR_RATE 0.00%	EXPECTED_FALSE_POSITIVES 0.00	NUM_ANNOTATIONS 383 of 2165 in the list, vs 4474 of 37957 in the genome	SFRP2, HIPK3, IL12B, SAP30BP, C17orf68, MTDH, IMPACT, EZH1, ZNF821, LSM14A, LYL1, STATIP1, CRKRS, ASXL2, NDNL2, BASP1, TRAK1, PXMP3, SOST, SYK, EPC2, TAF3, CEBPA, ETV6, LANCL2, TXNDC1, ATF7IP, ASCC2, THBS1, MAML2, ZFP1, HNRPD, RBBP8, TGIF, E2F2, ZNF362, IRF8, YLPM1, LCOR, F2R, IL17F, PTGS2, IFT57, SCML1, PTEN, MID1IP1, NLRC5, WWC1, FOXO1A, DYRK2, HSBP1, ERC1, CEP290, HMGN3, C19orf2, TNFSF11, UBR2…
GOID GO:0051171	TERM regulation of nitrogen compound metabolic process	CORRECTED P-VALUE 1.8096073257659e-13	UNCORRECTED P-VALUE 5.55776205702057e-17	FDR_RATE 0.00%	EXPECTED_FALSE_POSITIVES 0.00	NUM_ANNOTATIONS 390 of 2165 in the list, vs 4577 of 37957 in the genome	SFRP2, HIPK3, SAP30BP, C17orf68, MTDH, EZH1, ZNF821, LYL1, STATIP1, CRKRS, ASXL2, NDNL2, AFF2, BASP1, TRAK1, SOST, ARHGAP15, DDEF1, EPC2, TAF3, CEBPA, ETV6, LANCL2, TXNDC1, ATF7IP, ASCC2, PSME4, MAML2, ZFP1, HNRPD, RBBP8, TGIF, E2F2, CD40, ZNF362, IRF8, YLPM1, LCOR, F2R, IL17F, ARHGAP26, PTGS2, IFT57, SCML1, PTEN, NLRC5, WWC1, FOXO1A, HSBP1, ERC1, CEP290, HMGN3, C19orf2, TNFSF11, UBR2, C1orf149, …
GOID GO:0008219	TERM cell death	CORRECTED P-VALUE 3.00927467996675e-13	UNCORRECTED P-VALUE 9.24224410309198e-17	FDR_RATE 0.00%	EXPECTED_FALSE_POSITIVES 0.00	NUM_ANNOTATIONS 124 of 2165 in the list, vs 985 of 37957 in the genome	SFRP2, PARP4, HIPK3, SNCAIP, UNC5C, TNFSF10, SAP30BP, PAWR, TNFAIP8, NTN1, FAF1, DSG1, ROCK1, GREM1, IBRDC2, RNF152, FTS, FIS1, BIRC6, CCNB1IP1, EP300, SETX, DAB2IP, STK17A, PHLPP, CARD4, SCYE1, IL1A, BID, CECR2, RNF34, BCL10, TICAM1, RASGRF1, NFKBIA, MRPS30, PMAIP1, UBE4B, DCC, EGLN3, SPG3A, BCL2L14, THBS1, PSME4, ROBO1, PPP1R15A, APPL, DIDO1, ARF6, E2F2, TRAF6, TNFRSF10A, TNFRSF19, FBXO7, FASTK…
GOID GO:0016265	TERM death	CORRECTED P-VALUE 5.19771355422164e-13	UNCORRECTED P-VALUE 1.59634937168969e-16	FDR_RATE 0.00%	EXPECTED_FALSE_POSITIVES 0.00	NUM_ANNOTATIONS 124 of 2165 in the list, vs 992 of 37957 in the genome	SFRP2, PARP4, HIPK3, SNCAIP, UNC5C, TNFSF10, SAP30BP, PAWR, TNFAIP8, NTN1, FAF1, DSG1, ROCK1, GREM1, IBRDC2, RNF152, FTS, FIS1, BIRC6, CCNB1IP1, EP300, SETX, DAB2IP, STK17A, PHLPP, CARD4, SCYE1, IL1A, BID, CECR2, RNF34, BCL10, TICAM1, RASGRF1, NFKBIA, MRPS30, PMAIP1, UBE4B, DCC, EGLN3, SPG3A, BCL2L14, THBS1, PSME4, ROBO1, PPP1R15A, APPL, DIDO1, ARF6, E2F2, TRAF6, TNFRSF10A, TNFRSF19, FBXO7, FASTK…
GOID GO:0031326	TERM regulation of cellular biosynthetic process	CORRECTED P-VALUE 6.46662048722433e-13	UNCORRECTED P-VALUE 1.98606280320158e-16	FDR_RATE 0.00%	EXPECTED_FALSE_POSITIVES 0.00	NUM_ANNOTATIONS 378 of 2165 in the list, vs 4437 of 37957 in the genome	SFRP2, HIPK3, IL12B, SAP30BP, C17orf68, MTDH, IMPACT, EZH1, ZNF821, LSM14A, LYL1, STATIP1, CRKRS, ASXL2, NDNL2, BASP1, TRAK1, SOST, SYK, EPC2, TAF3, CEBPA, ETV6, LANCL2, TXNDC1, ATF7IP, ASCC2, THBS1, MAML2, ZFP1, HNRPD, RBBP8, TGIF, E2F2, ZNF362, IRF8, YLPM1, LCOR, F2R, IL17F, PTGS2, IFT57, SCML1, PTEN, MID1IP1, NLRC5, WWC1, FOXO1A, DYRK2, HSBP1, ERC1, CEP290, HMGN3, C19orf2, TNFSF11, UBR2, C1orf…
GOID GO:0006950	TERM response to stress	CORRECTED P-VALUE 1.16346773548112e-12	UNCORRECTED P-VALUE 3.57330385590024e-16	FDR_RATE 0.00%	EXPECTED_FALSE_POSITIVES 0.00	NUM_ANNOTATIONS 308 of 2165 in the list, vs 3439 of 37957 in the genome	HPS4, SLAMF7, IL12B, PIK3R6, C5orf13, DEFB124, CCR1, CXCL10, NUB1, GPR132, DNAJA2, SCNN1B, HIST1H2BJ, HIST1H3H, SYK, IL20RB, EPC2, RPA3, C6orf167, CARTPT, C12orf48, CEBPA, TXNDC1, THBS1, CCR9, PSME4, CCL22, RBBP8, HERPUD1, CD40, TNFRSF19, HPS5, IRF8, DUSP6, F2R, MKI67, IL17F, PTGS2, SLC7A5, NLRC5, FOXO1A, DYRK2, CCL23, SMAD6, TNFSF11, TNP1, ATG10, TGFB2, NF1, C9orf80, MAPK8IP3, JAM2, LRRC16, ISG2…
GOID GO:0035556	TERM intracellular signal transduction	CORRECTED P-VALUE 1.23800018106291e-12	UNCORRECTED P-VALUE 3.80221185830133e-16	FDR_RATE 0.00%	EXPECTED_FALSE_POSITIVES 0.00	NUM_ANNOTATIONS 204 of 2165 in the list, vs 2008 of 37957 in the genome	CEP63, MAP2K1, CENTD1, ASB7, SHOC2, FAF1, TULP4, CCR1, PAXIP1, PRKCA, STK17A, MAP3K3, CARD4, DSCR1, TICAM1, NFKBIA, HTR1F, SYK, ARHGAP15, PRKAR1A, ZWINT, ARL5A, VANGL2, CARTPT, PLEKHM3, PIP5K3, CRK, CHRM2, CARD15, THBS1, PSME4, TNFSF14, AGTR1, ARF6, TRAF6, TNFRSF10A, TNFRSF19, DUSP6, MAP2K6, NUDT4, GRB2, F2R, ASB4, CENTD2, ARHGAP26, RAB31, PTEN, TLK2, GATA3, SHC4, FOXO1A, DYRK2, ERC1, LATS2, GAB2…
GOID GO:0010556	TERM regulation of macromolecule biosynthetic process	CORRECTED P-VALUE 1.67010720869862e-12	UNCORRECTED P-VALUE 5.12932189403755e-16	FDR_RATE 0.00%	EXPECTED_FALSE_POSITIVES 0.00	NUM_ANNOTATIONS 363 of 2165 in the list, vs 4244 of 37957 in the genome	SFRP2, HIPK3, IL12B, SAP30BP, C17orf68, MTDH, IMPACT, EZH1, ZNF821, LSM14A, LYL1, STATIP1, CRKRS, ASXL2, NDNL2, BASP1, TRAK1, SOST, SYK, EPC2, TAF3, CEBPA, ETV6, LANCL2, TXNDC1, ATF7IP, ASCC2, THBS1, MAML2, ZFP1, HNRPD, RBBP8, TGIF, E2F2, ZNF362, IRF8, YLPM1, LCOR, F2R, IL17F, IFT57, SCML1, PTEN, NLRC5, WWC1, FOXO1A, DYRK2, HSBP1, ERC1, CEP290, HMGN3, C19orf2, TNFSF11, UBR2, C1orf149, GTF3A, JHDM…
GOID GO:0040011	TERM locomotion	CORRECTED P-VALUE 6.78295998927664e-12	UNCORRECTED P-VALUE 2.08321866992526e-15	FDR_RATE 0.00%	EXPECTED_FALSE_POSITIVES 0.00	NUM_ANNOTATIONS 127 of 2165 in the list, vs 1062 of 37957 in the genome	MAP2K1, IL12B, UNC5C, CNTN1, CCR7, NTN1, ROCK1, CCR1, C14orf104, CXCL10, SLC7A11, PTAFR, EDNRB, LAMC1, SCNN1B, ROPN1L, SCYE1, TNR, TMEM18, PXMP3, RASGEF1A, DCC, CSPG2, SYK, PLCG1, VEGFC, FAT, SRC, FIGF, SIRPG, SRGAP1, TNFRSF11A, CLTC, THBS1, ROBO1, SPTBN1, CCR9, CCL22, ST8SIA4, CUL3, SELL, PLXNA2, CCL11, AGTR1, NTN4, PTPN11, IFNG, COL5A2, GRB2, NKX2-3, ID1, CCL3, EGR2, CD2AP, SLC7A5, CSNK2A2, PTE…
GOID GO:0010468	TERM regulation of gene expression	CORRECTED P-VALUE 1.27270753198738e-11	UNCORRECTED P-VALUE 3.90880691642316e-15	FDR_RATE 0.00%	EXPECTED_FALSE_POSITIVES 0.00	NUM_ANNOTATIONS 368 of 2165 in the list, vs 4377 of 37957 in the genome	HPS4, SFRP2, HIPK3, ASZ1, SAP30BP, MTDH, IMPACT, EZH1, ZNF821, LSM14A, LYL1, STATIP1, CRKRS, ASXL2, NDNL2, AFF2, BASP1, TRAK1, SOST, EPC2, CARTPT, TAF3, CEBPA, ETV6, LANCL2, TXNDC1, ATF7IP, ASCC2, THBS1, MAML2, ZFP1, HNRPD, RBBP8, TGIF, E2F2, ZNF362, IRF8, YLPM1, LCOR, F2R, IL17F, IFT57, SCML1, PTEN, NLRC5, WWC1, FOXO1A, HSBP1, ERC1, CEP290, HMGN3, C19orf2, TNFSF11, UBR2, C1orf149, GTF3A, JHDM1D,…
GOID GO:0050790	TERM regulation of catalytic activity	CORRECTED P-VALUE 1.40249182123146e-11	UNCORRECTED P-VALUE 4.30740731336445e-15	FDR_RATE 0.00%	EXPECTED_FALSE_POSITIVES 0.00	NUM_ANNOTATIONS 166 of 2165 in the list, vs 1558 of 37957 in the genome	SFRP2, HIPK3, MGMT, MAP2K1, TNFSF10, PZP, TNFAIP8, CENTD1, PILRB, UBE2D1, GABBR2, AKAP6, CDKN2C, PRKCA, CRKRS, CARD4, DSCR1, ANAPC10, CENTA1, NOS1AP, SYK, ARHGAP15, PRKAR1A, DDEF1, CARTPT, UBE2N, CRK, CHRM2, TNFRSF11A, CARD15, THBS1, ROBO1, PSME4, TNFSF14, AGTR1, TRAF6, HERPUD1, TNFRSF10A, DUSP6, MAP2K6, FDX1, F2R, UBE2S, CENTD2, FBXO5, ARHGAP26, IFT57, PIK3R5, PTEN, SERPINB9, MID1IP1, RGS2, NLRC…
GOID GO:0019220	TERM regulation of phosphate metabolic process	CORRECTED P-VALUE 2.17615484084788e-11	UNCORRECTED P-VALUE 6.6835222384763e-15	FDR_RATE 0.00%	EXPECTED_FALSE_POSITIVES 0.00	NUM_ANNOTATIONS 117 of 2165 in the list, vs 959 of 37957 in the genome	SFRP2, HIPK3, MAP2K1, SOCS3, IL12B, ADRB2, CCR7, IMPACT, CAB39, PILRB, AKAP6, CDKN2C, FTS, FNIP2, EP300, CDK5RAP3, MAP3K7IP2, CRKRS, DAB2IP, BRAF, CARD4, DSCR1, CCND2, BCL10, MAP3K9, SYK, MAPKAPK2, PRKAR1A, CARTPT, VEGFC, DUSP4, CRK, TNFRSF11A, ADORA2B, CARD15, THBS1, FAM129A, CNTF, GRM1, TRAF6, TNFRSF10A, FBXW7, SMG6, DUSP6, MAP2K6, MAP4K5, IFNG, MAP3K1, F2R, PPP1R2P9, FZD1, PIK3R5, PTEN, ZFHX1B…
GOID GO:0051174	TERM regulation of phosphorus metabolic process	CORRECTED P-VALUE 2.17615484084788e-11	UNCORRECTED P-VALUE 6.6835222384763e-15	FDR_RATE 0.00%	EXPECTED_FALSE_POSITIVES 0.00	NUM_ANNOTATIONS 117 of 2165 in the list, vs 959 of 37957 in the genome	SFRP2, HIPK3, MAP2K1, SOCS3, IL12B, ADRB2, CCR7, IMPACT, CAB39, PILRB, AKAP6, CDKN2C, FTS, FNIP2, EP300, CDK5RAP3, MAP3K7IP2, CRKRS, DAB2IP, BRAF, CARD4, DSCR1, CCND2, BCL10, MAP3K9, SYK, MAPKAPK2, PRKAR1A, CARTPT, VEGFC, DUSP4, CRK, TNFRSF11A, ADORA2B, CARD15, THBS1, FAM129A, CNTF, GRM1, TRAF6, TNFRSF10A, FBXW7, SMG6, DUSP6, MAP2K6, MAP4K5, IFNG, MAP3K1, F2R, PPP1R2P9, FZD1, PIK3R5, PTEN, ZFHX1B…
GOID GO:2000112	TERM regulation of cellular macromolecule biosynthetic process	CORRECTED P-VALUE 2.19894685685084e-11	UNCORRECTED P-VALUE 6.75352228762543e-15	FDR_RATE 0.00%	EXPECTED_FALSE_POSITIVES 0.00	NUM_ANNOTATIONS 353 of 2165 in the list, vs 4172 of 37957 in the genome	SFRP2, HIPK3, SAP30BP, C17orf68, MTDH, IMPACT, EZH1, ZNF821, LSM14A, LYL1, STATIP1, CRKRS, ASXL2, NDNL2, BASP1, TRAK1, SOST, EPC2, TAF3, CEBPA, ETV6, LANCL2, TXNDC1, ATF7IP, ASCC2, THBS1, MAML2, ZFP1, HNRPD, RBBP8, TGIF, E2F2, ZNF362, IRF8, YLPM1, LCOR, F2R, IL17F, IFT57, SCML1, PTEN, NLRC5, WWC1, FOXO1A, DYRK2, HSBP1, ERC1, CEP290, HMGN3, C19orf2, TNFSF11, UBR2, C1orf149, GTF3A, JHDM1D, TNP1, FB…
GOID GO:0006928	TERM cellular component movement	CORRECTED P-VALUE 3.08116650740375e-11	UNCORRECTED P-VALUE 9.46304209890587e-15	FDR_RATE 0.00%	EXPECTED_FALSE_POSITIVES 0.00	NUM_ANNOTATIONS 96 of 2165 in the list, vs 721 of 37957 in the genome	MAP2K1, IL12B, ACTR2, CCR7, NTN1, ROCK1, CCR1, C14orf104, SLC7A11, EDNRB, LAMC1, SCNN1B, ROPN1L, SCYE1, TNR, TMEM18, PXMP3, RASGEF1A, CSPG2, SYK, PLCG1, VEGFC, FAT, SRC, SIRPG, SRGAP1, TNFRSF11A, THBS1, ROBO1, CUL3, SELL, PLXNA2, CCL11, AGTR1, ARF6, PTPN11, IFNG, GRB2, NKX2-3, ID1, CCL3, CD2AP, PTGS2, SLC7A5, PTEN, ZFHX1B, TPM4, WWC1, DNAH8, PPAP2B, GATA3, CYP1B1, C5AR1, SIX1, TNFSF11, MMP12, TNP…
GOID GO:0007049	TERM cell cycle	CORRECTED P-VALUE 4.17928155379369e-11	UNCORRECTED P-VALUE 1.28356313077202e-14	FDR_RATE 0.00%	EXPECTED_FALSE_POSITIVES 0.00	NUM_ANNOTATIONS 138 of 2165 in the list, vs 1223 of 37957 in the genome	WBP2NL, CEP63, SDCCAG8, MAP2K1, ASZ1, IL12B, CAB39, ORC2L, UBE2D1, CDKN2C, CCNB1IP1, TUBG1, GPR132, LRRCC1, USP37, HIST1H3H, ANAPC10, C13orf34, CEP135, ZWINT, ENSA, RPA3, NUP160, ANLN, CLTC, THBS1, PSME4, KIAA2022, NPAT, RBBP8, CEP192, E2F2, SPDYC, MAP2K6, NSL1, UBE2S, MKI67, CENTD2, FBXO5, KNTC1, PTEN, YEATS4, KIAA0892, RGS2, TLK2, LIN54, CEP290, C14orf106, LATS2, CDC73, UBR2, TSGA2, USP9X, TGFB…
GOID GO:0007243	TERM intracellular protein kinase cascade	CORRECTED P-VALUE 9.07019898124129e-11	UNCORRECTED P-VALUE 2.78568764780138e-14	FDR_RATE 0.00%	EXPECTED_FALSE_POSITIVES 0.00	NUM_ANNOTATIONS 77 of 2165 in the list, vs 525 of 37957 in the genome	MAP2K1, SOCS3, MAP3K14, NMI, FAF1, SNF1LK, EP300, MAP3K7IP2, DAB2IP, STK17A, MAP3K3, BRAF, CARD4, TICAM1, NFKBIA, MAP3K9, SYK, MAPKAPK2, CARTPT, SRC, DUSP4, CRK, TLR7, ADORA2B, CARD15, THBS1, TNFSF14, CCL11, GRM1, TRAF6, TNFRSF10A, CDC42EP5, TNFRSF19, DUSP6, MAP2K6, MAP4K5, IFNG, MAP3K1, ITPKB, F2R, MALT1, TICAM2, ERC1, C5AR1, S1PR2, LATS2, DUSP19, STAT3, NF1, PPM1L, MBIP, DUSP22, KRAS, MAPK8IP3,…
GOID GO:0023014	TERM signal transduction via phosphorylation event	CORRECTED P-VALUE 9.07019898124129e-11	UNCORRECTED P-VALUE 2.78568764780138e-14	FDR_RATE 0.00%	EXPECTED_FALSE_POSITIVES 0.00	NUM_ANNOTATIONS 77 of 2165 in the list, vs 525 of 37957 in the genome	MAP2K1, SOCS3, MAP3K14, NMI, FAF1, SNF1LK, EP300, MAP3K7IP2, DAB2IP, STK17A, MAP3K3, BRAF, CARD4, TICAM1, NFKBIA, MAP3K9, SYK, MAPKAPK2, CARTPT, SRC, DUSP4, CRK, TLR7, ADORA2B, CARD15, THBS1, TNFSF14, CCL11, GRM1, TRAF6, TNFRSF10A, CDC42EP5, TNFRSF19, DUSP6, MAP2K6, MAP4K5, IFNG, MAP3K1, ITPKB, F2R, MALT1, TICAM2, ERC1, C5AR1, S1PR2, LATS2, DUSP19, STAT3, NF1, PPM1L, MBIP, DUSP22, KRAS, MAPK8IP3,…
GOID GO:0043085	TERM positive regulation of catalytic activity	CORRECTED P-VALUE 1.87448735253766e-10	UNCORRECTED P-VALUE 5.75702503850633e-14	FDR_RATE 0.00%	EXPECTED_FALSE_POSITIVES 0.00	NUM_ANNOTATIONS 113 of 2165 in the list, vs 941 of 37957 in the genome	MAP2K1, TNFSF10, ADRB2, CCR7, PILRB, TACR1, UBE2D1, PLCB1, AKAP6, EDNRB, MAP3K7IP2, PRKCA, DAB2IP, BRAF, CARD4, CCND2, ANAPC10, RASGRF1, PMAIP1, RGS1, MAP3K9, SYK, ARHGAP15, MAPKAPK2, PRKAR1A, PLCG1, CARTPT, UBE2N, CRK, CHRM2, TNFRSF11A, ADORA2B, CARD15, THBS1, PSME4, ROBO1, PPP1R12B, GNAO1, SNX18, RASA3, CCL11, DDEF2, AGTR1, GRM1, UACA, TRAF6, TNFRSF10A, FBXW7, MAP2K6, MAP4K5, IFNG, MAP3K1, FDX1…
GOID GO:0071841	TERM cellular component organization or biogenesis at cellular level	CORRECTED P-VALUE 2.09975911013327e-10	UNCORRECTED P-VALUE 6.44889161588842e-14	FDR_RATE 0.00%	EXPECTED_FALSE_POSITIVES 0.00	NUM_ANNOTATIONS 313 of 2165 in the list, vs 3652 of 37957 in the genome	HPS4, SFRP2, WBP2NL, C17orf68, MTDH, NTN1, C5orf13, EZH1, TMSL3, LSM14A, TUBG1, C16orf63, GRIN3A, PXMP3, HIST1H2BJ, HIST1H3H, ANAPC10, CCDC64, ZWINT, NLGN1, ENSA, DDEF1, EPC2, RPA3, BXDC5, CEBPA, PALLD, SPAG16, ANLN, CCDC80, SPTBN1, NEFL, CEP192, C3orf31, TDRD3, CORO1C, HPS5, UTP6, COL5A2, MKS1, F2R, SSH1, ARHGAP26, KNTC1, H2AFZ, C14orf49, KIAA0892, GSTCD, MID1IP1, WASPIP, POMP, CEP290, C14orf106…
GOID GO:0048870	TERM cell motility	CORRECTED P-VALUE 2.94299426088194e-10	UNCORRECTED P-VALUE 9.03868016241381e-14	FDR_RATE 0.00%	EXPECTED_FALSE_POSITIVES 0.00	NUM_ANNOTATIONS 86 of 2165 in the list, vs 635 of 37957 in the genome	MAP2K1, IL12B, CCR7, NTN1, ROCK1, CCR1, C14orf104, SLC7A11, EDNRB, LAMC1, SCNN1B, ROPN1L, SCYE1, TNR, TMEM18, PXMP3, RASGEF1A, CSPG2, SYK, PLCG1, VEGFC, FAT, SRC, SIRPG, SRGAP1, TNFRSF11A, THBS1, ROBO1, CUL3, SELL, PLXNA2, CCL11, AGTR1, PTPN11, IFNG, GRB2, NKX2-3, ID1, CD2AP, SLC7A5, PTEN, ZFHX1B, WWC1, DNAH8, PPAP2B, GATA3, CYP1B1, C5AR1, SIX1, MMP12, TNFSF11, TNP1, CXCL13, NR2F1, YES1, TGFB2, F…
GOID GO:0051674	TERM localization of cell	CORRECTED P-VALUE 2.94299426088194e-10	UNCORRECTED P-VALUE 9.03868016241381e-14	FDR_RATE 0.00%	EXPECTED_FALSE_POSITIVES 0.00	NUM_ANNOTATIONS 86 of 2165 in the list, vs 635 of 37957 in the genome	MAP2K1, IL12B, CCR7, NTN1, ROCK1, CCR1, C14orf104, SLC7A11, EDNRB, LAMC1, SCNN1B, ROPN1L, SCYE1, TNR, TMEM18, PXMP3, RASGEF1A, CSPG2, SYK, PLCG1, VEGFC, FAT, SRC, SIRPG, SRGAP1, TNFRSF11A, THBS1, ROBO1, CUL3, SELL, PLXNA2, CCL11, AGTR1, PTPN11, IFNG, GRB2, NKX2-3, ID1, CD2AP, SLC7A5, PTEN, ZFHX1B, WWC1, DNAH8, PPAP2B, GATA3, CYP1B1, C5AR1, SIX1, MMP12, TNFSF11, TNP1, CXCL13, NR2F1, YES1, TGFB2, F…
GOID GO:0032879	TERM regulation of localization	CORRECTED P-VALUE 3.61641663178078e-10	UNCORRECTED P-VALUE 1.11069306872874e-13	FDR_RATE 0.00%	EXPECTED_FALSE_POSITIVES 0.00	NUM_ANNOTATIONS 140 of 2165 in the list, vs 1283 of 37957 in the genome	SFRP2, MAP2K1, IL12B, NDFIP1, NTN1, FAF1, GREM1, CXCL10, PRKCA, ARFIP1, SCNN1B, CLEC9A, ABHD2, NFKBIA, C13orf34, SYK, PRKAR1A, CARTPT, CACNG4, KCNC4, NUP160, TNFRSF11A, CARD15, THBS1, TRPV2, TNFSF14, MIB1, ARF6, CD40, RYR1, STON2, NUDT4, F2R, CENTD2, PTGS2, CADPS, PTEN, WASPIP, GATA3, PPP1R12A, GAB2, HMGN3, TNFSF11, TGFB2, NF1, FGF19, FBXW11, AKAP1, EPB41L5, CD47, CMKLR1, JPH4, WDR44, CX3CL1, KIA…
GOID GO:0012501	TERM programmed cell death	CORRECTED P-VALUE 4.22697662132123e-10	UNCORRECTED P-VALUE 1.29821149303478e-13	FDR_RATE 0.00%	EXPECTED_FALSE_POSITIVES 0.00	NUM_ANNOTATIONS 102 of 2165 in the list, vs 822 of 37957 in the genome	HIPK3, UNC5C, TNFSF10, SAP30BP, PAWR, TNFAIP8, NTN1, DSG1, ROCK1, GREM1, IBRDC2, RNF152, FTS, FIS1, BIRC6, CCNB1IP1, EP300, DAB2IP, STK17A, PHLPP, CARD4, SCYE1, IL1A, BID, CECR2, RNF34, BCL10, TICAM1, RASGRF1, NFKBIA, MRPS30, PMAIP1, UBE4B, DCC, EGLN3, BCL2L14, THBS1, PSME4, ROBO1, PPP1R15A, APPL, DIDO1, ARF6, E2F2, TRAF6, TNFRSF10A, TNFRSF19, FASTKD5, IFNG, MAP3K1, ID1, DSG2, F2R, IFT57, SRGN, P…
GOID GO:0002694	TERM regulation of leukocyte activation	CORRECTED P-VALUE 4.92487154122467e-10	UNCORRECTED P-VALUE 1.51255268465131e-13	FDR_RATE 0.00%	EXPECTED_FALSE_POSITIVES 0.00	NUM_ANNOTATIONS 59 of 2165 in the list, vs 356 of 37957 in the genome	MALT1, IFNA2, IL12B, NDFIP1, PAWR, MAP3K14, GATA3, RC3H1, CCR7, ICOS, GRAP2, SOCS5, TACR1, PDCD1LG2, PAXIP1, BTLA, PELI1, GAB2, IL15, TNFSF11, YES1, INHBA, CD226, BCL10, CD47, TICAM1, RORA, SYK, IL20RB, C17orf60, SRC, SOD1, SIRPG, IL31RA, SLA2, CARD15, THBS1, RIPK2, TNFSF14, PAG1, CNR2, IL21, TRAF6, DPP4, PLSCR1, CD83, IL33, CD40, PTPN11, PLDN, IFNG, AHR, GRB2, ITPKB, IL10, CNR1, CD274, SAMSN1, I…
GOID GO:0071842	TERM cellular component organization at cellular level	CORRECTED P-VALUE 8.74612924779247e-10	UNCORRECTED P-VALUE 2.68615763138589e-13	FDR_RATE 0.00%	EXPECTED_FALSE_POSITIVES 0.00	NUM_ANNOTATIONS 302 of 2165 in the list, vs 3533 of 37957 in the genome	HPS4, SFRP2, WBP2NL, C17orf68, MTDH, NTN1, C5orf13, EZH1, TMSL3, LSM14A, TUBG1, C16orf63, GRIN3A, PXMP3, HIST1H2BJ, HIST1H3H, ANAPC10, CCDC64, ZWINT, NLGN1, ENSA, DDEF1, EPC2, RPA3, CEBPA, PALLD, SPAG16, ANLN, CCDC80, SPTBN1, NEFL, CEP192, C3orf31, TDRD3, CORO1C, HPS5, COL5A2, MKS1, F2R, SSH1, ARHGAP26, KNTC1, H2AFZ, C14orf49, KIAA0892, MID1IP1, WASPIP, POMP, CEP290, C14orf106, SH3PXD2B, LATS2, H…
GOID GO:0006915	TERM apoptosis	CORRECTED P-VALUE 1.00692754345977e-09	UNCORRECTED P-VALUE 3.09252931038013e-13	FDR_RATE 0.00%	EXPECTED_FALSE_POSITIVES 0.00	NUM_ANNOTATIONS 100 of 2165 in the list, vs 810 of 37957 in the genome	HIPK3, UNC5C, TNFSF10, SAP30BP, PAWR, TNFAIP8, NTN1, DSG1, ROCK1, GREM1, IBRDC2, RNF152, FTS, FIS1, BIRC6, CCNB1IP1, EP300, DAB2IP, STK17A, PHLPP, CARD4, SCYE1, IL1A, BID, CECR2, RNF34, BCL10, TICAM1, RASGRF1, NFKBIA, MRPS30, PMAIP1, UBE4B, DCC, EGLN3, BCL2L14, THBS1, PSME4, ROBO1, PPP1R15A, APPL, DIDO1, ARF6, E2F2, TRAF6, TNFRSF10A, TNFRSF19, FASTKD5, IFNG, MAP3K1, ID1, DSG2, F2R, IFT57, SRGN, P…
GOID GO:0050865	TERM regulation of cell activation	CORRECTED P-VALUE 1.16812212267487e-09	UNCORRECTED P-VALUE 3.58759865686386e-13	FDR_RATE 0.00%	EXPECTED_FALSE_POSITIVES 0.00	NUM_ANNOTATIONS 60 of 2165 in the list, vs 373 of 37957 in the genome	MALT1, IFNA2, IL12B, NDFIP1, PAWR, MAP3K14, GATA3, RC3H1, CCR7, ICOS, GRAP2, TACR1, SOCS5, PDCD1LG2, PAXIP1, BTLA, PELI1, GAB2, IL15, TNFSF11, YES1, INHBA, CD226, BCL10, CD47, TICAM1, RORA, SYK, IL20RB, C17orf60, SRC, SOD1, SIRPG, IL31RA, SLA2, CARD15, THBS1, RIPK2, TNFSF14, PAG1, CNR2, IL21, PLEK, TRAF6, DPP4, PLSCR1, CD83, IL33, CD40, PTPN11, PLDN, IFNG, AHR, GRB2, ITPKB, IL10, CNR1, CD274, SAM…
GOID GO:0002682	TERM regulation of immune system process	CORRECTED P-VALUE 1.22140751993447e-09	UNCORRECTED P-VALUE 3.75125159685035e-13	FDR_RATE 0.00%	EXPECTED_FALSE_POSITIVES 0.00	NUM_ANNOTATIONS 119 of 2165 in the list, vs 1041 of 37957 in the genome	C6orf190, MAP2K1, IFNA2, SOCS3, IL12B, NDFIP1, PAWR, MAP3K14, CCR7, PLCG2, ICOS, GREM1, TACR1, PDCD1LG2, PAXIP1, CXCL10, UBASH3A, PELI1, C4BPB, MAP3K7IP2, CDK6, CARD4, ICAM2, NOS2A, BCL10, TICAM1, NFKBIA, SYK, MAPKAPK2, IL20RB, PLCG1, CARTPT, VEGFC, SRC, FIGF, DUSP4, UBE2N, SIRPG, SLA2, TLR7, CARD15, THBS1, CRTAM, TNFSF14, SELL, TRAF6, IL33, CD40, PTPN11, DUSP6, MAP2K6, IFNG, MAP3K1, GRB2, CD8A, …
GOID GO:0016477	TERM cell migration	CORRECTED P-VALUE 1.29026047797721e-09	UNCORRECTED P-VALUE 3.96271645570397e-13	FDR_RATE 0.00%	EXPECTED_FALSE_POSITIVES 0.00	NUM_ANNOTATIONS 80 of 2165 in the list, vs 585 of 37957 in the genome	IL12B, CCR7, NTN1, ROCK1, CCR1, SLC7A11, EDNRB, LAMC1, SCNN1B, SCYE1, TNR, TMEM18, PXMP3, RASGEF1A, CSPG2, SYK, PLCG1, VEGFC, FAT, SRC, SIRPG, SRGAP1, TNFRSF11A, THBS1, ROBO1, CUL3, SELL, PLXNA2, CCL11, AGTR1, PTPN11, IFNG, GRB2, NKX2-3, ID1, CD2AP, SLC7A5, PTEN, ZFHX1B, WWC1, PPAP2B, GATA3, CYP1B1, C5AR1, SIX1, MMP12, TNFSF11, CXCL13, NR2F1, YES1, TGFB2, FGF19, BTG1, KRAS, WASF2, JAM2, CCR5, LRR…
GOID GO:0031325	TERM positive regulation of cellular metabolic process	CORRECTED P-VALUE 1.41006469347657e-09	UNCORRECTED P-VALUE 4.33066552050543e-13	FDR_RATE 0.00%	EXPECTED_FALSE_POSITIVES 0.00	NUM_ANNOTATIONS 171 of 2165 in the list, vs 1710 of 37957 in the genome	SFRP2, MGMT, MAP2K1, IL12B, NDFIP1, C17orf68, MTDH, CAB39, STRN3, UBE2D1, PAXIP1, LYL1, NUB1, MYST4, MED13, ANAPC10, TICAM1, NFKBIA, SOST, SYK, ALX1, CEBPA, UBE2N, TXNDC1, ATF7IP, TBL1X, CARD15, THBS1, ANKRD49, PSME4, MAML2, NKX2-2, NPAT, FAM129A, HNRPD, AGTR1, KLF2, TRAF6, CD40, IRF8, GRB2, F2R, UBE2S, IL17F, FBXO5, PTGS2, PTEN, YEATS4, NPTN, MID1IP1, NLRC5, GATA3, FOXO1A, DYRK2, CEP290, PHIP, A…
GOID GO:0010627	TERM regulation of intracellular protein kinase cascade	CORRECTED P-VALUE 1.5297617540793e-09	UNCORRECTED P-VALUE 4.69828548550153e-13	FDR_RATE 0.00%	EXPECTED_FALSE_POSITIVES 0.00	NUM_ANNOTATIONS 76 of 2165 in the list, vs 543 of 37957 in the genome	HIPK3, IL12B, NDFIP1, TNFSF10, MAP3K14, MTDH, ADRB2, CCR7, PLCB1, AKAP6, PELI1, MAP3K7IP2, STATIP1, IL26, DAB2IP, MAP3K3, BRAF, CARD4, IL1A, BCL10, TICAM1, DCC, MAP3K9, SYK, NLGN1, UBE2N, TNFRSF11A, CARD15, THBS1, CNTF, GRM1, TRAF6, CD40, TNFRSF19, FBXW7, DUSP6, MAP4K5, IFNG, MAP3K1, GRB2, ID1, F2R, PTEN, ZFHX1B, MALT1, TICAM2, WWC1, C9orf89, CDC91L1, GATA3, FOXO1A, IL15, DUSP19, TNFSF11, PRKCB1,…
GOID GO:0010647	TERM positive regulation of cell communication	CORRECTED P-VALUE 1.88376041400335e-09	UNCORRECTED P-VALUE 5.78550495701275e-13	FDR_RATE 0.00%	EXPECTED_FALSE_POSITIVES 0.00	NUM_ANNOTATIONS 92 of 2165 in the list, vs 725 of 37957 in the genome	SFRP2, MAP2K1, IL12B, NDFIP1, TNFSF10, MAP3K14, SHOC2, MTDH, ADRB2, CCR7, ZRANB1, TACR1, PLCB1, PELI1, MAP3K7IP2, IL26, DAB2IP, MAP3K3, BRAF, CARD4, TNR, IL1A, BCL10, TICAM1, CBL, PMAIP1, DCC, SYK, NLGN1, CARTPT, UBE2N, LANCL2, TNFRSF11A, CARD15, THBS1, CNTF, TRAF6, CD40, TNFRSF19, FBXW7, IFNG, CD8A, ITPKB, F2R, PTGS2, ZFHX1B, MALT1, NPTN, NLRC5, TICAM2, WWC1, GATA3, MSX1, GOLPH3, PHIP, IL15, TNF…
GOID GO:0051252	TERM regulation of RNA metabolic process	CORRECTED P-VALUE 2.08097111809611e-09	UNCORRECTED P-VALUE 6.39118893764162e-13	FDR_RATE 0.00%	EXPECTED_FALSE_POSITIVES 0.00	NUM_ANNOTATIONS 329 of 2165 in the list, vs 3956 of 37957 in the genome	SFRP2, HIPK3, SAP30BP, MTDH, EZH1, ZNF821, LYL1, STATIP1, CRKRS, ASXL2, NDNL2, AFF2, BASP1, TRAK1, SOST, EPC2, TAF3, CEBPA, ETV6, LANCL2, TXNDC1, ATF7IP, ASCC2, MAML2, ZFP1, HNRPD, RBBP8, TGIF, E2F2, ZNF362, IRF8, YLPM1, LCOR, F2R, IL17F, IFT57, SCML1, PTEN, NLRC5, WWC1, FOXO1A, HSBP1, ERC1, CEP290, HMGN3, C19orf2, TNFSF11, UBR2, C1orf149, GTF3A, JHDM1D, TNP1, FBXW11, SETD6, MAFB, YY1, CMKLR1, PI…
GOID GO:0023056	TERM positive regulation of signaling	CORRECTED P-VALUE 2.38880539271986e-09	UNCORRECTED P-VALUE 7.33662589901678e-13	FDR_RATE 0.00%	EXPECTED_FALSE_POSITIVES 0.00	NUM_ANNOTATIONS 92 of 2165 in the list, vs 728 of 37957 in the genome	SFRP2, MAP2K1, IL12B, NDFIP1, TNFSF10, MAP3K14, SHOC2, MTDH, ADRB2, CCR7, ZRANB1, TACR1, PLCB1, PELI1, MAP3K7IP2, IL26, DAB2IP, MAP3K3, BRAF, CARD4, TNR, IL1A, BCL10, TICAM1, CBL, PMAIP1, DCC, SYK, NLGN1, CARTPT, UBE2N, LANCL2, TNFRSF11A, CARD15, THBS1, CNTF, TRAF6, CD40, TNFRSF19, FBXW7, IFNG, CD8A, ITPKB, F2R, PTGS2, ZFHX1B, MALT1, NPTN, NLRC5, TICAM2, WWC1, GATA3, MSX1, GOLPH3, PHIP, IL15, TNF…
GOID GO:0045449	TERM regulation of transcription	CORRECTED P-VALUE 2.62102211932044e-09	UNCORRECTED P-VALUE 8.04982223378513e-13	FDR_RATE 0.00%	EXPECTED_FALSE_POSITIVES 0.00	NUM_ANNOTATIONS 325 of 2165 in the list, vs 3904 of 37957 in the genome	SFRP2, HIPK3, SAP30BP, MTDH, EZH1, ZNF821, LYL1, STATIP1, CRKRS, ASXL2, NDNL2, BASP1, TRAK1, SOST, EPC2, TAF3, CEBPA, ETV6, LANCL2, TXNDC1, ATF7IP, ASCC2, MAML2, ZFP1, HNRPD, RBBP8, TGIF, E2F2, ZNF362, IRF8, YLPM1, LCOR, F2R, IL17F, IFT57, SCML1, PTEN, NLRC5, WWC1, FOXO1A, HSBP1, ERC1, CEP290, HMGN3, C19orf2, TNFSF11, UBR2, C1orf149, GTF3A, JHDM1D, TNP1, FBXW11, SETD6, MAFB, YY1, CMKLR1, PIM1, CT…
GOID GO:0009967	TERM positive regulation of signal transduction	CORRECTED P-VALUE 2.67812795893568e-09	UNCORRECTED P-VALUE 8.22520871908993e-13	FDR_RATE 0.00%	EXPECTED_FALSE_POSITIVES 0.00	NUM_ANNOTATIONS 87 of 2165 in the list, vs 672 of 37957 in the genome	SFRP2, MAP2K1, IL12B, NDFIP1, TNFSF10, MAP3K14, SHOC2, MTDH, ADRB2, CCR7, ZRANB1, PLCB1, PELI1, MAP3K7IP2, IL26, DAB2IP, MAP3K3, BRAF, CARD4, IL1A, BCL10, TICAM1, CBL, PMAIP1, DCC, SYK, NLGN1, UBE2N, LANCL2, TNFRSF11A, CARD15, THBS1, CNTF, TRAF6, CD40, TNFRSF19, FBXW7, IFNG, CD8A, ITPKB, F2R, ZFHX1B, MALT1, NPTN, NLRC5, TICAM2, WWC1, GATA3, MSX1, GOLPH3, PHIP, IL15, DUSP19, TNFSF11, PRKCB1, ABRA,…
GOID GO:0050900	TERM leukocyte migration	CORRECTED P-VALUE 3.25541511425436e-09	UNCORRECTED P-VALUE 9.99820366785737e-13	FDR_RATE 0.00%	EXPECTED_FALSE_POSITIVES 0.00	NUM_ANNOTATIONS 39 of 2165 in the list, vs 185 of 37957 in the genome	GATA3, CCR7, ROCK1, CCR1, C5AR1, SLC7A11, TNFSF11, EDNRB, CXCL13, YES1, TGFB2, KRAS, SCYE1, JAM2, CCR5, CD47, CD58, SYK, PLCG1, SRC, LYST, SIRPG, TNFRSF11A, PECAM1, CX3CL1, CD84, SELL, AMICA1, CCL11, CD48, PTPN11, CD244, IFNG, NKX2-3, GRB2, IL10, MSN, SLC7A5, IL6R
GOID GO:0042325	TERM regulation of phosphorylation	CORRECTED P-VALUE 5.02113148231187e-09	UNCORRECTED P-VALUE 1.54211654862158e-12	FDR_RATE 0.00%	EXPECTED_FALSE_POSITIVES 0.00	NUM_ANNOTATIONS 108 of 2165 in the list, vs 928 of 37957 in the genome	SFRP2, HIPK3, MAP2K1, SOCS3, IL12B, ADRB2, CCR7, IMPACT, CAB39, PILRB, CDKN2C, FTS, FNIP2, EP300, CDK5RAP3, MAP3K7IP2, CRKRS, DAB2IP, BRAF, CARD4, CCND2, BCL10, MAP3K9, SYK, MAPKAPK2, PRKAR1A, CARTPT, VEGFC, DUSP4, CRK, TNFRSF11A, ADORA2B, CARD15, THBS1, FAM129A, CNTF, GRM1, TRAF6, TNFRSF10A, FBXW7, DUSP6, MAP2K6, MAP4K5, IFNG, MAP3K1, F2R, FZD1, PIK3R5, PTEN, ZFHX1B, RAP2C, MALT1, NPTN, IRAK3, R…
GOID GO:0065008	TERM regulation of biological quality	CORRECTED P-VALUE 5.09628874465149e-09	UNCORRECTED P-VALUE 1.56519924590033e-12	FDR_RATE 0.00%	EXPECTED_FALSE_POSITIVES 0.00	NUM_ANNOTATIONS 250 of 2165 in the list, vs 2832 of 37957 in the genome	HPS4, SFRP2, IFNA2, NDFIP1, PIK3R6, COLQ, C17orf68, SNPH, NTN1, NUBP1, ATP6V1G1, FAF1, TMSL3, GREM1, CCR1, CRHBP, SHROOM3, C4BPB, CDKN2C, C16orf63, PRKCA, NOX3, PXMP3, HIST1H3H, TXNL1, NFKBIA, SYK, ARHGAP15, PRKAR1A, NLGN1, SLC9A2, IL20RB, RPA3, CARTPT, CACNG4, TAF3, NEB, TXNDC1, CRK, TNFRSF11A, CFDP1, THBS1, CCR9, SPTBN1, TRPV2, TNFSF14, SELL, AGTR1, KLF2, ARF6, HERPUD1, CD40, HPS5, RYR1, PTPN11…
GOID GO:0006355	TERM regulation of transcription, DNA-dependent	CORRECTED P-VALUE 6.06807331142361e-09	UNCORRECTED P-VALUE 1.86365887942986e-12	FDR_RATE 0.00%	EXPECTED_FALSE_POSITIVES 0.00	NUM_ANNOTATIONS 322 of 2165 in the list, vs 3886 of 37957 in the genome	SFRP2, HIPK3, SAP30BP, MTDH, EZH1, ZNF821, LYL1, STATIP1, CRKRS, ASXL2, NDNL2, BASP1, TRAK1, SOST, EPC2, TAF3, CEBPA, ETV6, LANCL2, TXNDC1, ATF7IP, ASCC2, MAML2, ZFP1, HNRPD, RBBP8, TGIF, E2F2, ZNF362, IRF8, YLPM1, LCOR, F2R, IL17F, IFT57, SCML1, PTEN, NLRC5, WWC1, FOXO1A, HSBP1, ERC1, CEP290, HMGN3, C19orf2, TNFSF11, UBR2, C1orf149, GTF3A, JHDM1D, TNP1, FBXW11, SETD6, MAFB, YY1, CMKLR1, PIM1, CT…
GOID GO:0048584	TERM positive regulation of response to stimulus	CORRECTED P-VALUE 7.08065235293323e-09	UNCORRECTED P-VALUE 2.17464752854215e-12	FDR_RATE 0.00%	EXPECTED_FALSE_POSITIVES 0.00	NUM_ANNOTATIONS 127 of 2165 in the list, vs 1169 of 37957 in the genome	SFRP2, MGMT, C6orf190, MAP2K1, IL12B, NDFIP1, TNFSF10, MAP3K14, SHOC2, MTDH, ADRB2, CCR7, ZRANB1, PLCG2, CXCL10, PLCB1, PELI1, C4BPB, MAP3K7IP2, IL26, DAB2IP, MAP3K3, BRAF, CARD4, IL1A, BCL10, TICAM1, NFKBIA, CBL, PMAIP1, DCC, SYK, MAPKAPK2, NLGN1, PLCG1, VEGFC, FIGF, DUSP4, UBE2N, LANCL2, SLA2, TLR7, TNFRSF11A, CARD15, THBS1, CRTAM, CNTF, AGTR1, TRAF6, IL33, CD40, TNFRSF19, FBXW7, DUSP6, MAP2K6,…
GOID GO:0042060	TERM wound healing	CORRECTED P-VALUE 9.34658506658238e-09	UNCORRECTED P-VALUE 2.87057280914692e-12	FDR_RATE 0.00%	EXPECTED_FALSE_POSITIVES 0.00	NUM_ANNOTATIONS 84 of 2165 in the list, vs 653 of 37957 in the genome	HPS4, PLG, IFNA2, PIK3R6, ADRB2, PLCG2, SH2B3, NINJ1, SLC7A11, C4BPB, ATP2B4, PRKCA, SCNN1B, RAB27A, HABP4, IL1A, NOS2A, HIST1H3H, ELK3, SYK, PRKAR1A, FER1L3, PLCG1, DCN, VEGFC, SRC, FIGF, ATP2A2, SIRPG, CRK, THBS1, SELL, GUCY1A2, CD40, HPS5, PTPN11, RCOR1, MAP3K1, GRB2, F2R, MTPN, SLC7A5, PIK3R5, SRGN, P2RY1, SIN3A, PLSCR4, GATA3, TMSB4X, JMJD1C, ITPR2, ADRB1, IFNA6, GNG2, MMP12, PRKCB1, YES1, T…
GOID GO:0080134	TERM regulation of response to stress	CORRECTED P-VALUE 1.05807683346861e-08	UNCORRECTED P-VALUE 3.24962172441218e-12	FDR_RATE 0.00%	EXPECTED_FALSE_POSITIVES 0.00	NUM_ANNOTATIONS 85 of 2165 in the list, vs 666 of 37957 in the genome	PLG, HIPK3, MGMT, MAP2K1, IFNA2, SOCS3, IL12B, NDFIP1, ADRB2, CCR7, TMEM16F, PLCB1, PELI1, MAP3K7IP2, IL26, DAB2IP, CARD4, TNR, IL1A, BCL10, TICAM1, NFKBIA, PMAIP1, MAP3K9, SYK, MAPKAPK2, IL20RB, DUSP4, UBE2N, TLR7, TNFRSF11A, CARD15, THBS1, CRTAM, AGTR1, UACA, TRAF6, IL33, PTPN11, DUSP6, MAP2K6, MAP4K5, IFNG, MAP3K1, F2R, CNR1, PARK7, PTGS2, ZFHX1B, IRAK3, NLRC5, TICAM2, PPAP2B, GATA3, MSX1, FOX…
GOID GO:0022402	TERM cell cycle process	CORRECTED P-VALUE 1.4773713986825e-08	UNCORRECTED P-VALUE 4.53738144558506e-12	FDR_RATE 0.00%	EXPECTED_FALSE_POSITIVES 0.00	NUM_ANNOTATIONS 107 of 2165 in the list, vs 932 of 37957 in the genome	WBP2NL, CCDC100, CEP63, SDCCAG8, MAP2K1, ASZ1, IL12B, FAM33A, RHOU, CAB39, ORC2L, NUP133, UBE2D1, PLCB1, FOXN3, CDKN2C, CCNB1IP1, TUBG1, GPR132, LRRCC1, CDK6, CENPJ, XRCC2, SFI1, USP37, HIST1H3H, ANAPC10, CEP135, ZWINT, ENSA, RPA3, NUP160, ANLN, CLTC, THBS1, PSME4, PPP1R15A, KIAA2022, NPAT, RBBP8, CEP192, CUL3, TAF2, E2F2, ID4, FBXW7, MAP2K6, IFNG, NSL1, UBE2S, CENTD2, FBXO5, CD2AP, C21orf45, KNT…
GOID GO:0010604	TERM positive regulation of macromolecule metabolic process	CORRECTED P-VALUE 1.97034608934607e-08	UNCORRECTED P-VALUE 6.0514314783356e-12	FDR_RATE 0.00%	EXPECTED_FALSE_POSITIVES 0.00	NUM_ANNOTATIONS 164 of 2165 in the list, vs 1671 of 37957 in the genome	SFRP2, MGMT, MAP2K1, IL12B, NDFIP1, C17orf68, CAB39, STRN3, UBE2D1, PAXIP1, LYL1, NUB1, MYST4, MED13, ANAPC10, TICAM1, NFKBIA, SOST, SYK, ALX1, CEBPA, UBE2N, TXNDC1, ATF7IP, TBL1X, CARD15, THBS1, ANKRD49, PSME4, MAML2, NKX2-2, NPAT, FAM129A, HNRPD, AGTR1, KLF2, TRAF6, CD40, IRF8, F2R, UBE2S, IL17F, FBXO5, PTEN, YEATS4, NPTN, NLRC5, GATA3, FOXO1A, DYRK2, CEP290, PHIP, AATF, IL15, HMGN3, SIX3, JHDM…
GOID GO:0009893	TERM positive regulation of metabolic process	CORRECTED P-VALUE 1.99270758685302e-08	UNCORRECTED P-VALUE 6.12010929623164e-12	FDR_RATE 0.00%	EXPECTED_FALSE_POSITIVES 0.00	NUM_ANNOTATIONS 174 of 2165 in the list, vs 1806 of 37957 in the genome	SFRP2, MGMT, MAP2K1, IL12B, NDFIP1, C17orf68, MTDH, CAB39, STRN3, UBE2D1, PAXIP1, LYL1, NUB1, MYST4, MED13, ANAPC10, TICAM1, NFKBIA, SOST, SYK, ALX1, CEBPA, UBE2N, TXNDC1, ATF7IP, TBL1X, CARD15, THBS1, ANKRD49, PSME4, MAML2, NKX2-2, NPAT, FAM129A, HNRPD, AGTR1, KLF2, TRAF6, CD40, IRF8, GRB2, F2R, UBE2S, IL17F, FBXO5, PTGS2, PTEN, YEATS4, NPTN, MID1IP1, NLRC5, GATA3, FOXO1A, DYRK2, CEP290, PHIP, A…
GOID GO:0007596	TERM blood coagulation	CORRECTED P-VALUE 3.17677248082369e-08	UNCORRECTED P-VALUE 9.75667223840199e-12	FDR_RATE 0.00%	EXPECTED_FALSE_POSITIVES 0.00	NUM_ANNOTATIONS 70 of 2165 in the list, vs 510 of 37957 in the genome	HPS4, PLG, IFNA2, PIK3R6, PLCG2, SH2B3, SLC7A11, C4BPB, ATP2B4, PRKCA, RAB27A, HABP4, NOS2A, HIST1H3H, SYK, PRKAR1A, PLCG1, VEGFC, SRC, FIGF, ATP2A2, SIRPG, CRK, THBS1, SELL, GUCY1A2, CD40, HPS5, PTPN11, RCOR1, GRB2, F2R, SLC7A5, PIK3R5, SRGN, P2RY1, SIN3A, PLSCR4, GATA3, TMSB4X, JMJD1C, ITPR2, IFNA6, GNG2, PRKCB1, TGFB2, YES1, KRAS, AKAP1, JAM2, LRRC16, PRKG1, CD47, CD58, SOD1, PECAM1, CX3CL1, C…
GOID GO:0050817	TERM coagulation	CORRECTED P-VALUE 3.17677248082369e-08	UNCORRECTED P-VALUE 9.75667223840199e-12	FDR_RATE 0.00%	EXPECTED_FALSE_POSITIVES 0.00	NUM_ANNOTATIONS 70 of 2165 in the list, vs 510 of 37957 in the genome	HPS4, PLG, IFNA2, PIK3R6, PLCG2, SH2B3, SLC7A11, C4BPB, ATP2B4, PRKCA, RAB27A, HABP4, NOS2A, HIST1H3H, SYK, PRKAR1A, PLCG1, VEGFC, SRC, FIGF, ATP2A2, SIRPG, CRK, THBS1, SELL, GUCY1A2, CD40, HPS5, PTPN11, RCOR1, GRB2, F2R, SLC7A5, PIK3R5, SRGN, P2RY1, SIN3A, PLSCR4, GATA3, TMSB4X, JMJD1C, ITPR2, IFNA6, GNG2, PRKCB1, TGFB2, YES1, KRAS, AKAP1, JAM2, LRRC16, PRKG1, CD47, CD58, SOD1, PECAM1, CX3CL1, C…
GOID GO:0051179	TERM localization	CORRECTED P-VALUE 5.34756407093071e-08	UNCORRECTED P-VALUE 1.64237225765685e-11	FDR_RATE 0.00%	EXPECTED_FALSE_POSITIVES 0.00	NUM_ANNOTATIONS 419 of 2165 in the list, vs 5434 of 37957 in the genome	HPS4, TMED6, IL12B, APPBP2, NTN1, FAF1, THOC2, TMSL3, CCR1, HGSNAT, SHROOM3, CXCL10, AKAP6, SLC35F3, C16orf63, GRIN3A, LMBRD1, SCNN1B, AP4E1, ROPN1L, XPO6, TRAK1, TMEM18, PXMP3, CCDC64, RASGEF1A, HK3, SLC10A7, ENOX1, SYK, ZWINT, NLGN1, SLC9A2, ENSA, C20orf169, CARTPT, CACNG4, TAF3, TXNDC1, CCDC91, THBS1, SV2C, SPTBN1, KCTD19, NEFL, STX8, C3orf31, GRIN2D, AGTR1, VPS37B, CORO1C, ABCA6, ERGIC2, GABR…
GOID GO:0007599	TERM hemostasis	CORRECTED P-VALUE 5.46419510803051e-08	UNCORRECTED P-VALUE 1.67819260074647e-11	FDR_RATE 0.00%	EXPECTED_FALSE_POSITIVES 0.00	NUM_ANNOTATIONS 70 of 2165 in the list, vs 516 of 37957 in the genome	HPS4, PLG, IFNA2, PIK3R6, PLCG2, SH2B3, SLC7A11, C4BPB, ATP2B4, PRKCA, RAB27A, HABP4, NOS2A, HIST1H3H, SYK, PRKAR1A, PLCG1, VEGFC, SRC, FIGF, ATP2A2, SIRPG, CRK, THBS1, SELL, GUCY1A2, CD40, HPS5, PTPN11, RCOR1, GRB2, F2R, SLC7A5, PIK3R5, SRGN, P2RY1, SIN3A, PLSCR4, GATA3, TMSB4X, JMJD1C, ITPR2, IFNA6, GNG2, PRKCB1, TGFB2, YES1, KRAS, AKAP1, JAM2, LRRC16, PRKG1, CD47, CD58, SOD1, PECAM1, CX3CL1, C…
GOID GO:0001817	TERM regulation of cytokine production	CORRECTED P-VALUE 9.00434021247839e-08	UNCORRECTED P-VALUE 2.76546075321818e-11	FDR_RATE 0.00%	EXPECTED_FALSE_POSITIVES 0.00	NUM_ANNOTATIONS 54 of 2165 in the list, vs 350 of 37957 in the genome	MALT1, ZBTB32, IRAK3, NLRC5, IL12B, NDFIP1, GATA3, CCR7, UBASH3A, PLCB1, PELI1, IL15, RNF128, TGFB2, NLRP3, IL26, CSF2, INHBA, CARD4, IFIH1, CLEC9A, IL1A, BCL10, TICAM1, CMKLR1, SYK, UBA52, IL17A, IL20RB, FIGF, SOD1, TLR7, CARD15, THBS1, RIPK2, CRTAM, CX3CL1, KLF2, SCAMP5, IL21, TRAF6, CD83, IL33, CD40, IRF8, IGF2BP3, IFNG, F2R, IL10, IL17F, IL6ST, PTGS2, IL6R, SRGN
GOID GO:0051049	TERM regulation of transport	CORRECTED P-VALUE 9.30094452371488e-08	UNCORRECTED P-VALUE 2.85655544340138e-11	FDR_RATE 0.00%	EXPECTED_FALSE_POSITIVES 0.00	NUM_ANNOTATIONS 105 of 2165 in the list, vs 936 of 37957 in the genome	SFRP2, IL12B, NDFIP1, SNCAIP, ADRB2, CCR7, FAF1, PLCG2, IL1RAPL1, NUP133, PLCB1, EP300, PRKCA, IL26, DAB2IP, ARFIP1, SCNN1B, RAB27A, STX1B2, CLEC9A, IL1A, SESTD1, NOS2A, RAB3B, NFKBIA, CBL, SYK, PRKAR1A, CARTPT, VEGFC, CACNG4, KCNC4, NUP160, TLR7, TNFRSF11A, ADORA2B, CARD15, THBS1, CRTAM, TRPV2, TNFSF14, GNAO1, APPL, MIB1, ARF6, UACA, ZIC1, IL33, CD40, STON2, NUDT4, IFNG, STIM2, F2R, CNR1, PARK7,…
GOID GO:0010740	TERM positive regulation of intracellular protein kinase cascade	CORRECTED P-VALUE 9.73413461022997e-08	UNCORRECTED P-VALUE 2.98959908176596e-11	FDR_RATE 0.00%	EXPECTED_FALSE_POSITIVES 0.00	NUM_ANNOTATIONS 55 of 2165 in the list, vs 361 of 37957 in the genome	MALT1, WWC1, IL12B, NDFIP1, TICAM2, TNFSF10, MAP3K14, GATA3, MTDH, ADRB2, CCR7, PLCB1, PELI1, IL15, TNFSF11, DUSP19, PRKCB1, MAP3K7IP2, TGFB2, IL26, FGF19, CSF2, MAP3K3, BRAF, CARD4, DUSP22, FGF18, IL1A, BCL10, TICAM1, CXXC5, DCC, NLGN1, UBA52, MAP3K10, UBE2N, IL31RA, TNFRSF11A, CARD15, THBS1, RIPK2, APOL3, CNTF, HCLS1, FASLG, TRAF6, CD40, TNFRSF19, FBXW7, LITAF, IFNG, F2R, INSR, IL6ST, IL6R
GOID GO:0002684	TERM positive regulation of immune system process	CORRECTED P-VALUE 9.74593401332432e-08	UNCORRECTED P-VALUE 2.99322297706521e-11	FDR_RATE 0.00%	EXPECTED_FALSE_POSITIVES 0.00	NUM_ANNOTATIONS 84 of 2165 in the list, vs 683 of 37957 in the genome	C6orf190, MAP2K1, IL12B, MAP3K14, CCR7, PLCG2, ICOS, TACR1, PDCD1LG2, PAXIP1, CXCL10, PELI1, C4BPB, MAP3K7IP2, CARD4, NOS2A, BCL10, TICAM1, NFKBIA, SYK, MAPKAPK2, PLCG1, VEGFC, SRC, FIGF, DUSP4, UBE2N, SIRPG, SLA2, TLR7, CARD15, THBS1, CRTAM, TNFSF14, TRAF6, IL33, CD40, PTPN11, DUSP6, MAP2K6, IFNG, MAP3K1, GRB2, ITPKB, CNR1, CD274, PTEN, MALT1, IRAK3, TICAM2, GATA3, GRAP2, SOCS5, KLHL6, BTLA, IL1…
GOID GO:0031349	TERM positive regulation of defense response	CORRECTED P-VALUE 1.05410175868617e-07	UNCORRECTED P-VALUE 3.23741326377817e-11	FDR_RATE 0.00%	EXPECTED_FALSE_POSITIVES 0.00	NUM_ANNOTATIONS 40 of 2165 in the list, vs 215 of 37957 in the genome	MAP2K1, IRAK3, IL12B, TICAM2, CCR7, PELI1, IL15, TNFSF11, MAP3K7IP2, NLRP3, CARD4, CD226, CD47, BCL10, TICAM1, NFKBIA, COLEC12, MAPKAPK2, UBA52, DUSP4, UBE2N, TLR7, TNFRSF11A, CARD15, RIPK2, CRTAM, CX3CL1, AGTR1, IL21, TRAF6, PLSCR1, IL33, IRAK2, DUSP6, MAP2K6, MAP3K1, CNR1, IL6ST, PTGS2, TLR10
GOID GO:0048585	TERM negative regulation of response to stimulus	CORRECTED P-VALUE 1.05674583873678e-07	UNCORRECTED P-VALUE 3.24553390275424e-11	FDR_RATE 0.00%	EXPECTED_FALSE_POSITIVES 0.00	NUM_ANNOTATIONS 81 of 2165 in the list, vs 649 of 37957 in the genome	SFRP2, INVS, SOCS3, IL12B, NDFIP1, PAWR, ADRB2, GREM1, STRN3, NPHP3, UBASH3A, DAB2IP, GRIN3A, TNR, NFKBIA, CBL, SOST, RGS1, IL20RB, CARTPT, SLA2, CHST11, CLTC, CHD8, CARD15, THBS1, LEMD3, ROBO1, TGIF, CUL3, RASA3, UACA, IL33, FBXW7, DUSP6, PTCH1, STAM2, GRB2, CXXC4, FZD1, PTEN, RGS2, IRAK3, NLRC5, C9orf89, RC3H1, GATA3, FOXO1A, SOCS5, ASPN, SMAD6, LATS2, SIX3, DUSP19, UBR2, TGFB2, NF1, ZGPAT, ATX…
GOID GO:0007275	TERM multicellular organismal development	CORRECTED P-VALUE 1.30299982465105e-07	UNCORRECTED P-VALUE 4.00184221330175e-11	FDR_RATE 0.00%	EXPECTED_FALSE_POSITIVES 0.00	NUM_ANNOTATIONS 368 of 2165 in the list, vs 4684 of 37957 in the genome	SFRP2, C6orf190, SDCCAG8, ASZ1, IL12B, NTN1, C5orf13, NPHP3, LSM14A, FBXW8, SPATA9, SHROOM3, CXCL10, LYL1, NAV1, CCBE1, AFF2, NOX3, GRIN3A, BASP1, PXMP3, LSAMP, CCDC64, PLAC1, SYK, NLGN1, CEBPA, NEB, THBS1, SPTBN1, PSME4, RBBP8, TGIF, LCE3E, AGTR1, MIB1, IRF8, DUSP6, COL5A2, MKS1, F2R, SCLT1, MKI67, SSH1, UGCG, FABP5, IL17F, ARHGAP26, PTGS2, SLC7A5, PTEN, NPTN, CYP1B1, FOXO1A, ITGB5, GNG12, ERC1,…
GOID GO:0051090	TERM regulation of transcription factor activity	CORRECTED P-VALUE 1.51925747468792e-07	UNCORRECTED P-VALUE 4.66602418515945e-11	FDR_RATE 0.00%	EXPECTED_FALSE_POSITIVES 0.00	NUM_ANNOTATIONS 48 of 2165 in the list, vs 294 of 37957 in the genome	MALT1, IRAK3, PEX14, NLRC5, PPAP2B, MTDH, FOXO1A, ERC1, ZIC2, FOXN3, HMGN3, TNFSF11, ABRA, EP300, TAF12, NLRP3, MAP3K7IP2, ARID5B, DAB2IP, KRAS, CARD4, SETD6, BCL10, TICAM1, NFKBIA, CMKLR1, ID3, MAP3K13, FOXB1, CTNNBIP1, PIM1, UBA52, MAP3K10, TAF3, UBE2N, TNFRSF11A, CARD15, GFI1, RIPK2, NKX2-2, TRAF6, IRAK2, ID1, COMMD1, EGLN1, IL10, FZD1, PTEN
GOID GO:0090046	TERM regulation of transcription regulator activity	CORRECTED P-VALUE 1.51925747468792e-07	UNCORRECTED P-VALUE 4.66602418515945e-11	FDR_RATE 0.00%	EXPECTED_FALSE_POSITIVES 0.00	NUM_ANNOTATIONS 48 of 2165 in the list, vs 294 of 37957 in the genome	MALT1, IRAK3, PEX14, NLRC5, PPAP2B, MTDH, FOXO1A, ERC1, ZIC2, FOXN3, HMGN3, TNFSF11, ABRA, EP300, TAF12, NLRP3, MAP3K7IP2, ARID5B, DAB2IP, KRAS, CARD4, SETD6, BCL10, TICAM1, NFKBIA, CMKLR1, ID3, MAP3K13, FOXB1, CTNNBIP1, PIM1, UBA52, MAP3K10, TAF3, UBE2N, TNFRSF11A, CARD15, GFI1, RIPK2, NKX2-2, TRAF6, IRAK2, ID1, COMMD1, EGLN1, IL10, FZD1, PTEN
GOID GO:0006935	TERM chemotaxis	CORRECTED P-VALUE 2.04111961226647e-07	UNCORRECTED P-VALUE 6.26879487796826e-11	FDR_RATE 0.00%	EXPECTED_FALSE_POSITIVES 0.00	NUM_ANNOTATIONS 75 of 2165 in the list, vs 588 of 37957 in the genome	MAP2K1, UNC5C, CNTN1, CCR7, NTN1, ROCK1, CCR1, CXCL10, PTAFR, EDNRB, LAMC1, SCYE1, TNR, DCC, SYK, PLCG1, VEGFC, SRC, FIGF, SRGAP1, TNFRSF11A, CLTC, SPTBN1, CCR9, ROBO1, CCL22, ST8SIA4, PLXNA2, CCL11, AGTR1, NTN4, PTPN11, IFNG, COL5A2, GRB2, CCL3, EGR2, CSNK2A2, CMTM6, COL4A1, FEZ2, ZIC2, C5AR1, CCL23, CXCL9, TNFSF11, CXCL13, CCL4, TGFB2, CYSLTR1, KRAS, MAPK8IP3, CCR5, RELN, CMKLR1, LMX1A, LYST, E…
GOID GO:0042330	TERM taxis	CORRECTED P-VALUE 2.04111961226647e-07	UNCORRECTED P-VALUE 6.26879487796826e-11	FDR_RATE 0.00%	EXPECTED_FALSE_POSITIVES 0.00	NUM_ANNOTATIONS 75 of 2165 in the list, vs 588 of 37957 in the genome	MAP2K1, UNC5C, CNTN1, CCR7, NTN1, ROCK1, CCR1, CXCL10, PTAFR, EDNRB, LAMC1, SCYE1, TNR, DCC, SYK, PLCG1, VEGFC, SRC, FIGF, SRGAP1, TNFRSF11A, CLTC, SPTBN1, CCR9, ROBO1, CCL22, ST8SIA4, PLXNA2, CCL11, AGTR1, NTN4, PTPN11, IFNG, COL5A2, GRB2, CCL3, EGR2, CSNK2A2, CMTM6, COL4A1, FEZ2, ZIC2, C5AR1, CCL23, CXCL9, TNFSF11, CXCL13, CCL4, TGFB2, CYSLTR1, KRAS, MAPK8IP3, CCR5, RELN, CMKLR1, LMX1A, LYST, E…
GOID GO:0042221	TERM response to chemical stimulus	CORRECTED P-VALUE 2.65367015078084e-07	UNCORRECTED P-VALUE 8.15009260067825e-11	FDR_RATE 0.00%	EXPECTED_FALSE_POSITIVES 0.00	NUM_ANNOTATIONS 268 of 2165 in the list, vs 3208 of 37957 in the genome	SFRP2, IL12B, MTDH, NTN1, CAB39, GPR81, CCR1, CXCL10, NUB1, GRIN3A, SCNN1B, ADIPOR2, SOST, SYK, ENSA, CEBPA, THBS1, CCR9, SPTBN1, CCL22, TGIF, AGTR1, HERPUD1, TNFRSF19, IRF8, DUSP6, COL5A2, F2R, SSH1, PTGS2, CHRNA5, SERPINB9, ABCA3, CYP1B1, FOXO1A, GNG12, ATP6V0E, CCL23, SMAD6, LATS2, HMGN3, IL15, TNFSF11, UBR2, TGFB2, NF1, FGF19, MAPK8IP3, EPB41L5, ISG20, CST3, CMKLR1, IL17A, PSIP1, APOBEC3A, SO…
GOID GO:0022403	TERM cell cycle phase	CORRECTED P-VALUE 2.94668538839629e-07	UNCORRECTED P-VALUE 9.05001654912865e-11	FDR_RATE 0.00%	EXPECTED_FALSE_POSITIVES 0.00	NUM_ANNOTATIONS 90 of 2165 in the list, vs 770 of 37957 in the genome	WBP2NL, CCDC100, CEP63, SDCCAG8, MAP2K1, ASZ1, FAM33A, RHOU, ORC2L, NUP133, PLCB1, FOXN3, CDKN2C, CCNB1IP1, TUBG1, GPR132, LRRCC1, CDK6, CENPJ, XRCC2, SFI1, USP37, HIST1H3H, ANAPC10, CEP135, ZWINT, ENSA, RPA3, NUP160, ANLN, CLTC, PSME4, KIAA2022, NPAT, RBBP8, CEP192, CUL3, TAF2, E2F2, ID4, NSL1, UBE2S, CD2AP, FBXO5, C21orf45, KNTC1, PTEN, YEATS4, KIAA0892, SIN3A, STRA8, C12orf11, DYNC1H1, CEP290,…
GOID GO:0051239	TERM regulation of multicellular organismal process	CORRECTED P-VALUE 3.05741769488511e-07	UNCORRECTED P-VALUE 9.39010348551939e-11	FDR_RATE 0.00%	EXPECTED_FALSE_POSITIVES 0.00	NUM_ANNOTATIONS 177 of 2165 in the list, vs 1910 of 37957 in the genome	SFRP2, ZBTB32, MAP2K1, IFNA2, TGIF2, IL12B, NDFIP1, OTP, MTDH, NTN1, C5orf13, TMEM16F, GREM1, PAXIP1, CXCL10, UBASH3A, USP46, CARD4, CLEC9A, TICAM1, NFKBIA, SOST, SYK, NLGN1, IL20RB, VANGL2, CARTPT, KCNC4, CHRM2, TNFRSF11A, CARD15, THBS1, ROBO1, NKX2-2, TRPV2, TGIF, GRIN2D, AGTR1, KLF2, MIB1, ARF6, TRAF6, CD40, IRF8, DUSP6, ZHX2, F2R, SSH1, MTPN, IL17F, PTGS2, PTEN, NPTN, RGS2, NLRC5, BAPX1, GATA…
GOID GO:0002376	TERM immune system process	CORRECTED P-VALUE 3.32390197729433e-07	UNCORRECTED P-VALUE 1.02085441563094e-10	FDR_RATE 0.00%	EXPECTED_FALSE_POSITIVES 0.00	NUM_ANNOTATIONS 190 of 2165 in the list, vs 2093 of 37957 in the genome	SFRP2, C6orf190, ZBTB32, MAP2K1, IFNA2, SLAMF7, IL12B, TNFSF10, CCR1, PDCD1LG2, CXCL10, LYL1, POU2AF1, BANK1, C4BPB, LY9, NUB1, CARD4, SCYE1, TNFSF18, TICAM1, NFKBIA, CD180, SYK, IL20RB, CEBPA, UBE2N, TXNDC1, SLA2, TNFRSF11A, CARD15, THBS1, CCR9, PSME4, CCL22, TNFSF14, SELL, KLF2, TRAF6, CD40, IRF8, PKHD1L1, PTPN11, DUSP6, MAP2K6, GRB2, CD8A, CD274, CD96, SLC7A5, PTEN, SERPINB9, LNPEP, TNFSF9, NL…
GOID GO:0031347	TERM regulation of defense response	CORRECTED P-VALUE 3.76449606140872e-07	UNCORRECTED P-VALUE 1.15617200903216e-10	FDR_RATE 0.00%	EXPECTED_FALSE_POSITIVES 0.00	NUM_ANNOTATIONS 57 of 2165 in the list, vs 395 of 37957 in the genome	MAP2K1, IRAK3, IFNA2, SOCS3, NLRC5, IL12B, NDFIP1, TICAM2, GATA3, ADRB2, CCR7, IFNA6, PELI1, IL15, TNFSF11, MAP3K7IP2, NLRP3, CARD4, CD226, USP18, SETD6, BCL10, JAK1, CD47, TICAM1, NFKBIA, COLEC12, MAPKAPK2, UBA52, IL20RB, DUSP4, UBE2N, TLR7, TNFRSF11A, CARD15, RIPK2, CRTAM, CX3CL1, AGTR1, CNR2, IL21, UACA, TRAF6, PLSCR1, IL33, PTPN11, DUSP6, IRAK2, MAP2K6, IFNG, MAP3K1, PARK7, IL10, CNR1, IL6ST,…
GOID GO:0060341	TERM regulation of cellular localization	CORRECTED P-VALUE 3.8669408772083e-07	UNCORRECTED P-VALUE 1.187635404548e-10	FDR_RATE 0.00%	EXPECTED_FALSE_POSITIVES 0.00	NUM_ANNOTATIONS 73 of 2165 in the list, vs 573 of 37957 in the genome	SFRP2, IL12B, SNCAIP, CCR7, FAF1, IL1RAPL1, PLCB1, EP300, PRKCA, IL26, DAB2IP, ARFIP1, RAB27A, STX1B2, CLEC9A, IL1A, NOS2A, RAB3B, NFKBIA, SYK, PRKAR1A, CARTPT, VEGFC, KCNC4, TLR7, ADORA2B, CARD15, CRTAM, TNFSF14, APPL, ARF6, UACA, ZIC1, IL33, CD40, NUDT4, IFNG, CNR1, CADPS, FZD1, SRGN, P2RY1, WASPIP, C1orf71, PPP1R12A, ITPR2, SEC11A, HMGN3, GAB2, TNFSF11, NLRP3, TGFB2, NF1, RAB9A, FBXW11, PRKCI,…
GOID GO:0043412	TERM macromolecule modification	CORRECTED P-VALUE 3.88368711459469e-07	UNCORRECTED P-VALUE 1.19277859784849e-10	FDR_RATE 0.00%	EXPECTED_FALSE_POSITIVES 0.00	NUM_ANNOTATIONS 216 of 2165 in the list, vs 2465 of 37957 in the genome	PARP4, HIPK3, MGMT, MAP2K1, GCNT1, ASZ1, TRUB1, UHRF2, C12orf51, MAN2A1, WDR48, IBRDC2, GLT8D4, B4GALT5, PDCD1LG2, UBE2G1, UBE2D1, PAXIP1, MTMR3, RNF152, USP46, ST3GAL2, NUB1, LHPP, TAF12, PRKCA, CRKRS, MYST4, STK17A, MAP3K3, PPM1M, CARD4, TRAK1, AKT3, ERO1L, ARIH1, USP37, ANAPC10, TTLL13, UBE4B, SYK, CARTPT, UBE2N, ATF7IP, CRK, CARD15, THBS1, PSME4, SPTBN1, FBXO9, IVL, HECW2, FBXO3, TRAF6, ASPHD…
GOID GO:0044260	TERM cellular macromolecule metabolic process	CORRECTED P-VALUE 4.06848539046353e-07	UNCORRECTED P-VALUE 1.24953482508094e-10	FDR_RATE 0.00%	EXPECTED_FALSE_POSITIVES 0.00	NUM_ANNOTATIONS 469 of 2165 in the list, vs 6299 of 37957 in the genome	HIPK3, GCNT1, ASZ1, C17orf68, UHRF2, DNASE2B, FAF1, C12orf51, MAN2A1, THOC2, WDR48, IBRDC2, GLT8D4, B4GALT5, PDCD1LG2, UBE2G1, RNF152, USP46, ST3GAL2, NUB1, STATIP1, CRKRS, MAP3K3, AFF2, PPM1M, DNAJA2, TRAK1, AKT3, USP37, ANAPC10, MRPS30, TTLL13, SYK, EPC2, RPA3, C6orf167, CARTPT, BXDC5, CEBPA, ETV6, TXNDC1, ATF7IP, THBS1, MRPS2, FIP1L1, SPTBN1, PSME4, HNRPD, RBBP8, TGIF, HECW2, DIDO1, E2F2, FBXO…
GOID GO:0032502	TERM developmental process	CORRECTED P-VALUE 6.48225579626271e-07	UNCORRECTED P-VALUE 1.99086480229199e-10	FDR_RATE 0.00%	EXPECTED_FALSE_POSITIVES 0.00	NUM_ANNOTATIONS 400 of 2165 in the list, vs 5239 of 37957 in the genome	HPS4, SFRP2, C6orf190, SDCCAG8, ASZ1, IL12B, NTN1, UHRF2, C5orf13, EZH1, NPHP3, LSM14A, FBXW8, SPATA9, SHROOM3, CXCL10, LYL1, C16orf63, NAV1, CCBE1, AFF2, NOX3, GRIN3A, BASP1, PXMP3, LSAMP, CCDC64, PLAC1, SYK, NLGN1, DDEF1, CEBPA, SPAG16, NEB, THBS1, SPTBN1, PSME4, RBBP8, TGIF, LCE3E, AGTR1, MIB1, IRF8, DUSP6, COL5A2, MKS1, F2R, SCLT1, MKI67, SSH1, UGCG, FABP5, IL17F, ARHGAP26, PTGS2, SLC7A5, SCM…
GOID GO:0006464	TERM protein modification process	CORRECTED P-VALUE 6.902948463435e-07	UNCORRECTED P-VALUE 2.12007016690264e-10	FDR_RATE 0.00%	EXPECTED_FALSE_POSITIVES 0.00	NUM_ANNOTATIONS 205 of 2165 in the list, vs 2324 of 37957 in the genome	PARP4, HIPK3, MAP2K1, GCNT1, UHRF2, C12orf51, MAN2A1, WDR48, IBRDC2, GLT8D4, B4GALT5, PDCD1LG2, UBE2G1, UBE2D1, PAXIP1, MTMR3, RNF152, USP46, ST3GAL2, NUB1, LHPP, TAF12, PRKCA, CRKRS, MYST4, STK17A, MAP3K3, PPM1M, CARD4, TRAK1, AKT3, ERO1L, ARIH1, USP37, ANAPC10, TTLL13, UBE4B, SYK, CARTPT, UBE2N, CRK, CARD15, THBS1, PSME4, SPTBN1, FBXO9, IVL, HECW2, FBXO3, TRAF6, ASPHD2, PTPN11, DUSP6, MAP2K6, R…
GOID GO:0051249	TERM regulation of lymphocyte activation	CORRECTED P-VALUE 9.56261910505422e-07	UNCORRECTED P-VALUE 2.93692232956211e-10	FDR_RATE 0.00%	EXPECTED_FALSE_POSITIVES 0.00	NUM_ANNOTATIONS 49 of 2165 in the list, vs 320 of 37957 in the genome	MALT1, IFNA2, IL12B, NDFIP1, PAWR, MAP3K14, GATA3, RC3H1, CCR7, ICOS, GRAP2, SOCS5, TACR1, PDCD1LG2, PAXIP1, BTLA, PELI1, IL15, TNFSF11, YES1, INHBA, BCL10, CD47, TICAM1, SYK, IL20RB, SRC, SOD1, SIRPG, SLA2, CARD15, RIPK2, TNFSF14, PAG1, IL21, DPP4, TRAF6, CD83, CD40, PTPN11, AHR, IFNG, PLDN, GRB2, ITPKB, IL10, CD274, SAMSN1, IL6ST
GOID GO:0031324	TERM negative regulation of cellular metabolic process	CORRECTED P-VALUE 1.42011190835196e-06	UNCORRECTED P-VALUE 4.36152306004903e-10	FDR_RATE 0.00%	EXPECTED_FALSE_POSITIVES 0.00	NUM_ANNOTATIONS 127 of 2165 in the list, vs 1267 of 37957 in the genome	SFRP2, ZBTB32, IFNA2, PRMT6, ZNF295, NDFIP1, PAWR, MTDH, IMPACT, ORC2L, STRN3, UBE2D1, PLCB1, FOXN3, CDKN2C, SNF1LK, RNF128, TBPL2, EDNRB, EP300, MYST4, DAB2IP, RBPSUH, BASP1, ANAPC10, ID3, HAND1, ELK3, ATBF1, EIF2C2, HES7, ALX1, TAF3, INSIG2, CEBPA, LANCL2, ATF7IP, SLA2, TBL1X, CHD8, THBS1, FAM129A, TGIF, TRAF6, ID4, EIF4EBP3, FBXW7, IRF8, DUSP6, RCOR1, IFNG, ID1, N4BP1, LCOR, ZHX2, KLF12, CNR1,…
GOID GO:0009892	TERM negative regulation of metabolic process	CORRECTED P-VALUE 1.4455280030709e-06	UNCORRECTED P-VALUE 4.43958231901381e-10	FDR_RATE 0.00%	EXPECTED_FALSE_POSITIVES 0.00	NUM_ANNOTATIONS 136 of 2165 in the list, vs 1387 of 37957 in the genome	SFRP2, ZBTB32, IFNA2, ASZ1, NDFIP1, MTDH, IMPACT, ORC2L, STRN3, UBE2D1, CDKN2C, MYST4, BASP1, ANAPC10, ELK3, ALX1, TAF3, CEBPA, LANCL2, ATF7IP, SLA2, TBL1X, THBS1, FAM129A, TGIF, TRAF6, EIF4EBP3, IRF8, DUSP6, RCOR1, LCOR, ZHX2, FBXO5, PRDM6, PTEN, RYBP, GATA3, HSBP1, SMAD6, AATF, SIX3, SAP30, UBR2, TNP1, FGF19, FBXW11, ZGPAT, AKAP1, DDIT4, CST3, YY1, RSF1, CTNNBIP1, ATP8B1, UBA52, MAP3K10, SOD1, …
GOID GO:0051101	TERM regulation of DNA binding	CORRECTED P-VALUE 1.49439291739579e-06	UNCORRECTED P-VALUE 4.58965883721065e-10	FDR_RATE 0.00%	EXPECTED_FALSE_POSITIVES 0.00	NUM_ANNOTATIONS 51 of 2165 in the list, vs 345 of 37957 in the genome	MALT1, IRAK3, PEX14, NLRC5, PPAP2B, MTDH, FOXO1A, ERC1, ZIC2, FOXN3, HMGN3, TNFSF11, ABRA, EP300, MAP3K7IP2, TAF12, NLRP3, ARID5B, DAB2IP, KRAS, CARD4, HABP4, SETD6, BCL10, TICAM1, NFKBIA, CMKLR1, ID3, MAP3K13, FOXB1, RSF1, CTNNBIP1, PIM1, UBA52, MAP3K10, TAF3, UBE2N, TNFRSF11A, CARD15, GFI1, RIPK2, NKX2-2, TRAF6, PLSCR1, IRAK2, ID1, COMMD1, EGLN1, IL10, FZD1, PTEN
GOID GO:0032268	TERM regulation of cellular protein metabolic process	CORRECTED P-VALUE 1.62676666885641e-06	UNCORRECTED P-VALUE 4.99621212793738e-10	FDR_RATE 0.00%	EXPECTED_FALSE_POSITIVES 0.00	NUM_ANNOTATIONS 99 of 2165 in the list, vs 908 of 37957 in the genome	KIAA0427, SFRP2, HIPK3, C9orf46, SOCS3, IL12B, NDFIP1, IMPACT, CAB39, EIF1B, LSM14A, UBE2D1, PAXIP1, PELI1, FTS, EDNRB, NUB1, FNIP2, EP300, DAB2IP, BRAF, CCND2, ANAPC10, BCL10, TICAM1, NFKBIA, MAP3K9, SYK, PRKAR1A, EIF2C2, VEGFC, UBE2N, TNFRSF11A, CARD15, THBS1, PSME4, PPP1R15A, FAM129A, GCN1L1, CNTF, AGTR1, TRAF6, EIF4EBP3, FBXW7, DUSP6, MAP4K5, IFNG, MAP3K1, N4BP1, UBE2S, SAMD4A, SSH1, MTPN, FZ…
GOID GO:0000165	TERM MAPKKK cascade	CORRECTED P-VALUE 1.81034779018598e-06	UNCORRECTED P-VALUE 5.5600362106449e-10	FDR_RATE 0.00%	EXPECTED_FALSE_POSITIVES 0.00	NUM_ANNOTATIONS 46 of 2165 in the list, vs 295 of 37957 in the genome	MAP2K1, C5AR1, S1PR2, DUSP19, MAP3K7IP2, NF1, DAB2IP, MAP3K3, MBIP, PPM1L, BRAF, MAPK8IP3, KRAS, DUSP22, CARD4, MAP3K13, MAP3K9, SYK, MAPKAPK2, UBA52, CARTPT, MAP3K10, DUSP4, SOD1, IL31RA, CRK, ADORA2B, ITGA1, CARD15, RIPK2, THBS1, SPRED1, CCL11, GRM1, TRAF6, CDC42EP5, TNFRSF19, IRAK2, DUSP6, MAP2K6, MAP3K1, MAP4K5, F2R, ITPKB, INSR, RAP1A
GOID GO:0006996	TERM organelle organization	CORRECTED P-VALUE 1.83783660456329e-06	UNCORRECTED P-VALUE 5.64446131622633e-10	FDR_RATE 0.00%	EXPECTED_FALSE_POSITIVES 0.00	NUM_ANNOTATIONS 192 of 2165 in the list, vs 2166 of 37957 in the genome	HPS4, WBP2NL, CEP63, BFSP2, MAP2K1, C17orf68, EZH1, TMSL3, PAXIP1, CCNB1IP1, TUBG1, C16orf63, TAF12, PRKCA, MYST4, LRRCC1, PXMP3, HIST1H2BJ, HIST1H3H, ANAPC10, CEP135, ZWINT, ENSA, EPC2, RPA3, FAT, NUP160, BET1, CEBPA, UBE2N, PALLD, ANLN, CLTC, NEFL, CEP192, PET112L, C3orf31, ARF6, TDRD3, CORO1C, HPS5, RCOR1, NSL1, F2R, TRPM7, SSH1, CENTD2, FBXO5, ARHGAP26, PRDM6, KNTC1, H2AFZ, C14orf49, YEATS4, …
GOID GO:0007267	TERM cell-cell signaling	CORRECTED P-VALUE 1.98373646121636e-06	UNCORRECTED P-VALUE 6.09255669906745e-10	FDR_RATE 0.00%	EXPECTED_FALSE_POSITIVES 0.00	NUM_ANNOTATIONS 103 of 2165 in the list, vs 962 of 37957 in the genome	SFRP2, IFNA2, TNFSF10, GLRA3, COLQ, ADRB2, SNPH, CCR1, GABBR2, CXCL10, PLCB1, CHRNA9, PRKCA, IL26, BRAF, GRIK4, SCYE1, TNFSF18, STX1B2, RASGRF1, HTR1F, SYK, KCNJ16, NLGN1, CARTPT, CACNG4, KCNA6, KCNC4, KCND2, FAT, SIRPG, TNFRSF11A, CCL22, NEFL, LALBA, PRIMA1, GRIN2D, ECE2, GRM1, GABRA4, NTSR1, SYT2, GRB2, CCL3, PARK7, RIT2, KCNJ2, FZD1, SLC38A2, CHRNA5, LNPEP, TNFSF9, ASH1L, GNG12, GRAP2, HCN1, K…
GOID GO:0009607	TERM response to biotic stimulus	CORRECTED P-VALUE 2.24005160153404e-06	UNCORRECTED P-VALUE 6.87976536097679e-10	FDR_RATE 0.00%	EXPECTED_FALSE_POSITIVES 0.00	NUM_ANNOTATIONS 79 of 2165 in the list, vs 667 of 37957 in the genome	IFNA2, SOCS3, IL12B, MTDH, PLCG2, HERPUD2, DEFB124, CXCL10, PELI1, PTAFR, DEFB115, CDK6, CARD4, ERO1L, IL1A, NOS2A, HIST1H2BJ, BCL10, TICAM1, NFKBIA, DCN, TLR7, CHRM2, TNFRSF11A, IVNS1ABP, CARD15, CCL22, CRTAM, PPP1R15A, LALBA, CCL11, COTL1, CCDC130, HERPUD1, CD40, IRF8, IFNG, TXNDC4, CD8A, F2R, CNR1, GCH1, PTGS2, MMP7, ATF6, MALT1, IRAK3, NLRC5, GATA3, C14orf100, GNG12, C5AR1, IFNA6, DEFB129, C1…
GOID GO:0045088	TERM regulation of innate immune response	CORRECTED P-VALUE 2.4400857754049e-06	UNCORRECTED P-VALUE 7.49412093183323e-10	FDR_RATE 0.00%	EXPECTED_FALSE_POSITIVES 0.00	NUM_ANNOTATIONS 37 of 2165 in the list, vs 209 of 37957 in the genome	MAP2K1, IRAK3, IFNA2, SOCS3, NLRC5, IL12B, TICAM2, IFNA6, PELI1, NLRP3, MAP3K7IP2, CARD4, CD226, USP18, BCL10, JAK1, TICAM1, NFKBIA, COLEC12, MAPKAPK2, UBA52, DUSP4, UBE2N, TLR7, RIPK2, CARD15, CRTAM, IL21, TRAF6, PLSCR1, IRAK2, DUSP6, PTPN11, MAP3K1, IFNG, MAP2K6, TLR10
GOID GO:0051091	TERM positive regulation of transcription factor activity	CORRECTED P-VALUE 2.49573021029063e-06	UNCORRECTED P-VALUE 7.66501907337417e-10	FDR_RATE 0.00%	EXPECTED_FALSE_POSITIVES 0.00	NUM_ANNOTATIONS 30 of 2165 in the list, vs 146 of 37957 in the genome	MALT1, IRAK3, UBE2N, PPAP2B, MTDH, TNFRSF11A, CARD15, RIPK2, ERC1, NKX2-2, ZIC2, HMGN3, TNFSF11, ABRA, EP300, TAF12, MAP3K7IP2, ARID5B, TRAF6, KRAS, CARD4, IRAK2, BCL10, TICAM1, NFKBIA, MAP3K13, IL10, FZD1, UBA52, PTEN
GOID GO:0090047	TERM positive regulation of transcription regulator activity	CORRECTED P-VALUE 2.49573021029063e-06	UNCORRECTED P-VALUE 7.66501907337417e-10	FDR_RATE 0.00%	EXPECTED_FALSE_POSITIVES 0.00	NUM_ANNOTATIONS 30 of 2165 in the list, vs 146 of 37957 in the genome	MALT1, IRAK3, UBE2N, PPAP2B, MTDH, TNFRSF11A, CARD15, RIPK2, ERC1, NKX2-2, ZIC2, HMGN3, TNFSF11, ABRA, EP300, TAF12, MAP3K7IP2, ARID5B, TRAF6, KRAS, CARD4, IRAK2, BCL10, TICAM1, NFKBIA, MAP3K13, IL10, FZD1, UBA52, PTEN
GOID GO:0006952	TERM defense response	CORRECTED P-VALUE 2.52359406550764e-06	UNCORRECTED P-VALUE 7.75059602428635e-10	FDR_RATE 0.00%	EXPECTED_FALSE_POSITIVES 0.00	NUM_ANNOTATIONS 117 of 2165 in the list, vs 1147 of 37957 in the genome	PARP4, MAP2K1, IFNA2, SLAMF7, SOCS3, IL12B, CCR7, NMI, TMEM16F, IL1RAPL1, DEFB124, CCR1, TACR1, CXCL10, PELI1, C4BPB, PTAFR, NUB1, EP300, DEFB115, MAP3K7IP2, RAB27A, CARD4, SCYE1, IL1A, NOS2A, HIST1H2BJ, BCL10, TICAM1, NFKBIA, CD180, MAPKAPK2, IL20RB, DUSP4, CEBPA, UBE2N, TLR7, ADORA2B, CARD15, THBS1, PLA2G2D, CCR9, CCL22, CNPY3, ALOX5AP, LALBA, CCL11, COTL1, TRAF6, CD40, IRF8, PTPN11, DUSP6, MAP…
GOID GO:0050867	TERM positive regulation of cell activation	CORRECTED P-VALUE 3.36007230504538e-06	UNCORRECTED P-VALUE 1.0319632386503e-09	FDR_RATE 0.00%	EXPECTED_FALSE_POSITIVES 0.00	NUM_ANNOTATIONS 42 of 2165 in the list, vs 260 of 37957 in the genome	MALT1, IL12B, MAP3K14, GATA3, CCR7, ICOS, GRAP2, SOCS5, TACR1, PDCD1LG2, PAXIP1, BTLA, PELI1, GAB2, IL15, TNFSF11, YES1, CD226, BCL10, CD47, TICAM1, SYK, SRC, SIRPG, RIPK2, THBS1, CARD15, TNFSF14, IL21, PLEK, DPP4, TRAF6, CD83, IL33, CD40, PTPN11, IFNG, PLDN, GRB2, ITPKB, CD274, IL6ST
GOID GO:0006954	TERM inflammatory response	CORRECTED P-VALUE 3.37125966126203e-06	UNCORRECTED P-VALUE 1.03539915886426e-09	FDR_RATE 0.00%	EXPECTED_FALSE_POSITIVES 0.00	NUM_ANNOTATIONS 51 of 2165 in the list, vs 353 of 37957 in the genome	PARP4, LY86, IFNA2, TICAM2, CCR7, NMI, TMEM16F, CCR1, TACR1, CXCL10, CCL23, CXCL9, PTAFR, CXCL13, STAT3, CCL4, NLRP3, CYSLTR1, PLA2G4C, CARD4, SCYE1, IL1A, CCR5, TICAM1, CD180, CTNNBIP1, IL17A, IL20RB, CEBPA, IL10RB, THBS1, PLA2G2D, RIPK2, CCL22, APOL3, ALOX5AP, CCL11, CXCL11, PLSCR1, CD40, IRAK2, LY75, F2R, CCL3, IL10, IL22, IL17F, CHST2, BLNK, TLR10, IL6R
GOID GO:0000278	TERM mitotic cell cycle	CORRECTED P-VALUE 3.90164808950392e-06	UNCORRECTED P-VALUE 1.19829486778376e-09	FDR_RATE 0.00%	EXPECTED_FALSE_POSITIVES 0.00	NUM_ANNOTATIONS 76 of 2165 in the list, vs 639 of 37957 in the genome	CEP63, SDCCAG8, MAP2K1, FAM33A, RHOU, ORC2L, NUP133, UBE2D1, PLCB1, FOXN3, CDKN2C, TUBG1, GPR132, LRRCC1, CDK6, CENPJ, SFI1, USP37, ANAPC10, CEP135, ZWINT, ENSA, RPA3, NUP160, ANLN, CLTC, PSME4, KIAA2022, NPAT, RBBP8, CEP192, CUL3, TAF2, E2F2, ID4, NSL1, UBE2S, CD2AP, FBXO5, C21orf45, KNTC1, PTEN, YEATS4, KIAA0892, SIN3A, C12orf11, DYNC1H1, CEP290, C14orf106, LATS2, CEP152, USP9X, SMC3, PMF1, INH…
GOID GO:0002764	TERM immune response-regulating signaling pathway	CORRECTED P-VALUE 5.065035940346e-06	UNCORRECTED P-VALUE 1.55560071877949e-09	FDR_RATE 0.00%	EXPECTED_FALSE_POSITIVES 0.00	NUM_ANNOTATIONS 38 of 2165 in the list, vs 224 of 37957 in the genome	MALT1, C6orf190, MAP2K1, IRAK3, TICAM2, GATA3, PLCG2, GRAP2, KLHL6, PELI1, PRKCB1, MAP3K7IP2, CARD4, BCL10, TICAM1, NFKBIA, COLEC12, MAPKAPK2, SYK, UBA52, IL20RB, PLCG1, DUSP4, UBE2N, SLA2, TLR7, RIPK2, CARD15, SKAP1, PAG1, TRAF6, CD40, IRAK2, DUSP6, MAP3K1, MAP2K6, TLR10, PTEN
GOID GO:0002696	TERM positive regulation of leukocyte activation	CORRECTED P-VALUE 5.40684184868414e-06	UNCORRECTED P-VALUE 1.66057796335508e-09	FDR_RATE 0.00%	EXPECTED_FALSE_POSITIVES 0.00	NUM_ANNOTATIONS 41 of 2165 in the list, vs 254 of 37957 in the genome	MALT1, IL12B, MAP3K14, GATA3, CCR7, ICOS, GRAP2, SOCS5, TACR1, PDCD1LG2, PAXIP1, BTLA, PELI1, GAB2, IL15, TNFSF11, YES1, CD226, CD47, BCL10, TICAM1, SYK, SRC, SIRPG, RIPK2, THBS1, CARD15, TNFSF14, IL21, DPP4, TRAF6, CD83, IL33, CD40, PTPN11, IFNG, PLDN, GRB2, ITPKB, CD274, IL6ST
GOID GO:0016567	TERM protein ubiquitination	CORRECTED P-VALUE 5.9253259477023e-06	UNCORRECTED P-VALUE 1.81981755150562e-09	FDR_RATE 0.00%	EXPECTED_FALSE_POSITIVES 0.00	NUM_ANNOTATIONS 50 of 2165 in the list, vs 348 of 37957 in the genome	LNPEP, MALT1, RNF11, RYBP, WDR32, FBXL5, RC3H1, UHRF2, WDR42A, C12orf51, RNF111, IBRDC2, UBE2G1, UBE2D1, RNF152, UBR2, CDC73, TRIM9, NUB1, RNF167, DZIP3, FBXW11, LEO1, ARIH1, ANAPC10, CBL, TNKS2, UBE4B, UBA52, CTR9, KIAA1333, WDR22, UBE2N, FBXL3, C2orf37, PSME4, FBXO9, VCPIP1, CUL3, HECW2, NEDD4, FBXO3, TRAF6, FBXW7, NHLRC1, FBXO7, MAP3K1, KLHL13, UBE2S, ANAPC1
GOID GO:0048869	TERM cellular developmental process	CORRECTED P-VALUE 6.0498826801118e-06	UNCORRECTED P-VALUE 1.85807207620141e-09	FDR_RATE 0.00%	EXPECTED_FALSE_POSITIVES 0.00	NUM_ANNOTATIONS 243 of 2165 in the list, vs 2940 of 37957 in the genome	HPS4, SFRP2, MGMT, C6orf190, BFSP2, MAP2K1, TGIF2, ASZ1, IL12B, OTP, NTN1, UHRF2, IMPAD1, C5orf13, SPATA9, SHROOM3, LYL1, CDKN2C, CCNB1IP1, C16orf63, NAV1, GRIN3A, BASP1, PPHLN1, ERO1L, PXMP3, DSCR1, CCDC64, UBE4B, CSPG2, SYK, NLGN1, DDEF1, VANGL2, ALX1, CEBPA, SPAG16, ODF1, TNFRSF11A, CLTC, ROBO1, PSME4, SPTBN1, NKX2-2, TRPV2, TGIF, IVL, LCE3E, KLF2, MIB1, ARF6, IRF8, PTPN11, DUSP6, MAP2K6, COL5…
GOID GO:0009605	TERM response to external stimulus	CORRECTED P-VALUE 6.62117362169577e-06	UNCORRECTED P-VALUE 2.0335299820933e-09	FDR_RATE 0.00%	EXPECTED_FALSE_POSITIVES 0.00	NUM_ANNOTATIONS 127 of 2165 in the list, vs 1299 of 37957 in the genome	SFRP2, MGMT, MAP2K1, SOCS3, UNC5C, MAP3K14, CNTN1, CCR7, NTN1, ROCK1, TULP4, CCR1, TACR1, C14orf104, SHROOM3, CXCL10, PTAFR, EDNRB, EP300, LAMC1, NOX3, GRIN3A, CARD4, SCYE1, TNR, HABP4, IL1A, DSCR1, BCL10, PMAIP1, DCC, SYK, ENSA, PLCG1, DCN, CARTPT, VEGFC, SRC, FIGF, CEBPA, SRGAP1, TLR7, TNFRSF11A, CLTC, CARD15, SPTBN1, CCR9, ROBO1, CCL22, ST8SIA4, TNFSF14, PLXNA2, GRIN2D, CCL11, AGTR1, NTN4, TNF…
GOID GO:0009891	TERM positive regulation of biosynthetic process	CORRECTED P-VALUE 7.26879450645613e-06	UNCORRECTED P-VALUE 2.23243074522609e-09	FDR_RATE 0.00%	EXPECTED_FALSE_POSITIVES 0.00	NUM_ANNOTATIONS 127 of 2165 in the list, vs 1301 of 37957 in the genome	SFRP2, MAP2K1, IL12B, PAWR, C17orf68, ADRB2, CCR7, STRN3, PAXIP1, PLCB1, LYL1, PBX4, EP300, IL26, MYST4, DAB2IP, HOXB1, RBPSUH, IL1A, MED13, BCL10, TICAM1, NFKBIA, SOST, HAND1, SYK, ALX1, CEBPA, TXNDC1, ATF7IP, TLR7, TBL1X, ADORA2B, CHD8, ASF1A, CARD15, THBS1, ANKRD49, MAML2, NKX2-2, NPAT, FAM129A, HNRPD, TAF2, KLF2, TRAF6, ZIC1, CTDP1, IL33, IRF8, IFNG, MAP3K1, NKX2-3, F2R, KLF12, SAMD4A, EGR2, …
GOID GO:0043388	TERM positive regulation of DNA binding	CORRECTED P-VALUE 8.18516477810928e-06	UNCORRECTED P-VALUE 2.51387124634806e-09	FDR_RATE 0.00%	EXPECTED_FALSE_POSITIVES 0.00	NUM_ANNOTATIONS 31 of 2165 in the list, vs 162 of 37957 in the genome	MALT1, IRAK3, UBE2N, PPAP2B, MTDH, TNFRSF11A, CARD15, RIPK2, ERC1, NKX2-2, ZIC2, HMGN3, TNFSF11, ABRA, EP300, TAF12, MAP3K7IP2, ARID5B, TRAF6, PLSCR1, KRAS, CARD4, IRAK2, BCL10, TICAM1, NFKBIA, MAP3K13, IL10, FZD1, UBA52, PTEN
GOID GO:0043405	TERM regulation of MAP kinase activity	CORRECTED P-VALUE 8.70078083963397e-06	UNCORRECTED P-VALUE 2.67222998760257e-09	FDR_RATE 0.00%	EXPECTED_FALSE_POSITIVES 0.00	NUM_ANNOTATIONS 40 of 2165 in the list, vs 248 of 37957 in the genome	HIPK3, MAP2K1, IRAK3, RGS2, C5AR1, S1PR2, DUSP19, MAP3K7IP2, CRKRS, NF1, DAB2IP, MBIP, MAPK8IP3, KRAS, DUSP22, CARD4, MAP3K9, MAPKAPK2, SYK, UBA52, MAP3K10, DUSP4, SOD1, TNFRSF11A, ITGA1, ADORA2B, RIPK2, THBS1, CARD15, SPRED1, GRM1, TRAF6, PDCD10, IRAK2, DUSP6, MAP2K6, MAP3K1, MAP4K5, INSR, ZFHX1B
GOID GO:0002755	TERM MyD88-dependent toll-like receptor signaling pathway	CORRECTED P-VALUE 8.899525766095e-06	UNCORRECTED P-VALUE 2.73326958418151e-09	FDR_RATE 0.00%	EXPECTED_FALSE_POSITIVES 0.00	NUM_ANNOTATIONS 20 of 2165 in the list, vs 73 of 37957 in the genome	MAP2K1, IRAK3, DUSP4, UBE2N, TICAM2, CARD15, RIPK2, PELI1, MAP3K7IP2, TRAF6, CARD4, IRAK2, DUSP6, MAP2K6, MAP3K1, TICAM1, NFKBIA, MAPKAPK2, UBA52, TLR10
GOID GO:0010605	TERM negative regulation of macromolecule metabolic process	CORRECTED P-VALUE 9.16527850664963e-06	UNCORRECTED P-VALUE 2.81488897624374e-09	FDR_RATE 0.00%	EXPECTED_FALSE_POSITIVES 0.00	NUM_ANNOTATIONS 127 of 2165 in the list, vs 1306 of 37957 in the genome	SFRP2, ZBTB32, IFNA2, PRMT6, ZNF295, ASZ1, NDFIP1, PAWR, MTDH, IMPACT, ORC2L, STRN3, UBE2D1, PLCB1, FOXN3, SNF1LK, RNF128, TBPL2, EDNRB, MYST4, DAB2IP, RBPSUH, BASP1, NOS2A, ANAPC10, ID3, HAND1, ELK3, ATBF1, EIF2C2, HES7, ALX1, TAF3, CEBPA, LANCL2, ATF7IP, SLA2, TBL1X, ADORA2B, CHD8, THBS1, FAM129A, TGIF, TRAF6, EIF4EBP3, ID4, FBXW7, IRF8, DUSP6, RCOR1, IFNG, ID1, N4BP1, LCOR, ZHX2, KLF12, SAMD4A…
GOID GO:0033036	TERM macromolecule localization	CORRECTED P-VALUE 1.02882852145043e-05	UNCORRECTED P-VALUE 3.15979275629738e-09	FDR_RATE 0.00%	EXPECTED_FALSE_POSITIVES 0.00	NUM_ANNOTATIONS 166 of 2165 in the list, vs 1845 of 37957 in the genome	HPS4, STX11, VPS13B, COLQ, APPBP2, ATP6V1G1, SNX27, FAF1, SORL1, THOC2, TMSL3, SNAP23, SHROOM3, CXCL10, AKAP6, C16orf63, LSG1, ARFIP1, AP4E1, XPO6, TRAK1, NFKBIA, NLGN1, SLC9A2, C20orf169, VANGL2, ATP9A, NUP160, TAF3, BET1, ZFYVE9, PIP5K3, GOLGA4, CLTC, CCDC91, SPTBN1, CHMP4B, C3orf31, ARF6, VPS37B, STON2, SCAMP1, EXOC3, OSBPL6, F2R, CADPS, RAB31, VPS39, GNPTAB, EXOC8, C14orf49, VPS25, ERC1, CEP2…
GOID GO:0051246	TERM regulation of protein metabolic process	CORRECTED P-VALUE 1.10074568931551e-05	UNCORRECTED P-VALUE 3.38066857897883e-09	FDR_RATE 0.00%	EXPECTED_FALSE_POSITIVES 0.00	NUM_ANNOTATIONS 105 of 2165 in the list, vs 1019 of 37957 in the genome	KIAA0427, SFRP2, HIPK3, C9orf46, SOCS3, IL12B, NDFIP1, FAF1, IMPACT, CAB39, EIF1B, LSM14A, UBE2D1, PAXIP1, PELI1, FTS, EDNRB, NUB1, FNIP2, EP300, DAB2IP, BRAF, NOS2A, CCND2, ANAPC10, BCL10, TICAM1, NFKBIA, MAP3K9, SYK, PRKAR1A, EIF2C2, VEGFC, UBE2N, TNFRSF11A, CARD15, THBS1, PSME4, PPP1R15A, FAM129A, GCN1L1, CNTF, AGTR1, TRAF6, EIF4EBP3, FBXW7, DUSP6, MAP4K5, IFNG, MAP3K1, N4BP1, UBE2S, SAMD4A, S…
GOID GO:0030154	TERM cell differentiation	CORRECTED P-VALUE 1.17527112938479e-05	UNCORRECTED P-VALUE 3.6095550656781e-09	FDR_RATE 0.00%	EXPECTED_FALSE_POSITIVES 0.00	NUM_ANNOTATIONS 234 of 2165 in the list, vs 2829 of 37957 in the genome	HPS4, SFRP2, MGMT, C6orf190, BFSP2, MAP2K1, TGIF2, ASZ1, IL12B, OTP, NTN1, UHRF2, IMPAD1, C5orf13, SPATA9, LYL1, CDKN2C, CCNB1IP1, NAV1, GRIN3A, BASP1, PPHLN1, ERO1L, PXMP3, DSCR1, CCDC64, UBE4B, CSPG2, SYK, NLGN1, VANGL2, ALX1, CEBPA, ODF1, TNFRSF11A, CLTC, ROBO1, PSME4, SPTBN1, NKX2-2, TRPV2, TGIF, IVL, LCE3E, KLF2, MIB1, ARF6, IRF8, PTPN11, DUSP6, MAP2K6, COL5A2, GRB2, ZNF403, CD8A, ZHX2, FABP…
GOID GO:0031328	TERM positive regulation of cellular biosynthetic process	CORRECTED P-VALUE 1.20051247188485e-05	UNCORRECTED P-VALUE 3.68707761635397e-09	FDR_RATE 0.00%	EXPECTED_FALSE_POSITIVES 0.00	NUM_ANNOTATIONS 125 of 2165 in the list, vs 1285 of 37957 in the genome	SFRP2, MAP2K1, IL12B, PAWR, C17orf68, ADRB2, CCR7, STRN3, PAXIP1, PLCB1, LYL1, PBX4, EP300, IL26, MYST4, DAB2IP, HOXB1, RBPSUH, IL1A, MED13, BCL10, TICAM1, NFKBIA, SOST, HAND1, SYK, ALX1, CEBPA, TXNDC1, ATF7IP, TLR7, TBL1X, ADORA2B, CHD8, ASF1A, CARD15, THBS1, ANKRD49, MAML2, NKX2-2, NPAT, FAM129A, HNRPD, TAF2, KLF2, TRAF6, ZIC1, CTDP1, IL33, IRF8, IFNG, MAP3K1, NKX2-3, F2R, KLF12, SAMD4A, EGR2, …
GOID GO:0070201	TERM regulation of establishment of protein localization	CORRECTED P-VALUE 1.3457200408335e-05	UNCORRECTED P-VALUE 4.1330468084567e-09	FDR_RATE 0.00%	EXPECTED_FALSE_POSITIVES 0.00	NUM_ANNOTATIONS 42 of 2165 in the list, vs 272 of 37957 in the genome	SFRP2, IL12B, NDFIP1, WASPIP, CCR7, FAF1, C1orf71, EP300, TGFB2, NLRP3, NF1, IL26, DAB2IP, FBXW11, ARFIP1, PRKCI, AKAP1, CLEC9A, IL1A, BMPR1A, EPB41L5, NOLC1, NFKBIA, VEGFC, TLR7, SOX4, CARD15, CRTAM, CX3CL1, TNFSF14, APPL, SCAMP5, ARF6, UACA, ZIC1, IL33, CD40, EXPH5, IFNG, IL10, FZD1, SRGN
GOID GO:0031399	TERM regulation of protein modification process	CORRECTED P-VALUE 1.35878227031568e-05	UNCORRECTED P-VALUE 4.17316422087124e-09	FDR_RATE 0.00%	EXPECTED_FALSE_POSITIVES 0.00	NUM_ANNOTATIONS 74 of 2165 in the list, vs 633 of 37957 in the genome	SFRP2, HIPK3, SOCS3, IL12B, NDFIP1, IMPACT, CAB39, UBE2D1, PAXIP1, PELI1, FTS, FNIP2, EP300, DAB2IP, BRAF, CCND2, BCL10, ANAPC10, TICAM1, MAP3K9, SYK, PRKAR1A, VEGFC, UBE2N, TNFRSF11A, CARD15, PSME4, FAM129A, CNTF, TRAF6, FBXW7, DUSP6, MAP4K5, IFNG, MAP3K1, N4BP1, UBE2S, FZD1, FBXO5, PTEN, ZFHX1B, RAP2C, MALT1, NPTN, PPAP2B, PHIP, SMAD6, IL15, DUSP19, ATG10, CSF2, PDGFD, MAPK8IP3, AKAP1, BMPR1A, …
GOID GO:0051336	TERM regulation of hydrolase activity	CORRECTED P-VALUE 1.3784661299618e-05	UNCORRECTED P-VALUE 4.23361833526353e-09	FDR_RATE 0.00%	EXPECTED_FALSE_POSITIVES 0.00	NUM_ANNOTATIONS 82 of 2165 in the list, vs 731 of 37957 in the genome	SFRP2, MGMT, MAP2K1, TNFSF10, PZP, TNFAIP8, CENTD1, CCR7, CST7, TACR1, PLCB1, AKAP6, EDNRB, PRKCA, DAB2IP, CARD4, CENTG2, DSCR1, RASGRF1, CENTA1, PMAIP1, RGS1, ARHGAP15, PRKAR1A, DDEF1, PLCG1, CRK, CHRM2, THBS1, ROBO1, TNFSF14, GNAO1, SNX18, RASA3, CCL11, DDEF2, AGTR1, UACA, HERPUD1, TNFRSF10A, HRBL, HRB, IFNG, F2R, CENTD2, PPP1R2P9, ARHGAP26, SERPINA2, IFT57, SYDE2, P2RY1, SERPINB9, RGS2, PPP1R1…
GOID GO:0001819	TERM positive regulation of cytokine production	CORRECTED P-VALUE 1.47182840110231e-05	UNCORRECTED P-VALUE 4.52035749724298e-09	FDR_RATE 0.00%	EXPECTED_FALSE_POSITIVES 0.00	NUM_ANNOTATIONS 32 of 2165 in the list, vs 175 of 37957 in the genome	MALT1, FIGF, IL12B, SOD1, GATA3, CCR7, TLR7, CARD15, THBS1, RIPK2, PLCB1, PELI1, IL15, NLRP3, IL21, CSF2, TRAF6, IL33, CD83, CD40, CARD4, IRF8, IFIH1, IL1A, IFNG, BCL10, TICAM1, PTGS2, IL6ST, IL20RB, IL17A, IL6R
GOID GO:0051098	TERM regulation of binding	CORRECTED P-VALUE 1.55304321644093e-05	UNCORRECTED P-VALUE 4.76978874828296e-09	FDR_RATE 0.00%	EXPECTED_FALSE_POSITIVES 0.00	NUM_ANNOTATIONS 58 of 2165 in the list, vs 447 of 37957 in the genome	P2RY1, MALT1, IRAK3, PEX14, NLRC5, PPAP2B, MTDH, ADRB2, FOXO1A, ERC1, ZIC2, FOXN3, HMGN3, FTS, TNFSF11, ABRA, EP300, MAP3K7IP2, TAF12, NLRP3, ARID5B, DAB2IP, KRAS, CARD4, HABP4, SETD6, EPB41L5, CARM1, BCL10, TICAM1, NFKBIA, CMKLR1, MAP3K13, ID3, S100A10, FOXB1, RSF1, PIM1, CTNNBIP1, UBA52, MAP3K10, TAF3, UBE2N, TNFRSF11A, CARD15, GFI1, RIPK2, NKX2-2, TRAF6, PLSCR1, IRAK2, ID1, COMMD1, EGLN1, IL10…
GOID GO:0010557	TERM positive regulation of macromolecule biosynthetic process	CORRECTED P-VALUE 1.6103196129492e-05	UNCORRECTED P-VALUE 4.94569905696928e-09	FDR_RATE 0.00%	EXPECTED_FALSE_POSITIVES 0.00	NUM_ANNOTATIONS 119 of 2165 in the list, vs 1211 of 37957 in the genome	SFRP2, IL12B, PAWR, C17orf68, ADRB2, CCR7, STRN3, PLCB1, LYL1, PBX4, EP300, IL26, MYST4, DAB2IP, HOXB1, RBPSUH, IL1A, MED13, BCL10, TICAM1, NFKBIA, SOST, HAND1, SYK, ALX1, CEBPA, TXNDC1, ATF7IP, TLR7, TBL1X, CHD8, ASF1A, CARD15, THBS1, ANKRD49, MAML2, NKX2-2, NPAT, FAM129A, HNRPD, TAF2, KLF2, TRAF6, ZIC1, CTDP1, IL33, IRF8, IFNG, MAP3K1, NKX2-3, F2R, KLF12, SAMD4A, EGR2, IL17F, FZD1, ATF6, YEATS4…
GOID GO:0009968	TERM negative regulation of signal transduction	CORRECTED P-VALUE 1.70098932313931e-05	UNCORRECTED P-VALUE 5.2241686828603e-09	FDR_RATE 0.00%	EXPECTED_FALSE_POSITIVES 0.00	NUM_ANNOTATIONS 65 of 2165 in the list, vs 529 of 37957 in the genome	SFRP2, INVS, SOCS3, PAWR, ADRB2, GREM1, STRN3, NPHP3, UBASH3A, DAB2IP, NFKBIA, CBL, SOST, RGS1, SLA2, CHST11, CLTC, CHD8, CARD15, THBS1, LEMD3, ROBO1, TGIF, CUL3, RASA3, FBXW7, DUSP6, PTCH1, STAM2, GRB2, CXXC4, FZD1, PTEN, RGS2, IRAK3, C9orf89, NLRC5, FOXO1A, SOCS5, ASPN, SMAD6, LATS2, SIX3, DUSP19, UBR2, NF1, ZGPAT, ATXN1, DDIT4, MCC, RGS16, CTNNBIP1, UBA52, PRICKLE1, TWSG1, RGS8, TBX18, SLIT3, …
GOID GO:0023057	TERM negative regulation of signaling	CORRECTED P-VALUE 2.06421542147927e-05	UNCORRECTED P-VALUE 6.33972795294617e-09	FDR_RATE 0.00%	EXPECTED_FALSE_POSITIVES 0.00	NUM_ANNOTATIONS 69 of 2165 in the list, vs 579 of 37957 in the genome	SFRP2, INVS, SOCS3, PAWR, ADRB2, GREM1, STRN3, NPHP3, UBASH3A, DAB2IP, TNR, NFKBIA, CBL, SOST, RGS1, SLA2, CHST11, CLTC, CHD8, CARD15, THBS1, LEMD3, ROBO1, TGIF, CUL3, RASA3, FBXW7, DUSP6, PTCH1, STAM2, GRB2, CXXC4, PTGS2, FZD1, PTEN, RGS2, IRAK3, C9orf89, NLRC5, FOXO1A, SOCS5, ASPN, SMAD6, LATS2, SIX3, DUSP19, UBR2, NF1, ZGPAT, ATXN1, DDIT4, MCC, RGS16, CTNNBIP1, SLC24A2, UBA52, PRICKLE1, TWSG1,…
GOID GO:0006357	TERM regulation of transcription from RNA polymerase II promoter	CORRECTED P-VALUE 2.27621882191695e-05	UNCORRECTED P-VALUE 6.99084404765647e-09	FDR_RATE 0.00%	EXPECTED_FALSE_POSITIVES 0.00	NUM_ANNOTATIONS 118 of 2165 in the list, vs 1205 of 37957 in the genome	SFRP2, ZBTB32, MAP2K1, PAWR, MTDH, ADRB2, ORC2L, STRN3, TARBP1, PAXIP1, SNF1LK, EDNRB, EP300, STATIP1, CRKRS, IL26, DAB2IP, HOXB1, RBPSUH, TRAK1, MED13, NFKBIA, ID3, HAND1, PRKAR1A, ATBF1, HES7, ALX1, TAF3, CEBPA, ZNF367, ATF7IP, SLA2, CRK, TBL1X, CHD8, MAML2, NKX2-2, NPAT, RBBP8, TGIF, TAF2, TRAF6, ID4, IL33, IRF8, RCOR1, CNOT2, IFNG, NKX2-3, ID1, LCOR, ZHX2, KLF12, EGR2, IL17F, FBXO5, ATF6, SIN…
GOID GO:0008104	TERM protein localization	CORRECTED P-VALUE 2.29241666083999e-05	UNCORRECTED P-VALUE 7.04059171019654e-09	FDR_RATE 0.00%	EXPECTED_FALSE_POSITIVES 0.00	NUM_ANNOTATIONS 143 of 2165 in the list, vs 1545 of 37957 in the genome	HPS4, STX11, VPS13B, COLQ, APPBP2, ATP6V1G1, SNX27, FAF1, TMSL3, SNAP23, SHROOM3, CXCL10, AKAP6, C16orf63, LSG1, ARFIP1, AP4E1, XPO6, TRAK1, NFKBIA, NLGN1, SLC9A2, C20orf169, VANGL2, NUP160, TAF3, BET1, ZFYVE9, PIP5K3, GOLGA4, CLTC, CCDC91, SPTBN1, CHMP4B, C3orf31, ARF6, VPS37B, STON2, SCAMP1, EXOC3, F2R, CADPS, RAB31, VPS39, GNPTAB, EXOC8, C14orf49, VPS25, ERC1, CEP290, HCN1, SH3PXD2B, ATP6V0E, …
GOID GO:0010648	TERM negative regulation of cell communication	CORRECTED P-VALUE 2.54876373391926e-05	UNCORRECTED P-VALUE 7.82789844569796e-09	FDR_RATE 0.00%	EXPECTED_FALSE_POSITIVES 0.00	NUM_ANNOTATIONS 69 of 2165 in the list, vs 582 of 37957 in the genome	SFRP2, INVS, SOCS3, PAWR, ADRB2, GREM1, STRN3, NPHP3, UBASH3A, DAB2IP, TNR, NFKBIA, CBL, SOST, RGS1, SLA2, CHST11, CLTC, CHD8, CARD15, THBS1, LEMD3, ROBO1, TGIF, CUL3, RASA3, FBXW7, DUSP6, PTCH1, STAM2, GRB2, CXXC4, PTGS2, FZD1, PTEN, RGS2, IRAK3, C9orf89, NLRC5, FOXO1A, SOCS5, ASPN, SMAD6, LATS2, SIX3, DUSP19, UBR2, NF1, ZGPAT, ATXN1, DDIT4, MCC, RGS16, CTNNBIP1, SLC24A2, UBA52, PRICKLE1, TWSG1,…
GOID GO:0071900	TERM regulation of protein serine/threonine kinase activity	CORRECTED P-VALUE 3.2099358107922e-05	UNCORRECTED P-VALUE 9.85852521742076e-09	FDR_RATE 0.00%	EXPECTED_FALSE_POSITIVES 0.00	NUM_ANNOTATIONS 52 of 2165 in the list, vs 388 of 37957 in the genome	MALT1, HIPK3, MAP2K1, IRAK3, RGS2, CCNI2, C5AR1, S1PR2, LATS2, CDKN2C, DUSP19, CDK5RAP3, MAP3K7IP2, CRKRS, NF1, DAB2IP, MBIP, MAPK8IP3, KRAS, CARD4, DUSP22, CCND2, PCAF, MAP3K9, SYK, MAPKAPK2, PIM1, UBA52, MAP3K10, HEXIM1, DUSP4, SOD1, TNFRSF11A, ADORA2B, ITGA1, CARD15, THBS1, RIPK2, SPRED1, GRM1, TRAF6, TNFRSF10A, PDCD10, IRAK2, DUSP6, MAP2K6, MAP4K5, MAP3K1, INSR, FAM58B, ZFHX1B, PTEN
GOID GO:0051050	TERM positive regulation of transport	CORRECTED P-VALUE 3.46723574297124e-05	UNCORRECTED P-VALUE 1.06487584243588e-08	FDR_RATE 0.00%	EXPECTED_FALSE_POSITIVES 0.00	NUM_ANNOTATIONS 56 of 2165 in the list, vs 434 of 37957 in the genome	SFRP2, P2RY1, IL12B, WASPIP, ADRB2, PLCG2, C1orf71, ADRB1, PLCB1, GAB2, TNFSF11, EP300, TGFB2, NLRP3, IL26, FGF19, RAB9A, PRKCI, RAB27A, INHBA, CLEC9A, IL1A, BMPR1A, CD47, NFKBIA, CBL, SYK, VEGFC, CARTPT, TLR7, TNFRSF11A, ADORA2B, SOX4, CARD15, CRTAM, TRPV2, TNFSF14, GDNF, MIB1, SCAMP5, NEDD4, UACA, ZIC1, IL33, EXPH5, IFNG, STIM2, STXBP5, F2R, PARK7, IL10, STIM1, INSR, STK39, CADPS, JPH2
GOID GO:0002757	TERM immune response-activating signal transduction	CORRECTED P-VALUE 3.60176419033588e-05	UNCORRECTED P-VALUE 1.10619293314984e-08	FDR_RATE 0.00%	EXPECTED_FALSE_POSITIVES 0.00	NUM_ANNOTATIONS 36 of 2165 in the list, vs 220 of 37957 in the genome	MALT1, C6orf190, MAP2K1, IRAK3, TICAM2, GATA3, PLCG2, GRAP2, KLHL6, PELI1, PRKCB1, MAP3K7IP2, CARD4, BCL10, TICAM1, NFKBIA, COLEC12, MAPKAPK2, SYK, UBA52, PLCG1, DUSP4, UBE2N, SLA2, TLR7, RIPK2, CARD15, SKAP1, PAG1, TRAF6, IRAK2, DUSP6, MAP3K1, MAP2K6, TLR10, PTEN
GOID GO:0002224	TERM toll-like receptor signaling pathway	CORRECTED P-VALUE 3.6116968459411e-05	UNCORRECTED P-VALUE 1.10924350305316e-08	FDR_RATE 0.00%	EXPECTED_FALSE_POSITIVES 0.00	NUM_ANNOTATIONS 22 of 2165 in the list, vs 94 of 37957 in the genome	MAP2K1, IRAK3, DUSP4, UBE2N, TICAM2, TLR7, CARD15, RIPK2, PELI1, MAP3K7IP2, TRAF6, CARD4, IRAK2, DUSP6, MAP2K6, MAP3K1, BCL10, TICAM1, NFKBIA, MAPKAPK2, UBA52, TLR10
GOID GO:0043549	TERM regulation of kinase activity	CORRECTED P-VALUE 3.62601598899471e-05	UNCORRECTED P-VALUE 1.11364127426127e-08	FDR_RATE 0.00%	EXPECTED_FALSE_POSITIVES 0.00	NUM_ANNOTATIONS 75 of 2165 in the list, vs 660 of 37957 in the genome	HIPK3, MAP2K1, ADRB2, CCR7, PILRB, CDKN2C, CDK5RAP3, MAP3K7IP2, CRKRS, DAB2IP, BRAF, CARD4, CCND2, MAP3K9, SYK, MAPKAPK2, PRKAR1A, CARTPT, DUSP4, CRK, TNFRSF11A, ADORA2B, CARD15, THBS1, GRM1, TRAF6, TNFRSF10A, FBXW7, DUSP6, MAP2K6, MAP4K5, MAP3K1, F2R, PIK3R5, PTEN, ZFHX1B, RAP2C, MALT1, RGS2, IRAK3, NLRC5, CCNI2, C5AR1, S1PR2, LATS2, DUSP19, TGFB2, NF1, MBIP, ZGPAT, DUSP22, KRAS, MAPK8IP3, RELN,…
GOID GO:0050878	TERM regulation of body fluid levels	CORRECTED P-VALUE 3.8184613572247e-05	UNCORRECTED P-VALUE 1.17274611708375e-08	FDR_RATE 0.00%	EXPECTED_FALSE_POSITIVES 0.00	NUM_ANNOTATIONS 71 of 2165 in the list, vs 612 of 37957 in the genome	HPS4, PLG, IFNA2, PIK3R6, PLCG2, SH2B3, SLC7A11, C4BPB, ATP2B4, PRKCA, RAB27A, HABP4, NOS2A, HIST1H3H, SYK, PRKAR1A, PLCG1, VEGFC, SRC, FIGF, ATP2A2, SIRPG, CRK, THBS1, SELL, GUCY1A2, CD40, HPS5, PTPN11, RCOR1, GRB2, F2R, SLC7A5, PIK3R5, SRGN, P2RY1, SIN3A, PLSCR4, GATA3, TMSB4X, JMJD1C, ITPR2, IFNA6, GNG2, PRKCB1, TGFB2, YES1, KRAS, AKAP1, JAM2, LRRC16, PRKG1, CD47, FOXB1, CD58, SOD1, PECAM1, CX…
GOID GO:0016070	TERM RNA metabolic process	CORRECTED P-VALUE 3.93918099268739e-05	UNCORRECTED P-VALUE 1.20982217220129e-08	FDR_RATE 0.00%	EXPECTED_FALSE_POSITIVES 0.00	NUM_ANNOTATIONS 181 of 2165 in the list, vs 2095 of 37957 in the genome	POLG2, ZBTB32, TGIF2, ASZ1, TRUB1, CNOT6, THOC2, ELK4, STRN3, TULP4, TARBP1, POU2AF1, HNRPA3, TAF12, STATIP1, PRKCA, CRKRS, AFF2, GEMIN8, SCYE1, PTRF, DSCR1, MED13, ELK3, ALX1, BXDC5, CEBPA, ETV6, ZNF165, IVNS1ABP, FIP1L1, PSME4, C19orf61, KIAA2022, NPAT, HNRPD, TGIF, PET112L, DIDO1, KLF2, E2F2, GTF2IRD1, SFRS2IP, UTP6, ZHX2, AQR, KIAA0391, SCML1, YEATS4, INTS3, SMNDC1, GSTCD, RBMS2, ASH1L, BAPX1…
GOID GO:0032446	TERM protein modification by small protein conjugation	CORRECTED P-VALUE 4.2287158450923e-05	UNCORRECTED P-VALUE 1.29874565266963e-08	FDR_RATE 0.00%	EXPECTED_FALSE_POSITIVES 0.00	NUM_ANNOTATIONS 51 of 2165 in the list, vs 380 of 37957 in the genome	LNPEP, MALT1, RNF11, RYBP, WDR32, FBXL5, RC3H1, UHRF2, WDR42A, C12orf51, RNF111, IBRDC2, UBE2G1, UBE2D1, RNF152, UBR2, CDC73, TRIM9, NUB1, RNF167, ATG10, DZIP3, FBXW11, LEO1, ARIH1, ANAPC10, CBL, TNKS2, UBE4B, UBA52, CTR9, KIAA1333, WDR22, UBE2N, FBXL3, C2orf37, PSME4, FBXO9, VCPIP1, CUL3, HECW2, NEDD4, FBXO3, TRAF6, FBXW7, NHLRC1, FBXO7, MAP3K1, KLHL13, UBE2S, ANAPC1
GOID GO:0070647	TERM protein modification by small protein conjugation or removal	CORRECTED P-VALUE 4.26389787008607e-05	UNCORRECTED P-VALUE 1.30955094290113e-08	FDR_RATE 0.00%	EXPECTED_FALSE_POSITIVES 0.00	NUM_ANNOTATIONS 57 of 2165 in the list, vs 448 of 37957 in the genome	LNPEP, MALT1, RNF11, RYBP, WDR32, FBXL5, RC3H1, ZRANB1, UHRF2, WDR42A, C12orf51, RNF111, WDR48, IBRDC2, UBE2G1, UBE2D1, RNF152, UBR2, USP46, CDC73, TRIM9, USP9X, NUB1, RNF167, ATG10, DZIP3, FBXW11, LEO1, ARIH1, USP37, ANAPC10, CBL, TNKS2, ATXN3L, UBE4B, UBA52, CTR9, KIAA1333, WDR22, UBE2N, FBXL3, C2orf37, PSME4, FBXO9, VCPIP1, CUL3, HECW2, NEDD4, FBXO3, TRAF6, FBXW7, NHLRC1, FBXO7, KLHL13, MAP3K1…
GOID GO:0002221	TERM pattern recognition receptor signaling pathway	CORRECTED P-VALUE 5.35397950828026e-05	UNCORRECTED P-VALUE 1.64434260082318e-08	FDR_RATE 0.00%	EXPECTED_FALSE_POSITIVES 0.00	NUM_ANNOTATIONS 23 of 2165 in the list, vs 104 of 37957 in the genome	MAP2K1, IRAK3, DUSP4, UBE2N, TICAM2, TLR7, CARD15, RIPK2, PELI1, MAP3K7IP2, TRAF6, CARD4, IRAK2, DUSP6, MAP2K6, MAP3K1, BCL10, TICAM1, NFKBIA, COLEC12, MAPKAPK2, UBA52, TLR10
GOID GO:0051707	TERM response to other organism	CORRECTED P-VALUE 5.46894829797188e-05	UNCORRECTED P-VALUE 1.67965242566704e-08	FDR_RATE 0.00%	EXPECTED_FALSE_POSITIVES 0.00	NUM_ANNOTATIONS 66 of 2165 in the list, vs 557 of 37957 in the genome	IFNA2, SOCS3, IL12B, MTDH, PLCG2, DEFB124, CXCL10, PELI1, PTAFR, DEFB115, CDK6, CARD4, IL1A, NOS2A, HIST1H2BJ, BCL10, TICAM1, NFKBIA, DCN, TLR7, CHRM2, TNFRSF11A, IVNS1ABP, CARD15, CCL22, LALBA, CCL11, COTL1, CCDC130, CD40, IRF8, IFNG, CD8A, F2R, CNR1, GCH1, PTGS2, MMP7, MALT1, IRAK3, NLRC5, GATA3, GNG12, IFNA6, C5AR1, DEFB129, C19orf2, CXCL13, NLRP3, CCL4, IFIH1, PGLYRP2, CD47, ISG20, LYST, APOB…
GOID GO:0044092	TERM negative regulation of molecular function	CORRECTED P-VALUE 5.52279598218323e-05	UNCORRECTED P-VALUE 1.69619041221844e-08	FDR_RATE 0.00%	EXPECTED_FALSE_POSITIVES 0.00	NUM_ANNOTATIONS 73 of 2165 in the list, vs 642 of 37957 in the genome	SFRP2, HIPK3, NDFIP1, PZP, TNFAIP8, ADRB2, CST7, IL1RAPL1, UBE2D1, GABBR2, EDNRB, DAB2IP, HABP4, ANAPC10, NFKBIA, ID3, RGS1, TAF3, DUSP4, CARD15, THBS1, TNFSF14, HERPUD1, DUSP6, STIM2, ID1, EGLN1, PARK7, CNR1, FBXO5, SERPINA2, PTEN, P2RY1, SERPINB9, PEX14, RGS2, IRAK3, NLRC5, TIPRL, SMAD6, LATS2, DUSP19, NLRP3, TGFB2, NF1, MBIP, ZGPAT, DUSP22, EPB41L5, SETD6, CARM1, PCAF, CST3, CMKLR1, RSF1, CTNN…
GOID GO:0045089	TERM positive regulation of innate immune response	CORRECTED P-VALUE 6.05048287248839e-05	UNCORRECTED P-VALUE 1.85825641046941e-08	FDR_RATE 0.00%	EXPECTED_FALSE_POSITIVES 0.00	NUM_ANNOTATIONS 29 of 2165 in the list, vs 157 of 37957 in the genome	MAP2K1, IRAK3, DUSP4, UBE2N, IL12B, TICAM2, TLR7, CARD15, RIPK2, CRTAM, PELI1, NLRP3, MAP3K7IP2, IL21, TRAF6, PLSCR1, CARD4, CD226, DUSP6, IRAK2, MAP2K6, MAP3K1, BCL10, TICAM1, NFKBIA, COLEC12, MAPKAPK2, UBA52, TLR10
GOID GO:0048856	TERM anatomical structure development	CORRECTED P-VALUE 6.14636779692019e-05	UNCORRECTED P-VALUE 1.88770509733421e-08	FDR_RATE 0.00%	EXPECTED_FALSE_POSITIVES 0.00	NUM_ANNOTATIONS 331 of 2165 in the list, vs 4359 of 37957 in the genome	SFRP2, C6orf190, SDCCAG8, IL12B, NTN1, C5orf13, EZH1, NPHP3, FBXW8, SHROOM3, CXCL10, LYL1, C16orf63, NAV1, CCBE1, AFF2, NOX3, GRIN3A, BASP1, PXMP3, LSAMP, CCDC64, PLAC1, SYK, NLGN1, DDEF1, CEBPA, SPAG16, NEB, THBS1, SPTBN1, RBBP8, TGIF, LCE3E, AGTR1, MIB1, IRF8, COL5A2, MKS1, F2R, SCLT1, MKI67, SSH1, UGCG, FABP5, IL17F, ARHGAP26, PTGS2, SLC7A5, SCML1, PTEN, NPTN, CYP1B1, FOXO1A, GNG12, ASPN, CEP2…
GOID GO:0043065	TERM positive regulation of apoptosis	CORRECTED P-VALUE 6.48548786577357e-05	UNCORRECTED P-VALUE 1.99185745263316e-08	FDR_RATE 0.00%	EXPECTED_FALSE_POSITIVES 0.00	NUM_ANNOTATIONS 71 of 2165 in the list, vs 620 of 37957 in the genome	SFRP2, IFNA2, SLAMF7, IL12B, TNFSF10, SAP30BP, PAWR, ADRB2, FAF1, CDKN2C, SNF1LK, FNIP2, EP300, PRKCA, DAB2IP, STK17A, RAB27A, CARD4, BID, BCL10, TICAM1, RASGRF1, ID3, PMAIP1, DCC, THBS1, TNFSF14, CUL3, LALBA, UACA, TRAF6, TNFRSF10A, CD40, TNFRSF19, DUSP6, MAP2K6, IFNG, MAP3K1, CNR1, GCH1, PTGS2, PTEN, ARHGEF18, SMNDC1, MSX1, DYRK2, TMEM77, AATF, NLRP3, TGFB2, NF1, BMF, INHBA, UBA52, DCUN1D3, MAP…
GOID GO:0032880	TERM regulation of protein localization	CORRECTED P-VALUE 8.08071245230192e-05	UNCORRECTED P-VALUE 2.48179129370452e-08	FDR_RATE 0.00%	EXPECTED_FALSE_POSITIVES 0.00	NUM_ANNOTATIONS 46 of 2165 in the list, vs 332 of 37957 in the genome	SFRP2, CCDC100, IL12B, NDFIP1, WASPIP, CCR7, FAF1, C1orf71, EP300, TGFB2, NLRP3, NF1, IL26, DAB2IP, FBXW11, ARFIP1, PRKCI, AKAP1, CLEC9A, IL1A, BMPR1A, EPB41L5, NOLC1, NFKBIA, C13orf34, VEGFC, TLR7, SOX4, CARD15, CRTAM, CX3CL1, TNFSF14, APPL, SCAMP5, ARF6, UACA, ZIC1, IL33, CD40, FBXW7, EXPH5, PTCH1, IFNG, IL10, FZD1, SRGN
GOID GO:0010033	TERM response to organic substance	CORRECTED P-VALUE 8.28397037004782e-05	UNCORRECTED P-VALUE 2.54421694411788e-08	FDR_RATE 0.00%	EXPECTED_FALSE_POSITIVES 0.00	NUM_ANNOTATIONS 167 of 2165 in the list, vs 1916 of 37957 in the genome	MGMT, MAP2K1, IFNA2, IL12B, MTDH, ATP6V1G1, HERPUD2, CAB39, STRN3, GPR81, CCR1, CXCL10, NUB1, PRKCA, GRIN3A, ERO1L, DSCR1, TICAM1, NFKBIA, ADIPOR2, SOST, PRKAR1A, DCN, CEBPA, CRK, TNFRSF11A, CARD15, THBS1, TGIF, SELL, KLF2, TRAF6, HERPUD1, TNFRSF19, IRF8, RYR1, PTPN11, DUSP6, GRB2, TXNDC4, FDX1, F2R, SSH1, PTGS2, PTGDR, CHRNA5, SERPINB9, GATA3, C14orf100, CYP1B1, FOXO1A, GNG12, PHIP, ATP6V0E, SMA…
GOID GO:0051251	TERM positive regulation of lymphocyte activation	CORRECTED P-VALUE 9.17429145284882e-05	UNCORRECTED P-VALUE 2.81765708011328e-08	FDR_RATE 0.00%	EXPECTED_FALSE_POSITIVES 0.00	NUM_ANNOTATIONS 37 of 2165 in the list, vs 238 of 37957 in the genome	MALT1, IL12B, MAP3K14, GATA3, CCR7, ICOS, GRAP2, SOCS5, TACR1, PDCD1LG2, PAXIP1, BTLA, PELI1, IL15, TNFSF11, YES1, CD47, BCL10, TICAM1, SYK, SRC, SIRPG, RIPK2, CARD15, TNFSF14, IL21, DPP4, TRAF6, CD83, CD40, PTPN11, IFNG, PLDN, GRB2, ITPKB, CD274, IL6ST
GOID GO:0043067	TERM regulation of programmed cell death	CORRECTED P-VALUE 9.44975495762015e-05	UNCORRECTED P-VALUE 2.90225889361798e-08	FDR_RATE 0.00%	EXPECTED_FALSE_POSITIVES 0.00	NUM_ANNOTATIONS 131 of 2165 in the list, vs 1414 of 37957 in the genome	SFRP2, HIPK3, MGMT, IFNA2, SLAMF7, IL12B, TNFSF10, SAP30BP, TNFAIP8, MTDH, FAF1, CDKN2C, PRKCA, STK17A, CARD4, TNFSF18, TICAM1, NFKBIA, NOS1AP, TXNDC1, BCL2L14, CFDP1, CARD15, THBS1, PSME4, ROBO1, TNFSF14, TRAF6, HERPUD1, TNFRSF10A, CD40, TNFRSF19, DUSP6, MAP2K6, F2R, PTGS2, IFT57, PTEN, SERPINB9, SMNDC1, BAPX1, GATA3, FOXO1A, DYRK2, PROKR1, PHIP, SMAD6, AATF, TGFB2, NF1, CST3, FOXB1, PIM1, UBA52…
GOID GO:0043068	TERM positive regulation of programmed cell death	CORRECTED P-VALUE 9.56498559408374e-05	UNCORRECTED P-VALUE 2.93764913823211e-08	FDR_RATE 0.00%	EXPECTED_FALSE_POSITIVES 0.00	NUM_ANNOTATIONS 71 of 2165 in the list, vs 626 of 37957 in the genome	SFRP2, IFNA2, SLAMF7, IL12B, TNFSF10, SAP30BP, PAWR, ADRB2, FAF1, CDKN2C, SNF1LK, FNIP2, EP300, PRKCA, DAB2IP, STK17A, RAB27A, CARD4, BID, BCL10, TICAM1, RASGRF1, ID3, PMAIP1, DCC, THBS1, TNFSF14, CUL3, LALBA, UACA, TRAF6, TNFRSF10A, CD40, TNFRSF19, DUSP6, MAP2K6, IFNG, MAP3K1, CNR1, GCH1, PTGS2, PTEN, ARHGEF18, SMNDC1, MSX1, DYRK2, TMEM77, AATF, NLRP3, TGFB2, NF1, BMF, INHBA, UBA52, DCUN1D3, MAP…
GOID GO:0006351	TERM transcription, DNA-dependent	CORRECTED P-VALUE 0.00011291128208602	UNCORRECTED P-VALUE 3.46779121885812e-08	FDR_RATE 0.00%	EXPECTED_FALSE_POSITIVES 0.00	NUM_ANNOTATIONS 98 of 2165 in the list, vs 973 of 37957 in the genome	ZBTB32, C6orf51, TGIF2, NMI, ELK4, STRN3, TULP4, TAF1B, POU2AF1, PCF11, HMG20A, RBM16, PBX4, TBPL2, TAF12, STATIP1, HOXB1, RBPSUH, PTRF, DSCR1, MED13, CBL, HAND1, ELK3, ATBF1, ALX1, CEBPA, ETV6, ZNF367, ZNF165, IVNS1ABP, NPAT, TGIF, TAF2, DIDO1, KLF2, E2F2, GTF2IRD1, ZIC1, CTDP1, MSC, ZHX2, KLF12, HSF2, EGR2, SCML1, ATF6, BHLHB2, YEATS4, TFAP2B, TRIP4, ASH1L, BAPX1, GATA3, FALZ, DMBX1, C1orf83, Z…
GOID GO:0002758	TERM innate immune response-activating signal transduction	CORRECTED P-VALUE 0.000113685654704624	UNCORRECTED P-VALUE 3.49157416168993e-08	FDR_RATE 0.00%	EXPECTED_FALSE_POSITIVES 0.00	NUM_ANNOTATIONS 23 of 2165 in the list, vs 108 of 37957 in the genome	MAP2K1, IRAK3, DUSP4, UBE2N, TICAM2, TLR7, CARD15, RIPK2, PELI1, MAP3K7IP2, TRAF6, CARD4, IRAK2, DUSP6, MAP2K6, MAP3K1, BCL10, TICAM1, NFKBIA, COLEC12, MAPKAPK2, UBA52, TLR10
GOID GO:0070887	TERM cellular response to chemical stimulus	CORRECTED P-VALUE 0.000115122458917154	UNCORRECTED P-VALUE 3.53570205519514e-08	FDR_RATE 0.00%	EXPECTED_FALSE_POSITIVES 0.00	NUM_ANNOTATIONS 126 of 2165 in the list, vs 1350 of 37957 in the genome	MGMT, MAP2K1, IFNA2, SOCS3, IL12B, CCR7, ATP6V1G1, CAB39, CCR1, PLCB1, PTAFR, EDNRB, EP300, DAB2IP, ERO1L, IL1A, NOS2A, CCND2, ADIPOR2, PMAIP1, SOST, AADACL1, SYK, MAPKAPK2, PRKAR1A, EIF2C2, SULT1E1, PLCG1, SOD3, CEBPA, CRK, TNFRSF11A, PPP1R15A, TGIF, ALOX5AP, CNTF, APPL, CCL11, AGTR1, KLF2, HERPUD1, TNFRSF19, IRF8, PTPN11, CLCA1, IFNG, GRB2, FDX1, PARK7, SSH1, FZD1, PTGS2, PTGDR, ATF6, SERPINB9,…
GOID GO:0051338	TERM regulation of transferase activity	CORRECTED P-VALUE 0.000119055595875946	UNCORRECTED P-VALUE 3.65649864483865e-08	FDR_RATE 0.00%	EXPECTED_FALSE_POSITIVES 0.00	NUM_ANNOTATIONS 75 of 2165 in the list, vs 679 of 37957 in the genome	HIPK3, MAP2K1, ADRB2, CCR7, PILRB, CDKN2C, CDK5RAP3, MAP3K7IP2, CRKRS, DAB2IP, BRAF, CARD4, CCND2, MAP3K9, SYK, MAPKAPK2, PRKAR1A, CARTPT, DUSP4, CRK, TNFRSF11A, ADORA2B, CARD15, THBS1, GRM1, TRAF6, TNFRSF10A, FBXW7, DUSP6, MAP2K6, MAP4K5, MAP3K1, F2R, PIK3R5, PTEN, ZFHX1B, RAP2C, MALT1, RGS2, IRAK3, NLRC5, CCNI2, C5AR1, S1PR2, LATS2, DUSP19, TGFB2, NF1, MBIP, ZGPAT, DUSP22, KRAS, MAPK8IP3, RELN,…
GOID GO:0051223	TERM regulation of protein transport	CORRECTED P-VALUE 0.000123819978645611	UNCORRECTED P-VALUE 3.80282489697822e-08	FDR_RATE 0.00%	EXPECTED_FALSE_POSITIVES 0.00	NUM_ANNOTATIONS 38 of 2165 in the list, vs 251 of 37957 in the genome	SFRP2, IL12B, NDFIP1, WASPIP, CCR7, FAF1, C1orf71, EP300, TGFB2, NLRP3, NF1, IL26, DAB2IP, ARFIP1, FBXW11, AKAP1, CLEC9A, IL1A, BMPR1A, NOLC1, NFKBIA, VEGFC, TLR7, SOX4, CARD15, CRTAM, CX3CL1, TNFSF14, SCAMP5, ZIC1, UACA, IL33, CD40, EXPH5, IFNG, IL10, FZD1, SRGN
GOID GO:0034130	TERM toll-like receptor 1 signaling pathway	CORRECTED P-VALUE 0.000126737614917173	UNCORRECTED P-VALUE 3.89243289057656e-08	FDR_RATE 0.00%	EXPECTED_FALSE_POSITIVES 0.00	NUM_ANNOTATIONS 18 of 2165 in the list, vs 69 of 37957 in the genome	MAP2K1, DUSP4, UBE2N, TICAM2, CARD15, RIPK2, PELI1, MAP3K7IP2, TRAF6, CARD4, IRAK2, DUSP6, MAP2K6, MAP3K1, TICAM1, NFKBIA, MAPKAPK2, UBA52
GOID GO:0034134	TERM toll-like receptor 2 signaling pathway	CORRECTED P-VALUE 0.000126737614917173	UNCORRECTED P-VALUE 3.89243289057656e-08	FDR_RATE 0.00%	EXPECTED_FALSE_POSITIVES 0.00	NUM_ANNOTATIONS 18 of 2165 in the list, vs 69 of 37957 in the genome	MAP2K1, DUSP4, UBE2N, TICAM2, CARD15, RIPK2, PELI1, MAP3K7IP2, TRAF6, CARD4, IRAK2, DUSP6, MAP2K6, MAP3K1, TICAM1, NFKBIA, MAPKAPK2, UBA52
GOID GO:0050776	TERM regulation of immune response	CORRECTED P-VALUE 0.000142225235290949	UNCORRECTED P-VALUE 4.36809690697018e-08	FDR_RATE 0.00%	EXPECTED_FALSE_POSITIVES 0.00	NUM_ANNOTATIONS 77 of 2165 in the list, vs 707 of 37957 in the genome	C6orf190, MAP2K1, IFNA2, SOCS3, IL12B, NDFIP1, CCR7, PLCG2, PAXIP1, PELI1, C4BPB, MAP3K7IP2, CARD4, ICAM2, BCL10, TICAM1, NFKBIA, SYK, MAPKAPK2, IL20RB, PLCG1, DUSP4, UBE2N, SLA2, TLR7, CARD15, CRTAM, SELL, TRAF6, IL33, CD40, PTPN11, DUSP6, MAP2K6, IFNG, MAP3K1, CD8A, CNR1, CD96, PTEN, MALT1, IRAK3, TICAM2, NLRC5, RC3H1, GATA3, GRAP2, SOCS5, KLHL6, IFNA6, IL15, GAB2, CXCL13, PRKCB1, NLRP3, TGFB2,…
GOID GO:0051099	TERM positive regulation of binding	CORRECTED P-VALUE 0.000151354765263807	UNCORRECTED P-VALUE 4.64848787665254e-08	FDR_RATE 0.00%	EXPECTED_FALSE_POSITIVES 0.00	NUM_ANNOTATIONS 34 of 2165 in the list, vs 212 of 37957 in the genome	MALT1, IRAK3, PPAP2B, MTDH, ERC1, ZIC2, HMGN3, FTS, TNFSF11, ABRA, EP300, TAF12, MAP3K7IP2, ARID5B, KRAS, CARD4, EPB41L5, BCL10, TICAM1, NFKBIA, MAP3K13, S100A10, UBA52, UBE2N, TNFRSF11A, RIPK2, CARD15, NKX2-2, TRAF6, PLSCR1, IRAK2, IL10, FZD1, PTEN
GOID GO:0042127	TERM regulation of cell proliferation	CORRECTED P-VALUE 0.000155608607977806	UNCORRECTED P-VALUE 4.77913415165252e-08	FDR_RATE 0.00%	EXPECTED_FALSE_POSITIVES 0.00	NUM_ANNOTATIONS 120 of 2165 in the list, vs 1275 of 37957 in the genome	PLG, SFRP2, MAP2K1, IL12B, NDFIP1, PAWR, OTP, ADRB2, NTN1, RARRES3, TNFSF13B, TACR1, PDCD1LG2, CXCL10, PELI1, CDKN2C, STRN, LAMC1, IL26, DAB2IP, CDK6, DNAJA2, SCYE1, IL1A, NOS2A, BID, CCND2, TBC1D8, TICAM1, NFKBIA, PMAIP1, EGLN3, SYK, IL20RB, VEGFC, FIGF, CEBPA, SIRPG, EMP3, CHST11, TNFRSF11A, ADORA2B, CFDP1, CARD15, THBS1, ROBO1, FBXW4, TGIF, STS, CUL3, CCL11, AGTR1, ID4, CD40, FBXW7, PTCH1, IFN…
GOID GO:0032774	TERM RNA biosynthetic process	CORRECTED P-VALUE 0.000159698667772032	UNCORRECTED P-VALUE 4.90475023869877e-08	FDR_RATE 0.00%	EXPECTED_FALSE_POSITIVES 0.00	NUM_ANNOTATIONS 98 of 2165 in the list, vs 980 of 37957 in the genome	ZBTB32, C6orf51, TGIF2, NMI, ELK4, STRN3, TULP4, TAF1B, POU2AF1, PCF11, HMG20A, RBM16, PBX4, TBPL2, TAF12, STATIP1, HOXB1, RBPSUH, PTRF, DSCR1, MED13, CBL, HAND1, ELK3, ATBF1, ALX1, CEBPA, ETV6, ZNF367, ZNF165, IVNS1ABP, NPAT, TGIF, TAF2, DIDO1, KLF2, E2F2, GTF2IRD1, ZIC1, CTDP1, MSC, ZHX2, KLF12, HSF2, EGR2, SCML1, ATF6, BHLHB2, YEATS4, TFAP2B, TRIP4, ASH1L, BAPX1, GATA3, FALZ, DMBX1, C1orf83, Z…
GOID GO:0043123	TERM positive regulation of I-kappaB kinase/NF-kappaB cascade	CORRECTED P-VALUE 0.000164865769846803	UNCORRECTED P-VALUE 5.06344501986495e-08	FDR_RATE 0.00%	EXPECTED_FALSE_POSITIVES 0.00	NUM_ANNOTATIONS 29 of 2165 in the list, vs 164 of 37957 in the genome	MALT1, UBE2N, NDFIP1, TICAM2, TNFSF10, MAP3K14, MTDH, CCR7, TNFRSF11A, CARD15, RIPK2, APOL3, PELI1, TNFSF11, PRKCB1, MAP3K7IP2, MAP3K3, FASLG, TRAF6, CD40, CARD4, TNFRSF19, LITAF, IL1A, BCL10, TICAM1, CXXC5, F2R, UBA52
GOID GO:0045859	TERM regulation of protein kinase activity	CORRECTED P-VALUE 0.000168985864860582	UNCORRECTED P-VALUE 5.18998356451418e-08	FDR_RATE 0.00%	EXPECTED_FALSE_POSITIVES 0.00	NUM_ANNOTATIONS 71 of 2165 in the list, vs 635 of 37957 in the genome	HIPK3, MAP2K1, ADRB2, CCR7, PILRB, CDKN2C, CDK5RAP3, MAP3K7IP2, CRKRS, DAB2IP, BRAF, CARD4, CCND2, MAP3K9, SYK, MAPKAPK2, PRKAR1A, CARTPT, DUSP4, CRK, TNFRSF11A, ADORA2B, CARD15, THBS1, GRM1, TRAF6, TNFRSF10A, FBXW7, DUSP6, MAP2K6, MAP4K5, MAP3K1, F2R, PTEN, ZFHX1B, RAP2C, MALT1, RGS2, IRAK3, CCNI2, C5AR1, S1PR2, LATS2, DUSP19, TGFB2, NF1, MBIP, ZGPAT, DUSP22, KRAS, MAPK8IP3, RELN, PCAF, MAP3K13,…
GOID GO:0071902	TERM positive regulation of protein serine/threonine kinase activity	CORRECTED P-VALUE 0.000170358871140493	UNCORRECTED P-VALUE 5.23215206205444e-08	FDR_RATE 0.00%	EXPECTED_FALSE_POSITIVES 0.00	NUM_ANNOTATIONS 34 of 2165 in the list, vs 213 of 37957 in the genome	MALT1, MAP2K1, C5AR1, S1PR2, DUSP19, MAP3K7IP2, DAB2IP, MAPK8IP3, KRAS, CARD4, CCND2, MAP3K9, MAPKAPK2, SYK, PIM1, UBA52, MAP3K10, SOD1, ITGA1, ADORA2B, TNFRSF11A, RIPK2, THBS1, CARD15, GRM1, TRAF6, TNFRSF10A, PDCD10, IRAK2, MAP3K1, MAP4K5, MAP2K6, INSR, ZFHX1B
GOID GO:0051345	TERM positive regulation of hydrolase activity	CORRECTED P-VALUE 0.000170817419578282	UNCORRECTED P-VALUE 5.24623524503322e-08	FDR_RATE 0.00%	EXPECTED_FALSE_POSITIVES 0.00	NUM_ANNOTATIONS 54 of 2165 in the list, vs 431 of 37957 in the genome	P2RY1, SYDE2, MAP2K1, RGS2, TNFSF10, CCR7, ITPR2, TACR1, WRN, PKP4, PLCB1, C5AR1, AKAP6, RXFP3, EDNRB, CXCL13, NLRP3, PRKCA, NF1, DAB2IP, BCL2L10, CARD4, RASGRF1, PMAIP1, RGS1, RGS16, NMUR2, ARHGAP15, PRKAR1A, RAB3GAP2, PLCG1, CHRM2, RGS8, ROBO1, ADCY9, GNAO1, SNX18, ERN1, RASA3, CCL11, AGTR1, C20orf74, CASP8AP2, PLEK, UACA, FASLG, RGS17, TNFRSF10A, IFNG, DOCK7, F2R, ARHGAP26, CENTD2, IFT57
GOID GO:0050863	TERM regulation of T cell activation	CORRECTED P-VALUE 0.000180004763200931	UNCORRECTED P-VALUE 5.5284018182104e-08	FDR_RATE 0.00%	EXPECTED_FALSE_POSITIVES 0.00	NUM_ANNOTATIONS 39 of 2165 in the list, vs 265 of 37957 in the genome	MALT1, IFNA2, IL12B, NDFIP1, PAWR, MAP3K14, GATA3, RC3H1, CCR7, ICOS, GRAP2, SOCS5, PDCD1LG2, BTLA, IL15, TNFSF11, YES1, CD47, BCL10, SYK, IL20RB, SRC, SOD1, SIRPG, RIPK2, CARD15, TNFSF14, PAG1, IL21, DPP4, TRAF6, CD83, PTPN11, IFNG, GRB2, ITPKB, IL10, CD274, IL6ST
GOID GO:0000187	TERM activation of MAPK activity	CORRECTED P-VALUE 0.000181487249130434	UNCORRECTED P-VALUE 5.57393271285117e-08	FDR_RATE 0.00%	EXPECTED_FALSE_POSITIVES 0.00	NUM_ANNOTATIONS 25 of 2165 in the list, vs 128 of 37957 in the genome	MAP3K10, MAP2K1, SOD1, ADORA2B, ITGA1, CARD15, THBS1, RIPK2, C5AR1, S1PR2, GRM1, MAP3K7IP2, DAB2IP, TRAF6, MAPK8IP3, CARD4, IRAK2, MAP2K6, MAP3K1, MAP4K5, INSR, MAPKAPK2, SYK, MAP3K9, UBA52
GOID GO:0043122	TERM regulation of I-kappaB kinase/NF-kappaB cascade	CORRECTED P-VALUE 0.000184500056134041	UNCORRECTED P-VALUE 5.66646364048038e-08	FDR_RATE 0.00%	EXPECTED_FALSE_POSITIVES 0.00	NUM_ANNOTATIONS 31 of 2165 in the list, vs 184 of 37957 in the genome	MALT1, UBE2N, C9orf89, NDFIP1, TICAM2, TNFSF10, MAP3K14, MTDH, CCR7, TNFRSF11A, CARD15, RIPK2, APOL3, PELI1, TNFSF11, PRKCB1, MAP3K7IP2, DAB2IP, MAP3K3, FASLG, TRAF6, CD40, TNFRSF19, CARD4, LITAF, IL1A, BCL10, TICAM1, CXXC5, F2R, UBA52
GOID GO:0042981	TERM regulation of apoptosis	CORRECTED P-VALUE 0.000185756075127333	UNCORRECTED P-VALUE 5.70503916238738e-08	FDR_RATE 0.00%	EXPECTED_FALSE_POSITIVES 0.00	NUM_ANNOTATIONS 129 of 2165 in the list, vs 1403 of 37957 in the genome	SFRP2, HIPK3, MGMT, IFNA2, SLAMF7, IL12B, TNFSF10, SAP30BP, TNFAIP8, MTDH, FAF1, CDKN2C, PRKCA, STK17A, CARD4, TNFSF18, TICAM1, NFKBIA, NOS1AP, TXNDC1, BCL2L14, CFDP1, CARD15, THBS1, PSME4, ROBO1, TNFSF14, TRAF6, HERPUD1, TNFRSF10A, CD40, TNFRSF19, DUSP6, MAP2K6, F2R, PTGS2, IFT57, PTEN, SERPINB9, SMNDC1, BAPX1, GATA3, FOXO1A, DYRK2, PROKR1, PHIP, SMAD6, AATF, TGFB2, NF1, FOXB1, PIM1, UBA52, KIAA…
GOID GO:0007167	TERM enzyme linked receptor protein signaling pathway	CORRECTED P-VALUE 0.000187457676470827	UNCORRECTED P-VALUE 5.75729964590993e-08	FDR_RATE 0.00%	EXPECTED_FALSE_POSITIVES 0.00	NUM_ANNOTATIONS 79 of 2165 in the list, vs 737 of 37957 in the genome	MAP2K1, TGFBRAP1, SHOC2, ADRB2, ATP6V1G1, CAB39, PILRB, UBE2D1, PLCB1, PRKCA, BRAF, PHLPP, RASGRF1, NFKBIA, CBL, SYK, MAPKAPK2, PRKAR1A, PLCG1, VEGFC, SRC, FIGF, DUSP4, ZFYVE9, CRK, CLTC, SPTBN1, ERBB2IP, APPL, TRAF6, MAGI2, PTPN11, DUSP6, STAM2, MAP3K1, GRB2, CD8A, ID1, RIT2, PTEN, ARHGEF18, PTPRG, MSX1, FOXO1A, SOCS5, ITPR2, PHIP, ATP6V0E, SMAD6, GAB2, AATF, USP9X, STAT3, TGFB2, FGF19, PPM1L, P…
GOID GO:0051046	TERM regulation of secretion	CORRECTED P-VALUE 0.000193138739192164	UNCORRECTED P-VALUE 5.93177945921879e-08	FDR_RATE 0.00%	EXPECTED_FALSE_POSITIVES 0.00	NUM_ANNOTATIONS 53 of 2165 in the list, vs 421 of 37957 in the genome	P2RY1, SNCAIP, CCR7, IL1RAPL1, ITPR2, SEC11A, ADRB1, PLCB1, GAB2, HMGN3, TNFSF11, EP300, TGFB2, NLRP3, PRKCA, NF1, IL26, RAB9A, ARFIP1, RAB27A, INHBA, STX1B2, CLEC9A, IL1A, NOS2A, RAB3B, SYK, PRKAR1A, CARTPT, VEGFC, KCNC4, RAB3C, TNFRSF11A, ADORA2B, SOX4, CARD15, CRTAM, CX3CL1, SLC30A1, GDNF, SCAMP5, IL33, CD40, EXPH5, IFNG, STXBP5, FAM3D, SPCS3, IL10, CNR1, CADPS, RAP1A, SRGN
GOID GO:0009890	TERM negative regulation of biosynthetic process	CORRECTED P-VALUE 0.000198988152736104	UNCORRECTED P-VALUE 6.11142975233735e-08	FDR_RATE 0.00%	EXPECTED_FALSE_POSITIVES 0.00	NUM_ANNOTATIONS 100 of 2165 in the list, vs 1011 of 37957 in the genome	SFRP2, ZBTB32, IFNA2, PRMT6, ZNF295, PAWR, MTDH, ORC2L, STRN3, PLCB1, FOXN3, SNF1LK, RNF128, TBPL2, EDNRB, MYST4, DAB2IP, RBPSUH, BASP1, ID3, HAND1, ELK3, ATBF1, EIF2C2, HES7, ALX1, TAF3, INSIG2, CEBPA, LANCL2, ATF7IP, SLA2, TBL1X, ADORA2B, CHD8, TGIF, TRAF6, EIF4EBP3, ID4, FBXW7, IRF8, RCOR1, IFNG, ID1, LCOR, ZHX2, KLF12, SAMD4A, FZD1, PRDM6, BHLHB2, SIN3A, PEX14, STRA8, RYBP, GATA3, FALZ, DMBX1…
GOID GO:0051173	TERM positive regulation of nitrogen compound metabolic process	CORRECTED P-VALUE 0.000211558243597949	UNCORRECTED P-VALUE 6.49748905399106e-08	FDR_RATE 0.00%	EXPECTED_FALSE_POSITIVES 0.00	NUM_ANNOTATIONS 115 of 2165 in the list, vs 1214 of 37957 in the genome	SFRP2, MGMT, MAP2K1, C17orf68, ADRB2, STRN3, PAXIP1, PLCB1, LYL1, PBX4, EP300, IL26, MYST4, DAB2IP, HOXB1, RBPSUH, MED13, BCL10, TICAM1, NFKBIA, SOST, HAND1, ALX1, CEBPA, UBE2N, TXNDC1, ATF7IP, TBL1X, ADORA2B, CHD8, ASF1A, ANKRD49, MAML2, NKX2-2, NPAT, HNRPD, TAF2, KLF2, TRAF6, ZIC1, CTDP1, IL33, CD40, IRF8, IFNG, MAP3K1, NKX2-3, F2R, KLF12, EGR2, IL17F, FZD1, PTGS2, ATF6, YEATS4, TFAP2B, NLRC5, …
GOID GO:0001775	TERM cell activation	CORRECTED P-VALUE 0.000216501254035065	UNCORRECTED P-VALUE 6.64930141385334e-08	FDR_RATE 0.00%	EXPECTED_FALSE_POSITIVES 0.00	NUM_ANNOTATIONS 71 of 2165 in the list, vs 639 of 37957 in the genome	PLG, WBP2NL, C6orf190, ZBTB32, SLAMF7, IL12B, PIK3R6, CCR7, PLCG2, PLCB1, LYL1, BANK1, ATP2B4, PRKCA, RAB27A, HABP4, NOS2A, TICAM1, SYK, VEGFC, SRC, FIGF, ATP2A2, TXNDC1, SLA2, TLR7, THBS1, TNFSF14, GUCY1A2, CD40, PTPN11, IFNG, NKX2-3, CD8A, F2R, ITPKB, PIK3R5, SRGN, P2RY1, MALT1, TPD52, TMSB4X, ITPR2, SP3, GNG2, IL15, PRKCB1, TGFB2, PRTFDC1, IL21R, PRKG1, CST3, IL17A, C17orf60, SOD1, EBI2, SOX4,…
GOID GO:0034762	TERM regulation of transmembrane transport	CORRECTED P-VALUE 0.000243740613191208	UNCORRECTED P-VALUE 7.48589106852604e-08	FDR_RATE 0.00%	EXPECTED_FALSE_POSITIVES 0.00	NUM_ANNOTATIONS 33 of 2165 in the list, vs 206 of 37957 in the genome	SFRP2, IL12B, ADRB2, FAF1, PLCG2, IL1RAPL1, ADRB1, EP300, NLRP3, NF1, DAB2IP, FBXW11, AKAP1, SESTD1, BMPR1A, NOLC1, NFKBIA, JPH4, CACNG4, TLR7, TRPV2, TNFSF14, SLC30A1, ZIC1, UACA, KCNA3, CACNA2D1, STIM2, PARK7, IL10, STIM1, FZD1, JPH2
GOID GO:0010942	TERM positive regulation of cell death	CORRECTED P-VALUE 0.000276514065035317	UNCORRECTED P-VALUE 8.49244671484388e-08	FDR_RATE 0.00%	EXPECTED_FALSE_POSITIVES 0.00	NUM_ANNOTATIONS 71 of 2165 in the list, vs 643 of 37957 in the genome	SFRP2, IFNA2, SLAMF7, IL12B, TNFSF10, SAP30BP, PAWR, ADRB2, FAF1, CDKN2C, SNF1LK, FNIP2, EP300, PRKCA, DAB2IP, STK17A, RAB27A, CARD4, BID, BCL10, TICAM1, RASGRF1, ID3, PMAIP1, DCC, THBS1, TNFSF14, CUL3, LALBA, UACA, TRAF6, TNFRSF10A, CD40, TNFRSF19, DUSP6, MAP2K6, IFNG, MAP3K1, CNR1, GCH1, PTGS2, PTEN, ARHGEF18, SMNDC1, MSX1, DYRK2, TMEM77, AATF, NLRP3, TGFB2, NF1, BMF, INHBA, UBA52, DCUN1D3, MAP…
GOID GO:0010558	TERM negative regulation of macromolecule biosynthetic process	CORRECTED P-VALUE 0.00029282149908881	UNCORRECTED P-VALUE 8.99328928405437e-08	FDR_RATE 0.00%	EXPECTED_FALSE_POSITIVES 0.00	NUM_ANNOTATIONS 96 of 2165 in the list, vs 966 of 37957 in the genome	SFRP2, ZBTB32, IFNA2, PRMT6, ZNF295, PAWR, MTDH, ORC2L, STRN3, PLCB1, FOXN3, SNF1LK, RNF128, TBPL2, EDNRB, MYST4, DAB2IP, RBPSUH, BASP1, ID3, HAND1, ELK3, ATBF1, EIF2C2, HES7, ALX1, TAF3, CEBPA, LANCL2, ATF7IP, SLA2, TBL1X, ADORA2B, CHD8, TGIF, TRAF6, EIF4EBP3, ID4, FBXW7, IRF8, RCOR1, IFNG, ID1, LCOR, ZHX2, KLF12, SAMD4A, FZD1, PRDM6, BHLHB2, SIN3A, PEX14, STRA8, RYBP, GATA3, FALZ, DMBX1, MSX1, …
GOID GO:0051704	TERM multi-organism process	CORRECTED P-VALUE 0.000296607135501529	UNCORRECTED P-VALUE 9.10955575864647e-08	FDR_RATE 0.00%	EXPECTED_FALSE_POSITIVES 0.00	NUM_ANNOTATIONS 112 of 2165 in the list, vs 1181 of 37957 in the genome	IFNA2, PRMT6, SOCS3, IL12B, PZP, MTDH, PLCG2, THOC2, WDR48, DEFB124, CRTC3, TACR1, CRHBP, CXCL10, PELI1, PTAFR, EP300, DEFB115, CDK6, LMBRD1, CARD4, IL1A, NOS2A, HIST1H2BJ, BCL10, TICAM1, NFKBIA, SYK, SULT1E1, PLCG1, DCN, TBC1D20, SRC, CEBPA, ATF7IP, TLR7, CHRM2, TNFRSF11A, IVNS1ABP, CARD15, CCL22, STS, LALBA, GCNT4, CCL11, COTL1, CCDC130, CD40, FBXW7, IRF8, RCOR1, IFNG, GRB2, CD8A, F2R, CNR1, GC…
GOID GO:0043406	TERM positive regulation of MAP kinase activity	CORRECTED P-VALUE 0.000338080728508959	UNCORRECTED P-VALUE 1.03833147576462e-07	FDR_RATE 0.00%	EXPECTED_FALSE_POSITIVES 0.00	NUM_ANNOTATIONS 30 of 2165 in the list, vs 179 of 37957 in the genome	MAP3K10, MAP2K1, SOD1, TNFRSF11A, ADORA2B, ITGA1, CARD15, THBS1, RIPK2, C5AR1, S1PR2, DUSP19, GRM1, MAP3K7IP2, DAB2IP, TRAF6, MAPK8IP3, CARD4, KRAS, PDCD10, IRAK2, MAP2K6, MAP4K5, MAP3K1, INSR, MAP3K9, MAPKAPK2, SYK, UBA52, ZFHX1B
GOID GO:0045860	TERM positive regulation of protein kinase activity	CORRECTED P-VALUE 0.000351745730466626	UNCORRECTED P-VALUE 1.08030015499578e-07	FDR_RATE 0.00%	EXPECTED_FALSE_POSITIVES 0.00	NUM_ANNOTATIONS 50 of 2165 in the list, vs 394 of 37957 in the genome	MALT1, MAP2K1, ADRB2, CCR7, PILRB, C5AR1, S1PR2, DUSP19, MAP3K7IP2, TGFB2, DAB2IP, BRAF, MAPK8IP3, KRAS, CARD4, RELN, CCND2, MAP3K13, MAP3K9, SYK, MAPKAPK2, PRKAR1A, PIM1, UBA52, PARD3, CARTPT, MAP3K10, SOD1, CRK, TNFRSF11A, ADORA2B, ITGA1, CARD15, THBS1, RIPK2, ADCY9, ERN1, GRM1, TRAF6, TNFRSF10A, FBXW7, PDCD10, IRAK2, MAP2K6, MAP3K1, MAP4K5, F2R, INSR, RAP1A, ZFHX1B
GOID GO:0045935	TERM positive regulation of nucleobase, nucleoside, nucleotide and nucleic acid metabolic process	CORRECTED P-VALUE 0.000352620579174573	UNCORRECTED P-VALUE 1.08298703677694e-07	FDR_RATE 0.00%	EXPECTED_FALSE_POSITIVES 0.00	NUM_ANNOTATIONS 112 of 2165 in the list, vs 1185 of 37957 in the genome	SFRP2, MGMT, MAP2K1, C17orf68, ADRB2, STRN3, PAXIP1, PLCB1, LYL1, PBX4, EP300, IL26, MYST4, DAB2IP, HOXB1, RBPSUH, MED13, BCL10, NFKBIA, SOST, HAND1, ALX1, CEBPA, UBE2N, TXNDC1, ATF7IP, TBL1X, ADORA2B, CHD8, ASF1A, ANKRD49, MAML2, NKX2-2, NPAT, HNRPD, TAF2, KLF2, TRAF6, ZIC1, CTDP1, IL33, CD40, IRF8, IFNG, MAP3K1, NKX2-3, F2R, KLF12, EGR2, IL17F, FZD1, ATF6, YEATS4, TFAP2B, NLRC5, TRIP4, GATA3, F…
GOID GO:0033674	TERM positive regulation of kinase activity	CORRECTED P-VALUE 0.000394370904600066	UNCORRECTED P-VALUE 1.21121285196581e-07	FDR_RATE 0.00%	EXPECTED_FALSE_POSITIVES 0.00	NUM_ANNOTATIONS 51 of 2165 in the list, vs 407 of 37957 in the genome	MALT1, MAP2K1, ADRB2, CCR7, PILRB, C5AR1, S1PR2, DUSP19, MAP3K7IP2, TGFB2, DAB2IP, BRAF, MAPK8IP3, KRAS, CARD4, RELN, CCND2, MAP3K13, MAP3K9, SYK, MAPKAPK2, PRKAR1A, PIM1, UBA52, PARD3, CARTPT, MAP3K10, SOD1, CRK, TNFRSF11A, ADORA2B, ITGA1, CARD15, THBS1, RIPK2, ADCY9, ERN1, GRM1, TRAF6, TNFRSF10A, FBXW7, DUSP12, PDCD10, IRAK2, MAP2K6, MAP3K1, MAP4K5, F2R, INSR, RAP1A, ZFHX1B
GOID GO:0016568	TERM chromatin modification	CORRECTED P-VALUE 0.000509852708100001	UNCORRECTED P-VALUE 1.56588669563882e-07	FDR_RATE 0.00%	EXPECTED_FALSE_POSITIVES 0.00	NUM_ANNOTATIONS 52 of 2165 in the list, vs 422 of 37957 in the genome	YEATS4, PRMT6, TLK2, ASH1L, RYBP, FALZ, EZH1, JMJD1C, C14orf106, PAXIP1, UTX, HMGN3, HMG20A, UBR2, C1orf149, CDC73, PRKCB1, JHDM1D, TNP1, EP300, SRCAP, TAF12, PRKCA, MYST4, MBIP, LEO1, CECR2, CARM1, PCAF, L3MBTL3, RSF1, OIP5, CTR9, PHF16, EPC2, UBE2N, TADA2L, CHD8, ASF1A, SETDB2, JMJD2C, RCBTB1, CENPP, TDRD3, RBL1, GTF3C4, HIST4H4, ASXL1, RCOR1, C21orf45, PRDM6, EPC1
GOID GO:0010941	TERM regulation of cell death	CORRECTED P-VALUE 0.000517153871321359	UNCORRECTED P-VALUE 1.58831041560614e-07	FDR_RATE 0.00%	EXPECTED_FALSE_POSITIVES 0.00	NUM_ANNOTATIONS 131 of 2165 in the list, vs 1457 of 37957 in the genome	SFRP2, HIPK3, MGMT, IFNA2, SLAMF7, IL12B, TNFSF10, SAP30BP, TNFAIP8, MTDH, FAF1, CDKN2C, PRKCA, STK17A, CARD4, TNFSF18, TICAM1, NFKBIA, NOS1AP, TXNDC1, BCL2L14, CFDP1, CARD15, THBS1, PSME4, ROBO1, TNFSF14, TRAF6, HERPUD1, TNFRSF10A, CD40, TNFRSF19, DUSP6, MAP2K6, F2R, PTGS2, IFT57, PTEN, SERPINB9, SMNDC1, BAPX1, GATA3, FOXO1A, DYRK2, PROKR1, PHIP, SMAD6, AATF, TGFB2, NF1, CST3, FOXB1, PIM1, UBA52…
GOID GO:0051092	TERM positive regulation of NF-kappaB transcription factor activity	CORRECTED P-VALUE 0.00051756168215711	UNCORRECTED P-VALUE 1.58956290588793e-07	FDR_RATE 0.00%	EXPECTED_FALSE_POSITIVES 0.00	NUM_ANNOTATIONS 19 of 2165 in the list, vs 83 of 37957 in the genome	MALT1, IRAK3, UBE2N, MTDH, TNFRSF11A, CARD15, RIPK2, ERC1, TNFSF11, MAP3K7IP2, TRAF6, CARD4, KRAS, IRAK2, BCL10, TICAM1, MAP3K13, NFKBIA, UBA52
GOID GO:0031327	TERM negative regulation of cellular biosynthetic process	CORRECTED P-VALUE 0.000561286706706598	UNCORRECTED P-VALUE 1.72385352182616e-07	FDR_RATE 0.00%	EXPECTED_FALSE_POSITIVES 0.00	NUM_ANNOTATIONS 97 of 2165 in the list, vs 993 of 37957 in the genome	SFRP2, ZBTB32, IFNA2, PRMT6, ZNF295, PAWR, MTDH, ORC2L, STRN3, PLCB1, FOXN3, SNF1LK, RNF128, TBPL2, EDNRB, MYST4, DAB2IP, RBPSUH, BASP1, ID3, HAND1, ELK3, ATBF1, EIF2C2, HES7, ALX1, TAF3, INSIG2, CEBPA, LANCL2, ATF7IP, SLA2, TBL1X, CHD8, TGIF, TRAF6, EIF4EBP3, ID4, FBXW7, IRF8, RCOR1, IFNG, ID1, LCOR, ZHX2, KLF12, SAMD4A, FZD1, PRDM6, BHLHB2, SIN3A, PEX14, STRA8, RYBP, GATA3, FALZ, DMBX1, MSX1, H…
GOID GO:0016192	TERM vesicle-mediated transport	CORRECTED P-VALUE 0.000597105126286026	UNCORRECTED P-VALUE 1.83386095296691e-07	FDR_RATE 0.00%	EXPECTED_FALSE_POSITIVES 0.00	NUM_ANNOTATIONS 101 of 2165 in the list, vs 1048 of 37957 in the genome	PLG, STX11, ADRB2, SNPH, SORL1, GGA2, KIAA1033, SNAP23, FTS, TMED10, RAB27A, AP4E1, LIN7A, TRAK1, STX1B2, CLEC9A, VPS37C, HABP4, SFT2D1, CECR2, NLGN1, STXBP6, VEGFC, FIGF, BET1, ZFYVE9, PIP5K3, TXNDC1, CADPS2, GOLGA4, CLTC, THBS1, CHMP4B, LRMP, SNX18, ARF6, VPS37B, CORO1C, ERGIC2, FKBP15, SEC22B, IRF8, PLA2R1, STAM2, EXOC3, SCAMP1, GRB2, LY75, MPPE1, CCL3, PSCD1, CADPS, RAB31, RIMS3, EXOC8, SRGN,…
GOID GO:0034142	TERM toll-like receptor 4 signaling pathway	CORRECTED P-VALUE 0.000629151440706795	UNCORRECTED P-VALUE 1.93228329455404e-07	FDR_RATE 0.00%	EXPECTED_FALSE_POSITIVES 0.00	NUM_ANNOTATIONS 18 of 2165 in the list, vs 76 of 37957 in the genome	MAP2K1, DUSP4, UBE2N, TICAM2, CARD15, RIPK2, PELI1, MAP3K7IP2, TRAF6, CARD4, IRAK2, DUSP6, MAP2K6, MAP3K1, TICAM1, NFKBIA, MAPKAPK2, UBA52
GOID GO:0002218	TERM activation of innate immune response	CORRECTED P-VALUE 0.000635112275959751	UNCORRECTED P-VALUE 1.95059052813191e-07	FDR_RATE 0.00%	EXPECTED_FALSE_POSITIVES 0.00	NUM_ANNOTATIONS 24 of 2165 in the list, vs 127 of 37957 in the genome	MAP2K1, IRAK3, DUSP4, UBE2N, TICAM2, TLR7, CARD15, RIPK2, PELI1, NLRP3, MAP3K7IP2, TRAF6, CARD4, IRAK2, DUSP6, MAP2K6, MAP3K1, BCL10, TICAM1, NFKBIA, COLEC12, MAPKAPK2, UBA52, TLR10
GOID GO:0051641	TERM cellular localization	CORRECTED P-VALUE 0.000641907990592033	UNCORRECTED P-VALUE 1.97146188756767e-07	FDR_RATE 0.00%	EXPECTED_FALSE_POSITIVES 0.00	NUM_ANNOTATIONS 156 of 2165 in the list, vs 1818 of 37957 in the genome	HPS4, MAP2K1, STX11, SNPH, APPBP2, NTN1, FAF1, THOC2, KIAA1033, SNAP23, HGSNAT, CXCL10, AKAP6, C16orf63, LSG1, ARFIP1, AP4E1, XPO6, TRAK1, NFKBIA, CCDC64, SYK, ZWINT, NLGN1, CARTPT, NUP160, TAF3, BET1, ZFYVE9, PIP5K3, TXNDC1, GOLGA4, CLTC, THBS1, SPTBN1, CHMP4B, NEFL, C3orf31, ARF6, VPS37B, STON2, NUDT4, SCAMP1, EXOC3, SYT2, F2R, MPPE1, CADPS, RAB31, GNPTAB, EXOC8, C14orf49, VPS25, ERGIC1, SH3PXD…
GOID GO:0050793	TERM regulation of developmental process	CORRECTED P-VALUE 0.000672410356863298	UNCORRECTED P-VALUE 2.06514237365878e-07	FDR_RATE 0.00%	EXPECTED_FALSE_POSITIVES 0.00	NUM_ANNOTATIONS 125 of 2165 in the list, vs 1380 of 37957 in the genome	HPS4, SFRP2, MAP2K1, IFNA2, TGIF2, SOCS3, IL12B, NDFIP1, OTP, MTDH, ADRB2, NTN1, C5orf13, IL1RAPL1, GREM1, NPHP3, PAXIP1, CXCL10, PLCB1, TCL1A, SNF1LK, EDNRB, EP300, CDK5RAP3, DAB2IP, CDK6, TNR, XRCC2, IL1A, DSCR1, CCND2, NFKBIA, ID3, SOST, DCC, SYK, USH2A, ATBF1, NLGN1, VANGL2, PLCG1, CARTPT, VEGFC, CEBPA, ADORA2B, THBS1, ROBO1, NKX2-2, TRPV2, TGIF, AGTR1, MIB1, ARF6, NTN4, TRAF6, ID4, CD40, FBX…
GOID GO:0051100	TERM negative regulation of binding	CORRECTED P-VALUE 0.000687303856200146	UNCORRECTED P-VALUE 2.11088407923878e-07	FDR_RATE 0.00%	EXPECTED_FALSE_POSITIVES 0.00	NUM_ANNOTATIONS 26 of 2165 in the list, vs 146 of 37957 in the genome	P2RY1, MAP3K10, IRAK3, TAF3, PEX14, NLRC5, ADRB2, CARD15, GFI1, NLRP3, DAB2IP, IRAK2, HABP4, SETD6, EPB41L5, CARM1, ID1, NFKBIA, CMKLR1, ID3, COMMD1, EGLN1, PARK7, RSF1, CTNNBIP1, PIM1
GOID GO:0050870	TERM positive regulation of T cell activation	CORRECTED P-VALUE 0.000711440389244861	UNCORRECTED P-VALUE 2.18501348048176e-07	FDR_RATE 0.00%	EXPECTED_FALSE_POSITIVES 0.00	NUM_ANNOTATIONS 31 of 2165 in the list, vs 195 of 37957 in the genome	MALT1, SRC, IL12B, SIRPG, MAP3K14, GATA3, CCR7, CARD15, RIPK2, ICOS, GRAP2, SOCS5, PDCD1LG2, TNFSF14, BTLA, IL15, TNFSF11, YES1, IL21, TRAF6, DPP4, CD83, PTPN11, IFNG, GRB2, CD47, BCL10, ITPKB, CD274, IL6ST, SYK
GOID GO:0008063	TERM Toll signaling pathway	CORRECTED P-VALUE 0.000777561575694214	UNCORRECTED P-VALUE 2.38808837743923e-07	FDR_RATE 0.00%	EXPECTED_FALSE_POSITIVES 0.00	NUM_ANNOTATIONS 18 of 2165 in the list, vs 77 of 37957 in the genome	MAP2K1, DUSP4, UBE2N, TICAM2, CARD15, RIPK2, PELI1, MAP3K7IP2, TRAF6, CARD4, IRAK2, DUSP6, MAP2K6, MAP3K1, TICAM1, NFKBIA, MAPKAPK2, UBA52
GOID GO:0071310	TERM cellular response to organic substance	CORRECTED P-VALUE 0.000780160936500225	UNCORRECTED P-VALUE 2.39607167229799e-07	FDR_RATE 0.00%	EXPECTED_FALSE_POSITIVES 0.00	NUM_ANNOTATIONS 94 of 2165 in the list, vs 960 of 37957 in the genome	MGMT, MAP2K1, IFNA2, SOCS3, IL12B, ATP6V1G1, CAB39, CCR1, PLCB1, PTAFR, DAB2IP, ERO1L, IL1A, NOS2A, CCND2, ADIPOR2, SOST, MAPKAPK2, PRKAR1A, EIF2C2, PLCG1, CEBPA, CRK, TNFRSF11A, PPP1R15A, TGIF, CNTF, APPL, KLF2, HERPUD1, TNFRSF19, IRF8, PTPN11, IFNG, GRB2, FDX1, SSH1, FZD1, PTGDR, ATF6, SERPINB9, IRAK3, GATA3, GNG12, FOXO1A, SOCS5, ZNF236, PHIP, ATP6V0E, IFNA6, GNG2, HMGN3, LATS2, UBR2, TNFSF11,…
GOID GO:0051347	TERM positive regulation of transferase activity	CORRECTED P-VALUE 0.000782924517546217	UNCORRECTED P-VALUE 2.40455932907315e-07	FDR_RATE 0.00%	EXPECTED_FALSE_POSITIVES 0.00	NUM_ANNOTATIONS 51 of 2165 in the list, vs 416 of 37957 in the genome	MALT1, MAP2K1, ADRB2, CCR7, PILRB, C5AR1, S1PR2, DUSP19, MAP3K7IP2, TGFB2, DAB2IP, BRAF, MAPK8IP3, KRAS, CARD4, RELN, CCND2, MAP3K13, MAP3K9, SYK, MAPKAPK2, PRKAR1A, PIM1, UBA52, PARD3, CARTPT, MAP3K10, SOD1, CRK, TNFRSF11A, ADORA2B, ITGA1, CARD15, THBS1, RIPK2, ADCY9, ERN1, GRM1, TRAF6, TNFRSF10A, FBXW7, DUSP12, PDCD10, IRAK2, MAP2K6, MAP3K1, MAP4K5, F2R, INSR, RAP1A, ZFHX1B
GOID GO:0051240	TERM positive regulation of multicellular organismal process	CORRECTED P-VALUE 0.00113013258615815	UNCORRECTED P-VALUE 3.4709231761614e-07	FDR_RATE 0.00%	EXPECTED_FALSE_POSITIVES 0.00	NUM_ANNOTATIONS 58 of 2165 in the list, vs 505 of 37957 in the genome	PLG, P2RY1, MALT1, NPTN, RGS2, IL12B, GATA3, ADRB2, CCR7, TMEM16F, TACR1, ADRB1, PLCB1, PELI1, SIX1, IL15, TNFSF11, EP300, TGFB2, NLRP3, CYSLTR1, CSF2, INHBA, CARD4, TNR, IFIH1, IL1A, BMPR1A, BCL10, TICAM1, SLC24A2, NLGN1, IL17A, IL20RB, CARTPT, FIGF, SOD1, TLR7, TNFRSF11A, ADORA2B, CARD15, THBS1, RIPK2, ADRA1B, GDNF, IL21, TRAF6, CD83, IL33, CD40, IRF8, IFNG, CUGBP1, F2R, CNR1, PTGS2, IL6ST, IL6R
GOID GO:0032270	TERM positive regulation of cellular protein metabolic process	CORRECTED P-VALUE 0.00128856106887897	UNCORRECTED P-VALUE 3.95749714029168e-07	FDR_RATE 0.00%	EXPECTED_FALSE_POSITIVES 0.00	NUM_ANNOTATIONS 58 of 2165 in the list, vs 507 of 37957 in the genome	RAP2C, SFRP2, MALT1, NPTN, C9orf46, IL12B, NDFIP1, PPAP2B, UPF3A, CAB39, UBE2D1, PAXIP1, PELI1, IL15, FTS, DUSP19, NUB1, EP300, ATG10, CSF2, FBXW11, BRAF, BMPR1A, CCND2, BCL10, ANAPC10, TICAM1, NFKBIA, SYK, UBA52, PRICKLE1, VEGFC, UBE2N, IL31RA, SOX4, CARD15, THBS1, RIPK2, PSME4, FAM129A, CNTF, HCLS1, AGTR1, FBXW7, NHLRC1, IFNG, DOCK7, UBE2S, COMMD1, INSR, SAMD4A, IL6ST, FBXO5, FZD1, EHD4, PTEN, …
GOID GO:0045595	TERM regulation of cell differentiation	CORRECTED P-VALUE 0.00136247707631385	UNCORRECTED P-VALUE 4.18451190514081e-07	FDR_RATE 0.00%	EXPECTED_FALSE_POSITIVES 0.00	NUM_ANNOTATIONS 98 of 2165 in the list, vs 1026 of 37957 in the genome	SFRP2, MAP2K1, IFNA2, TGIF2, SOCS3, IL12B, NDFIP1, OTP, NTN1, C5orf13, IL1RAPL1, GREM1, NPHP3, PLCB1, TCL1A, SNF1LK, EDNRB, EP300, CDK5RAP3, DAB2IP, CDK6, TNR, XRCC2, DSCR1, CCND2, NFKBIA, ID3, DCC, SYK, USH2A, ATBF1, NLGN1, VANGL2, CARTPT, VEGFC, CEBPA, ROBO1, NKX2-2, TRPV2, TGIF, AGTR1, MIB1, ARF6, TRAF6, ID4, DUSP6, MAP2K6, IFNG, ID1, ZHX2, ITPKB, CNR1, SSH1, FZD1, PTGS2, PRDM6, PTEN, NPTN, BA…
GOID GO:2000113	TERM negative regulation of cellular macromolecule biosynthetic process	CORRECTED P-VALUE 0.00136888252229072	UNCORRECTED P-VALUE 4.20418465077004e-07	FDR_RATE 0.00%	EXPECTED_FALSE_POSITIVES 0.00	NUM_ANNOTATIONS 91 of 2165 in the list, vs 932 of 37957 in the genome	SFRP2, ZBTB32, IFNA2, PRMT6, ZNF295, PAWR, MTDH, ORC2L, STRN3, PLCB1, FOXN3, SNF1LK, TBPL2, EDNRB, MYST4, DAB2IP, RBPSUH, BASP1, ID3, HAND1, ELK3, ATBF1, EIF2C2, HES7, ALX1, TAF3, CEBPA, LANCL2, ATF7IP, SLA2, TBL1X, CHD8, TGIF, TRAF6, EIF4EBP3, ID4, FBXW7, IRF8, RCOR1, IFNG, ID1, LCOR, ZHX2, KLF12, SAMD4A, FZD1, PRDM6, BHLHB2, SIN3A, PEX14, STRA8, RYBP, GATA3, FALZ, DMBX1, MSX1, HSBP1, SP3, ZIC2,…
GOID GO:0006350	TERM transcription	CORRECTED P-VALUE 0.00148001692761017	UNCORRECTED P-VALUE 4.54550653442926e-07	FDR_RATE 0.00%	EXPECTED_FALSE_POSITIVES 0.00	NUM_ANNOTATIONS 100 of 2165 in the list, vs 1055 of 37957 in the genome	ZBTB32, C6orf51, TGIF2, NMI, ELK4, STRN3, TULP4, TAF1B, POU2AF1, PCF11, HMG20A, RBM16, PBX4, TBPL2, TAF12, STATIP1, HOXB1, RBPSUH, PTRF, DSCR1, MED13, CBL, HAND1, ELK3, ATBF1, ALX1, CEBPA, ETV6, ZNF367, ZNF165, IVNS1ABP, NPAT, TGIF, TAF2, DIDO1, KLF2, E2F2, GTF2IRD1, ZIC1, CTDP1, MSC, ZHX2, KLF12, HSF2, EGR2, SCML1, ATF6, BHLHB2, YEATS4, TFAP2B, TRIP4, ASH1L, BAPX1, GATA3, FALZ, DMBX1, C1orf83, Z…
GOID GO:0031098	TERM stress-activated protein kinase signaling cascade	CORRECTED P-VALUE 0.00154553379090847	UNCORRECTED P-VALUE 4.74672540205303e-07	FDR_RATE 0.00%	EXPECTED_FALSE_POSITIVES 0.00	NUM_ANNOTATIONS 24 of 2165 in the list, vs 133 of 37957 in the genome	MAP3K10, MAP2K1, DUSP4, ADORA2B, CARD15, RIPK2, DUSP19, MAP3K7IP2, DAB2IP, TRAF6, CDC42EP5, MAPK8IP3, CARD4, TNFRSF19, IRAK2, DUSP6, MAP2K6, MAP3K1, MAP4K5, MAP3K13, MAP3K9, MAPKAPK2, SYK, UBA52
GOID GO:0033554	TERM cellular response to stress	CORRECTED P-VALUE 0.00160310314126072	UNCORRECTED P-VALUE 4.92353544613242e-07	FDR_RATE 0.00%	EXPECTED_FALSE_POSITIVES 0.00	NUM_ANNOTATIONS 116 of 2165 in the list, vs 1277 of 37957 in the genome	POLG2, PARP4, MGMT, CEP63, ZBTB32, MAP2K1, PRMT6, C5orf13, PAXIP1, CXCL10, FOXN3, FNIP2, EP300, MAP3K7IP2, SETX, DAB2IP, ACTR5, CARD4, XRCC2, ERO1L, IL1A, NFKBIA, PMAIP1, UBE4B, CSPG2, MAP3K9, SYK, MAPKAPK2, FER1L3, EPC2, RPA3, C6orf167, CARTPT, SOD3, GTF2H5, C12orf48, DUSP4, SHFM1, SMC6, INSIG2, UBE2N, ADORA2B, ASF1A, CARD15, THBS1, PSME4, PPP1R15A, KIAA2022, FAM129A, RBBP8, NEIL3, SLC12A6, KLF2…
GOID GO:0007254	TERM JNK cascade	CORRECTED P-VALUE 0.00165318890510014	UNCORRECTED P-VALUE 5.07736150215029e-07	FDR_RATE 0.00%	EXPECTED_FALSE_POSITIVES 0.00	NUM_ANNOTATIONS 19 of 2165 in the list, vs 89 of 37957 in the genome	MAP3K10, ADORA2B, CARD15, RIPK2, DUSP19, MAP3K7IP2, DAB2IP, TRAF6, CDC42EP5, CARD4, TNFRSF19, MAPK8IP3, IRAK2, MAP3K1, MAP4K5, MAP3K13, SYK, MAP3K9, UBA52
GOID GO:0000279	TERM M phase	CORRECTED P-VALUE 0.00183554226720675	UNCORRECTED P-VALUE 5.63741482557357e-07	FDR_RATE 0.00%	EXPECTED_FALSE_POSITIVES 0.00	NUM_ANNOTATIONS 56 of 2165 in the list, vs 488 of 37957 in the genome	YEATS4, WBP2NL, KIAA0892, CCDC100, CEP63, MAP2K1, STRA8, ASZ1, FAM33A, C12orf11, DYNC1H1, NUP133, C14orf106, LATS2, UBR2, TSGA2, CCNB1IP1, SMC3, USP9X, TUBG1, MNS1, PMF1, LRRCC1, XRCC2, C20orf19, NOLC1, ANAPC10, SLC26A8, EML4, MND1, OIP5, ZWINT, ENSA, ERCC4, NUP160, HORMAD2, ANLN, CLTC, SPAG5, VCPIP1, RBBP8, CEP192, CUL3, SETDB2, CENPP, ZNF318, KLHL13, POLS, NSL1, UBE2S, CD2AP, FBXO5, C21orf45, T…
GOID GO:0051172	TERM negative regulation of nitrogen compound metabolic process	CORRECTED P-VALUE 0.00189033061165585	UNCORRECTED P-VALUE 5.80568369673174e-07	FDR_RATE 0.00%	EXPECTED_FALSE_POSITIVES 0.00	NUM_ANNOTATIONS 91 of 2165 in the list, vs 939 of 37957 in the genome	SFRP2, ZBTB32, IFNA2, PRMT6, ZNF295, NDFIP1, PAWR, MTDH, ORC2L, STRN3, PLCB1, FOXN3, SNF1LK, TBPL2, EDNRB, MYST4, DAB2IP, RBPSUH, BASP1, ID3, HAND1, ELK3, ATBF1, HES7, ALX1, TAF3, CEBPA, LANCL2, ATF7IP, SLA2, TBL1X, CHD8, TGIF, TRAF6, ID4, FBXW7, IRF8, RCOR1, IFNG, ID1, LCOR, ZHX2, KLF12, FZD1, PRDM6, BHLHB2, SIN3A, PEX14, STRA8, RYBP, GATA3, FALZ, DMBX1, MSX1, HSBP1, SP3, ZIC2, SIX3, SAP30, UBR2…
GOID GO:0051325	TERM interphase	CORRECTED P-VALUE 0.00202980861892053	UNCORRECTED P-VALUE 6.23405595491565e-07	FDR_RATE 0.00%	EXPECTED_FALSE_POSITIVES 0.00	NUM_ANNOTATIONS 44 of 2165 in the list, vs 347 of 37957 in the genome	SIN3A, CEP63, SDCCAG8, RHOU, ORC2L, DYNC1H1, CEP290, PLCB1, FOXN3, LATS2, CDKN2C, CEP152, TUBG1, GPR132, CDK6, CENPJ, INHBA, SFI1, USP37, ANAPC10, HIST1H3H, CEP135, PIM1, ENSA, UBA52, RPA3, PSME4, GFI1, KIAA2022, NPAT, RBBP8, CEP192, YWHAE, CUL3, RPA1, TAF2, E2F2, ID4, TUBG2, CEP70, ALMS1, PFTK1, FBXO5, PTEN
GOID GO:0051301	TERM cell division	CORRECTED P-VALUE 0.00209679127216608	UNCORRECTED P-VALUE 6.43977663441671e-07	FDR_RATE 0.00%	EXPECTED_FALSE_POSITIVES 0.00	NUM_ANNOTATIONS 48 of 2165 in the list, vs 394 of 37957 in the genome	KIAA0892, CEP63, FAM33A, C12orf11, ROCK1, C14orf106, AATF, LATS2, SMC3, USP9X, TGFB2, PARD6G, PMF1, LRRCC1, CDK6, CENPJ, ARL3, CECR2, CCND2, ANAPC10, CNTROB, C13orf34, OIP5, ZWINT, ENSA, PELO, VANGL2, PARD3, TACC1, ANLN, SPAG5, CUL3, SETDB2, TTC19, KLHL13, POLS, NSL1, NUMB, PFTK1, UBE2S, PARD3B, FBXO5, CD2AP, C21orf45, TIPIN, KNTC1, ANAPC1, PDCD6IP
GOID GO:0060326	TERM cell chemotaxis	CORRECTED P-VALUE 0.00211946924350105	UNCORRECTED P-VALUE 6.50942642352902e-07	FDR_RATE 0.00%	EXPECTED_FALSE_POSITIVES 0.00	NUM_ANNOTATIONS 18 of 2165 in the list, vs 82 of 37957 in the genome	LYST, CCR7, TNFRSF11A, ITGA1, CCR1, CX3CL1, C5AR1, TNFSF11, CCL11, EDNRB, AGTR1, CXCL13, TGFB2, CCR5, IFNG, IL10, SYK, IL6R
GOID GO:0007249	TERM I-kappaB kinase/NF-kappaB cascade	CORRECTED P-VALUE 0.00217569027679283	UNCORRECTED P-VALUE 6.68209544469542e-07	FDR_RATE 0.00%	EXPECTED_FALSE_POSITIVES 0.00	NUM_ANNOTATIONS 17 of 2165 in the list, vs 74 of 37957 in the genome	MALT1, TIFA, TICAM2, MAP3K14, TLR7, FAF1, ERC1, TNFSF14, MAP3K7IP2, TRAF6, TNFRSF10A, IRAK2, TNIP2, NFKBIA, TICAM1, IL10, UBA52
GOID GO:0048731	TERM system development	CORRECTED P-VALUE 0.00218580230517666	UNCORRECTED P-VALUE 6.71315204292585e-07	FDR_RATE 0.00%	EXPECTED_FALSE_POSITIVES 0.00	NUM_ANNOTATIONS 290 of 2165 in the list, vs 3880 of 37957 in the genome	SFRP2, C6orf190, IL12B, NTN1, C5orf13, NPHP3, FBXW8, CXCL10, LYL1, NAV1, CCBE1, AFF2, NOX3, GRIN3A, BASP1, PXMP3, LSAMP, CCDC64, PLAC1, SYK, NLGN1, CEBPA, NEB, THBS1, SPTBN1, TGIF, LCE3E, AGTR1, MIB1, IRF8, COL5A2, F2R, SCLT1, MKI67, SSH1, UGCG, FABP5, IL17F, ARHGAP26, PTGS2, SLC7A5, PTEN, NPTN, CYP1B1, FOXO1A, GNG12, ASPN, CEP290, HCN1, SH3PXD2B, IL15, TNFSF11, JHDM1D, TGFB2, NF1, FGF19, MAPK8IP…
GOID GO:0045934	TERM negative regulation of nucleobase, nucleoside, nucleotide and nucleic acid metabolic process	CORRECTED P-VALUE 0.00220940598614259	UNCORRECTED P-VALUE 6.78564492058534e-07	FDR_RATE 0.00%	EXPECTED_FALSE_POSITIVES 0.00	NUM_ANNOTATIONS 90 of 2165 in the list, vs 929 of 37957 in the genome	SFRP2, ZBTB32, IFNA2, PRMT6, ZNF295, NDFIP1, PAWR, MTDH, ORC2L, STRN3, PLCB1, FOXN3, SNF1LK, TBPL2, EDNRB, MYST4, DAB2IP, RBPSUH, BASP1, ID3, HAND1, ELK3, ATBF1, HES7, ALX1, TAF3, CEBPA, LANCL2, ATF7IP, SLA2, TBL1X, CHD8, TGIF, TRAF6, ID4, FBXW7, IRF8, RCOR1, IFNG, ID1, LCOR, ZHX2, KLF12, FZD1, PRDM6, BHLHB2, SIN3A, PEX14, STRA8, RYBP, GATA3, FALZ, DMBX1, MSX1, HSBP1, SP3, ZIC2, SIX3, SAP30, UBR2…
GOID GO:0051247	TERM positive regulation of protein metabolic process	CORRECTED P-VALUE 0.00224649657666901	UNCORRECTED P-VALUE 6.89955951065421e-07	FDR_RATE 0.00%	EXPECTED_FALSE_POSITIVES 0.00	NUM_ANNOTATIONS 59 of 2165 in the list, vs 528 of 37957 in the genome	RAP2C, SFRP2, MALT1, NPTN, C9orf46, IL12B, NDFIP1, PPAP2B, UPF3A, CAB39, UBE2D1, PAXIP1, PELI1, IL15, FTS, DUSP19, NUB1, EP300, ATG10, CSF2, FBXW11, BRAF, BMPR1A, CCND2, BCL10, ANAPC10, TICAM1, NFKBIA, SYK, UBA52, PRICKLE1, VEGFC, UBE2N, IL31RA, SOX4, CARD15, THBS1, RIPK2, PSME4, FAM129A, CNTF, HCLS1, AGTR1, NEDD4, FBXW7, NHLRC1, IFNG, DOCK7, UBE2S, COMMD1, INSR, SAMD4A, IL6ST, FBXO5, FZD1, EHD4,…
GOID GO:0031401	TERM positive regulation of protein modification process	CORRECTED P-VALUE 0.00228612460533635	UNCORRECTED P-VALUE 7.02126721540649e-07	FDR_RATE 0.00%	EXPECTED_FALSE_POSITIVES 0.00	NUM_ANNOTATIONS 49 of 2165 in the list, vs 407 of 37957 in the genome	RAP2C, SFRP2, MALT1, NPTN, IL12B, NDFIP1, PPAP2B, CAB39, UBE2D1, PAXIP1, PELI1, IL15, FTS, DUSP19, EP300, ATG10, CSF2, BRAF, BMPR1A, CCND2, BCL10, ANAPC10, TICAM1, SYK, UBA52, PRICKLE1, VEGFC, UBE2N, IL31RA, CARD15, PSME4, RIPK2, FAM129A, CNTF, HCLS1, FBXW7, NHLRC1, IFNG, DOCK7, UBE2S, COMMD1, INSR, IL6ST, FBXO5, FZD1, EHD4, PTEN, ANAPC1, IL6R
GOID GO:0045892	TERM negative regulation of transcription, DNA-dependent	CORRECTED P-VALUE 0.00237407413062942	UNCORRECTED P-VALUE 7.29138246507806e-07	FDR_RATE 0.00%	EXPECTED_FALSE_POSITIVES 0.00	NUM_ANNOTATIONS 82 of 2165 in the list, vs 824 of 37957 in the genome	SFRP2, ZBTB32, IFNA2, PRMT6, ZNF295, PAWR, MTDH, ORC2L, STRN3, PLCB1, FOXN3, SNF1LK, TBPL2, EDNRB, MYST4, DAB2IP, RBPSUH, BASP1, ID3, HAND1, ELK3, ATBF1, HES7, ALX1, TAF3, CEBPA, LANCL2, ATF7IP, SLA2, TBL1X, CHD8, TGIF, TRAF6, ID4, IRF8, RCOR1, IFNG, ID1, LCOR, ZHX2, KLF12, FZD1, PRDM6, BHLHB2, SIN3A, PEX14, RYBP, GATA3, FALZ, DMBX1, MSX1, HSBP1, SP3, ZIC2, SIX3, SAP30, UBR2, TNP1, NR2F1, STAT3, …
GOID GO:0010629	TERM negative regulation of gene expression	CORRECTED P-VALUE 0.00246687900237374	UNCORRECTED P-VALUE 7.57640971245006e-07	FDR_RATE 0.00%	EXPECTED_FALSE_POSITIVES 0.00	NUM_ANNOTATIONS 89 of 2165 in the list, vs 918 of 37957 in the genome	SFRP2, ZBTB32, IFNA2, PRMT6, ZNF295, ASZ1, NDFIP1, PAWR, MTDH, ORC2L, STRN3, PLCB1, FOXN3, SNF1LK, TBPL2, EDNRB, MYST4, DAB2IP, RBPSUH, BASP1, ID3, HAND1, ELK3, ATBF1, EIF2C2, HES7, ALX1, TAF3, CEBPA, LANCL2, ATF7IP, SLA2, TBL1X, CHD8, TGIF, TRAF6, ID4, IRF8, RCOR1, IFNG, ID1, LCOR, ZHX2, KLF12, FZD1, PRDM6, BHLHB2, SIN3A, PEX14, RYBP, GATA3, FALZ, DMBX1, MSX1, HSBP1, SP3, ZIC2, SIX3, SAP30, UBR2…
GOID GO:0000184	TERM nuclear-transcribed mRNA catabolic process, nonsense-mediated decay	CORRECTED P-VALUE 0.00273755747698497	UNCORRECTED P-VALUE 8.4077318089219e-07	FDR_RATE 0.00%	EXPECTED_FALSE_POSITIVES 0.00	NUM_ANNOTATIONS 11 of 2165 in the list, vs 32 of 37957 in the genome	KIAA0427, DCP2, SMG6, UPF3A, PNRC2, C19orf61, UPF2, UPF1, DCPS, DCP1B, PAN3
GOID GO:0016481	TERM negative regulation of transcription	CORRECTED P-VALUE 0.00274511998907919	UNCORRECTED P-VALUE 8.43095819741766e-07	FDR_RATE 0.00%	EXPECTED_FALSE_POSITIVES 0.00	NUM_ANNOTATIONS 82 of 2165 in the list, vs 827 of 37957 in the genome	SFRP2, ZBTB32, IFNA2, PRMT6, ZNF295, PAWR, MTDH, ORC2L, STRN3, PLCB1, FOXN3, SNF1LK, TBPL2, EDNRB, MYST4, DAB2IP, RBPSUH, BASP1, ID3, HAND1, ELK3, ATBF1, HES7, ALX1, TAF3, CEBPA, LANCL2, ATF7IP, SLA2, TBL1X, CHD8, TGIF, TRAF6, ID4, IRF8, RCOR1, IFNG, ID1, LCOR, ZHX2, KLF12, FZD1, PRDM6, BHLHB2, SIN3A, PEX14, RYBP, GATA3, FALZ, DMBX1, MSX1, HSBP1, SP3, ZIC2, SIX3, SAP30, UBR2, TNP1, NR2F1, STAT3, …
GOID GO:0044085	TERM cellular component biogenesis	CORRECTED P-VALUE 0.0029657681911372	UNCORRECTED P-VALUE 9.10862466565479e-07	FDR_RATE 0.00%	EXPECTED_FALSE_POSITIVES 0.00	NUM_ANNOTATIONS 138 of 2165 in the list, vs 1605 of 37957 in the genome	WBP2NL, CEP63, MTDH, CAB39, PILRB, LSM14A, HGSNAT, CCNB1IP1, TUBG1, C16orf63, MYST4, GEMIN8, CARD4, HIST1H2BJ, HIST1H3H, SYK, NLGN1, DDEF1, VANGL2, RPA3, BXDC5, ZFYVE9, SPAG16, ANLN, CARD15, NEFL, CEP192, SFRS2IP, CD40, MAGI2, PTPN11, UTP6, GRB2, MKS1, FABP9, UBE2S, FBXO5, ARHGAP26, KNTC1, H2AFZ, GSTCD, MID1IP1, WASPIP, RC3H1, POMP, CEP290, KCNH6, C14orf106, SH3PXD2B, AATF, BXDC2, TNFSF11, TNP1, …
GOID GO:0030595	TERM leukocyte chemotaxis	CORRECTED P-VALUE 0.0032677327891974	UNCORRECTED P-VALUE 1.00360343648569e-06	FDR_RATE 0.00%	EXPECTED_FALSE_POSITIVES 0.00	NUM_ANNOTATIONS 16 of 2165 in the list, vs 68 of 37957 in the genome	LYST, CCR7, TNFRSF11A, CCR1, CX3CL1, C5AR1, TNFSF11, CCL11, EDNRB, CXCL13, TGFB2, CCR5, IFNG, IL10, SYK, IL6R
GOID GO:0051329	TERM interphase of mitotic cell cycle	CORRECTED P-VALUE 0.00340103286326546	UNCORRECTED P-VALUE 1.04454326267367e-06	FDR_RATE 0.00%	EXPECTED_FALSE_POSITIVES 0.00	NUM_ANNOTATIONS 43 of 2165 in the list, vs 342 of 37957 in the genome	SIN3A, CEP63, SDCCAG8, RHOU, ORC2L, DYNC1H1, CEP290, PLCB1, FOXN3, LATS2, CDKN2C, CEP152, TUBG1, GPR132, CDK6, CENPJ, INHBA, SFI1, USP37, ANAPC10, CEP135, ENSA, PIM1, UBA52, RPA3, PSME4, GFI1, KIAA2022, NPAT, RBBP8, CEP192, YWHAE, CUL3, RPA1, TAF2, E2F2, ID4, TUBG2, CEP70, ALMS1, PFTK1, FBXO5, PTEN
GOID GO:0001932	TERM regulation of protein phosphorylation	CORRECTED P-VALUE 0.00350886173514877	UNCORRECTED P-VALUE 1.0776602380678e-06	FDR_RATE 0.00%	EXPECTED_FALSE_POSITIVES 0.00	NUM_ANNOTATIONS 50 of 2165 in the list, vs 425 of 37957 in the genome	RAP2C, SFRP2, HIPK3, NPTN, SOCS3, IL12B, PPAP2B, IMPACT, CAB39, PHIP, SMAD6, IL15, FTS, DUSP19, FNIP2, EP300, DAB2IP, CSF2, BRAF, MAPK8IP3, PDGFD, BMPR1A, CCND2, MAP3K9, SYK, PRKAR1A, VEGFC, MAP3K10, IL31RA, TNFRSF11A, CARD15, IL22RA2, FAM129A, CNTF, MAS1, HCLS1, TRAF6, DUSP6, MAP4K5, MAP3K1, IFNG, DOCK7, INSR, SAMSN1, IL6ST, FZD1, EHD4, IL6R, ZFHX1B, PTEN
GOID GO:0051253	TERM negative regulation of RNA metabolic process	CORRECTED P-VALUE 0.00377847435226748	UNCORRECTED P-VALUE 1.16046509590524e-06	FDR_RATE 0.00%	EXPECTED_FALSE_POSITIVES 0.00	NUM_ANNOTATIONS 83 of 2165 in the list, vs 847 of 37957 in the genome	SFRP2, ZBTB32, IFNA2, PRMT6, ZNF295, PAWR, MTDH, ORC2L, STRN3, PLCB1, FOXN3, SNF1LK, TBPL2, EDNRB, MYST4, DAB2IP, RBPSUH, BASP1, ID3, HAND1, ELK3, ATBF1, HES7, ALX1, TAF3, CEBPA, LANCL2, ATF7IP, SLA2, TBL1X, CHD8, TGIF, TRAF6, ID4, IRF8, RCOR1, IFNG, ID1, LCOR, ZHX2, KLF12, FZD1, PRDM6, BHLHB2, SIN3A, PEX14, RYBP, GATA3, FALZ, DMBX1, MSX1, HSBP1, SP3, ZIC2, SIX3, SAP30, UBR2, TNP1, NR2F1, STAT3, …
GOID GO:0051222	TERM positive regulation of protein transport	CORRECTED P-VALUE 0.00380239412370989	UNCORRECTED P-VALUE 1.16781146305586e-06	FDR_RATE 0.00%	EXPECTED_FALSE_POSITIVES 0.00	NUM_ANNOTATIONS 23 of 2165 in the list, vs 130 of 37957 in the genome	SFRP2, IL12B, WASPIP, TLR7, C1orf71, CARD15, CRTAM, TNFSF14, EP300, SCAMP5, TGFB2, NLRP3, IL26, UACA, ZIC1, IL33, EXPH5, IL1A, CLEC9A, IFNG, BMPR1A, IL10, VEGFC
GOID GO:0070423	TERM nucleotide-binding oligomerization domain containing signaling pathway	CORRECTED P-VALUE 0.00393320895751528	UNCORRECTED P-VALUE 1.20798800906489e-06	FDR_RATE 0.00%	EXPECTED_FALSE_POSITIVES 0.00	NUM_ANNOTATIONS 10 of 2165 in the list, vs 27 of 37957 in the genome	MAP3K7IP2, TRAF6, UBE2N, CARD4, IRAK2, MAP2K6, RIPK2, CARD15, NFKBIA, UBA52
GOID GO:0022607	TERM cellular component assembly	CORRECTED P-VALUE 0.00504984116123005	UNCORRECTED P-VALUE 1.5509340175768e-06	FDR_RATE 0.00%	EXPECTED_FALSE_POSITIVES 0.00	NUM_ANNOTATIONS 126 of 2165 in the list, vs 1449 of 37957 in the genome	TLN2, WBP2NL, CEP63, PAWR, MTDH, ADRB2, DSG1, CAB39, PILRB, ROCK1, LSM14A, C14orf104, SBF2, HGSNAT, STRN, CCNB1IP1, EP300, TUBG1, C16orf63, LAMC1, MYST4, GEMIN8, PDE4DIP, CENPJ, CARD4, C6orf66, LIN7A, INADL, HIST1H2BJ, HIST1H3H, BCL10, SYK, NLGN1, DDEF1, VANGL2, RPA3, SPG3A, KCND2, SRC, ZFYVE9, SPAG16, SIRPG, THEG, ANLN, ASF1A, CLDN14, CARD15, NEFL, CEP192, ALOX5AP, CUL3, TTC19, SF3B3, NDUFS5, SF…
GOID GO:0002819	TERM regulation of adaptive immune response	CORRECTED P-VALUE 0.00530917072320285	UNCORRECTED P-VALUE 1.63058068894436e-06	FDR_RATE 0.00%	EXPECTED_FALSE_POSITIVES 0.00	NUM_ANNOTATIONS 18 of 2165 in the list, vs 87 of 37957 in the genome	MALT1, IL12B, NDFIP1, RC3H1, CARD15, RIPK2, SOCS5, PAXIP1, DPP4, TRAF6, IL33, CD40, CD226, IFNG, IL10, IL6ST, SAMSN1, IL20RB
GOID GO:0051254	TERM positive regulation of RNA metabolic process	CORRECTED P-VALUE 0.00571220450336296	UNCORRECTED P-VALUE 1.75436256245791e-06	FDR_RATE 0.00%	EXPECTED_FALSE_POSITIVES 0.00	NUM_ANNOTATIONS 97 of 2165 in the list, vs 1046 of 37957 in the genome	SFRP2, MAP2K1, ADRB2, STRN3, PAXIP1, PLCB1, LYL1, PBX4, EP300, IL26, MYST4, DAB2IP, HOXB1, RBPSUH, MED13, BCL10, NFKBIA, SOST, HAND1, ALX1, CEBPA, TXNDC1, ATF7IP, TBL1X, CHD8, ASF1A, ANKRD49, MAML2, NKX2-2, NPAT, HNRPD, TAF2, KLF2, TRAF6, ZIC1, IL33, IRF8, IFNG, NKX2-3, F2R, KLF12, EGR2, IL17F, FZD1, ATF6, YEATS4, TFAP2B, NLRC5, TRIP4, GATA3, FALZ, MSX1, FOXO1A, RNF111, ZIC2, SP3, PHIP, CEP290, A…
GOID GO:0006917	TERM induction of apoptosis	CORRECTED P-VALUE 0.00611073678856635	UNCORRECTED P-VALUE 1.87676191295035e-06	FDR_RATE 0.00%	EXPECTED_FALSE_POSITIVES 0.00	NUM_ANNOTATIONS 47 of 2165 in the list, vs 397 of 37957 in the genome	ARHGEF18, SMNDC1, IFNA2, SLAMF7, TNFSF10, SAP30BP, PAWR, DYRK2, AATF, CDKN2C, TMEM77, SNF1LK, FNIP2, EP300, NLRP3, PRKCA, STK17A, BMF, RAB27A, CARD4, INHBA, BID, BCL10, TICAM1, RASGRF1, PMAIP1, DCC, UBA52, MAP3K10, LYST, C16orf5, DAPK2, THBS1, SST, TNFSF14, CUL3, YWHAE, LALBA, ERN1, CASP8AP2, FASLG, TRAF6, UACA, TNFRSF10A, TNFRSF19, GCH1, PTEN
GOID GO:0048011	TERM nerve growth factor receptor signaling pathway	CORRECTED P-VALUE 0.00620125541389334	UNCORRECTED P-VALUE 1.90456247355447e-06	FDR_RATE 0.00%	EXPECTED_FALSE_POSITIVES 0.00	NUM_ANNOTATIONS 31 of 2165 in the list, vs 215 of 37957 in the genome	ARHGEF18, SRC, MAP2K1, DUSP4, CRK, CLTC, FOXO1A, RIPK2, ITPR2, ADCY9, YWHAE, AATF, THEM4, STAT3, PRKCA, TRAF6, PRKCI, BRAF, PHLPP, KRAS, DUSP6, GRB2, RASGRF1, NFKBIA, RIT2, MAPKAPK2, PRKAR1A, RAP1A, UBA52, PLCG1, PTEN
GOID GO:0003008	TERM system process	CORRECTED P-VALUE 0.0062593163581069	UNCORRECTED P-VALUE 1.92239445887804e-06	FDR_RATE 0.00%	EXPECTED_FALSE_POSITIVES 0.00	NUM_ANNOTATIONS 143 of 2165 in the list, vs 1700 of 37957 in the genome	BFSP2, TACSTD2, COLQ, SNPH, NPHP3, GABBR2, CRHBP, CXCL10, PRKCA, AFF2, GRIN3A, SCNN1B, DSCR1, HTR1F, TAS2R38, PDE6D, KCNJ16, FER1L3, NLGN1, CARTPT, CACNG4, KCNA6, MRGPRX2, KCNC4, CRYBB1, NEB, TBL1X, TRPV2, CNGB1, NEFL, GRIN2D, AGTR1, GABRA4, NTSR1, RYR1, MAP2K6, SYT2, PTGS2, CHRNA5, COCH, RGS2, CYP1B1, GNG12, ITGB5, HSBP1, OPN1SW, HCN1, KCNH6, CHRNB3, HMCN1, IL15, SIX3, PRKCB1, YES1, NF1, CHML, L…
GOID GO:0031329	TERM regulation of cellular catabolic process	CORRECTED P-VALUE 0.00645520431346596	UNCORRECTED P-VALUE 1.98255660732984e-06	FDR_RATE 0.00%	EXPECTED_FALSE_POSITIVES 0.00	NUM_ANNOTATIONS 50 of 2165 in the list, vs 434 of 37957 in the genome	SYDE2, MAP2K1, RGS2, CENTD1, MTDH, CCR7, PKP4, PLCB1, NUB1, CXCL13, NF1, DAB2IP, CENTG2, DDIT4, CST3, RASGRF1, CENTA1, RGS1, RGS16, ARHGAP15, PDE6D, RAB3GAP2, DDEF1, PRICKLE1, CRK, RGS8, ADRA1B, GNAO1, KIAA0226, SNX18, RASA3, CCL11, DDEF2, C20orf74, RGS17, HRBL, FBXW7, HRB, CENTB2, IFNG, FICD, N4BP1, DOCK7, IL10, COMMD1, CNR1, INSR, CENTD2, ARHGAP26, PTEN
GOID GO:0002683	TERM negative regulation of immune system process	CORRECTED P-VALUE 0.00690799645589345	UNCORRECTED P-VALUE 2.12162053313681e-06	FDR_RATE 0.00%	EXPECTED_FALSE_POSITIVES 0.00	NUM_ANNOTATIONS 25 of 2165 in the list, vs 154 of 37957 in the genome	IRAK3, IFNA2, IL12B, NDFIP1, PAWR, IL31RA, RC3H1, SLA2, CARD15, THBS1, GREM1, SOCS5, PDCD1LG2, UBASH3A, PAG1, CNR2, TGFB2, IL33, INHBA, IL10, CNR1, CD274, SAMSN1, IL20RB, C17orf60
GOID GO:0051047	TERM positive regulation of secretion	CORRECTED P-VALUE 0.00731969874689477	UNCORRECTED P-VALUE 2.24806472570478e-06	FDR_RATE 0.00%	EXPECTED_FALSE_POSITIVES 0.00	NUM_ANNOTATIONS 30 of 2165 in the list, vs 206 of 37957 in the genome	P2RY1, TNFRSF11A, ADORA2B, SOX4, CARD15, CRTAM, ADRB1, PLCB1, GAB2, TNFSF11, GDNF, EP300, SCAMP5, TGFB2, NLRP3, IL26, RAB9A, IL33, RAB27A, INHBA, EXPH5, IL1A, CLEC9A, IFNG, STXBP5, IL10, CADPS, SYK, VEGFC, CARTPT
GOID GO:0051276	TERM chromosome organization	CORRECTED P-VALUE 0.00756962454685978	UNCORRECTED P-VALUE 2.32482326377757e-06	FDR_RATE 0.00%	EXPECTED_FALSE_POSITIVES 0.00	NUM_ANNOTATIONS 73 of 2165 in the list, vs 729 of 37957 in the genome	PRMT6, C17orf68, EZH1, PAXIP1, HMG20A, CCNB1IP1, EP300, TAF12, PRKCA, MYST4, CECR2, HIST1H2BJ, HIST1H3H, ZWINT, CTR9, EPC2, RPA3, UBE2N, CHD8, ASF1A, RCBTB1, TDRD3, FBXW7, SMG6, RCOR1, PTGES3, C21orf45, PRDM6, H2AFZ, YEATS4, KIAA0892, STRA8, ASH1L, TLK2, RYBP, FALZ, JMJD1C, HIST1H2BM, WRN, C14orf106, HMGN3, UTX, CDC73, C1orf149, UBR2, TNP1, JHDM1D, SMC3, PRKCB1, SRCAP, MBIP, LEO1, CARM1, PCAF, HI…
GOID GO:0007154	TERM cell communication	CORRECTED P-VALUE 0.00772198605623271	UNCORRECTED P-VALUE 2.37161733913781e-06	FDR_RATE 0.00%	EXPECTED_FALSE_POSITIVES 0.00	NUM_ANNOTATIONS 121 of 2165 in the list, vs 1390 of 37957 in the genome	SFRP2, IFNA2, TNFSF10, GLRA3, COLQ, ADRB2, SNPH, CCR1, SBF2, GABBR2, CXCL10, PLCB1, CHRNA9, PRKCA, IL26, BRAF, ZCCHC14, GRIK4, SCYE1, TNFSF18, STX1B2, RASGRF1, HTR1F, PMAIP1, SYK, KCNJ16, NLGN1, CARTPT, CACNG4, KCNA6, KCNC4, KCND2, FAT, SIRPG, TNFRSF11A, CCL22, NEFL, LALBA, SNX18, PRIMA1, GRIN2D, ECE2, NTN4, GRM1, ID4, GABRA4, NTSR1, SYT2, GRB2, CCL3, PARK7, RIT2, EGR2, KCNJ2, FZD1, SLC38A2, CHRN…
GOID GO:0033124	TERM regulation of GTP catabolic process	CORRECTED P-VALUE 0.00772430608291695	UNCORRECTED P-VALUE 2.37232987804575e-06	FDR_RATE 0.00%	EXPECTED_FALSE_POSITIVES 0.00	NUM_ANNOTATIONS 35 of 2165 in the list, vs 261 of 37957 in the genome	SYDE2, MAP2K1, RGS2, CENTD1, CCR7, PKP4, PLCB1, CXCL13, NF1, DAB2IP, CENTG2, RASGRF1, CENTA1, RGS1, RGS16, ARHGAP15, PDE6D, RAB3GAP2, DDEF1, CRK, RGS8, GNAO1, SNX18, RASA3, DDEF2, CCL11, C20orf74, RGS17, HRBL, HRB, CENTB2, FICD, DOCK7, ARHGAP26, CENTD2
GOID GO:0012502	TERM induction of programmed cell death	CORRECTED P-VALUE 0.00806402346276002	UNCORRECTED P-VALUE 2.47666568266585e-06	FDR_RATE 0.01%	EXPECTED_FALSE_POSITIVES 0.02	NUM_ANNOTATIONS 47 of 2165 in the list, vs 401 of 37957 in the genome	ARHGEF18, SMNDC1, IFNA2, SLAMF7, TNFSF10, SAP30BP, PAWR, DYRK2, AATF, CDKN2C, TMEM77, SNF1LK, FNIP2, EP300, NLRP3, PRKCA, STK17A, BMF, RAB27A, CARD4, INHBA, BID, BCL10, TICAM1, RASGRF1, PMAIP1, DCC, UBA52, MAP3K10, LYST, C16orf5, DAPK2, THBS1, SST, TNFSF14, CUL3, YWHAE, LALBA, ERN1, CASP8AP2, FASLG, TRAF6, UACA, TNFRSF10A, TNFRSF19, GCH1, PTEN
GOID GO:0008284	TERM positive regulation of cell proliferation	CORRECTED P-VALUE 0.00812339165715534	UNCORRECTED P-VALUE 2.49489915760299e-06	FDR_RATE 0.01%	EXPECTED_FALSE_POSITIVES 0.02	NUM_ANNOTATIONS 69 of 2165 in the list, vs 678 of 37957 in the genome	SFRP2, IL12B, OTP, ADRB2, NTN1, TNFSF13B, TACR1, PDCD1LG2, CXCL10, PELI1, LAMC1, CDK6, DNAJA2, CCND2, TBC1D8, TICAM1, SYK, VEGFC, FIGF, SIRPG, TNFRSF11A, ADORA2B, CARD15, FBXW4, TGIF, STS, CUL3, CCL11, ID4, CD40, IFNG, F2R, PTGS2, PTEN, PHIP, IL15, GAB2, S1PR2, MMP12, TGFB2, FGF19, NF1, FGF18, KRAS, BMPR1A, CARM1, CD47, PBEF1, NOLC1, CST3, IL31RA, SOX4, RIPK2, CX3CL1, MAS1, JMJD2C, PHCA, RPS15A, …
GOID GO:0015031	TERM protein transport	CORRECTED P-VALUE 0.00847203908004713	UNCORRECTED P-VALUE 2.60197760443708e-06	FDR_RATE 0.01%	EXPECTED_FALSE_POSITIVES 0.02	NUM_ANNOTATIONS 111 of 2165 in the list, vs 1251 of 37957 in the genome	HPS4, STX11, C4orf16, VPS13B, APPBP2, CCR7, ATP6V1G1, SNX27, NACA2, GGA2, NUP133, SNAP23, RAB44, CXCL10, AKAP6, RAB12, COG6, FTS, LSG1, TMED10, ARFIP1, RAB27A, AP4E1, CENTG2, XPO6, LIN7A, TRAK1, STX1B2, VPS37C, SFT2D1, BID, RAB3B, NFKBIA, AFTPH, NLGN1, C20orf169, MIPEP, RAB10, NUP160, BET1, ZFYVE9, CADPS2, GOLGA4, CLTC, CCDC91, SPTBN1, JAKMIP1, CHMP4B, SNX18, C3orf31, ARF6, VPS37B, SEC22B, STON2,…
GOID GO:0043392	TERM negative regulation of DNA binding	CORRECTED P-VALUE 0.00859888810528435	UNCORRECTED P-VALUE 2.64093615027161e-06	FDR_RATE 0.01%	EXPECTED_FALSE_POSITIVES 0.02	NUM_ANNOTATIONS 21 of 2165 in the list, vs 117 of 37957 in the genome	MAP3K10, IRAK3, TAF3, PEX14, NLRC5, CARD15, GFI1, NLRP3, DAB2IP, IRAK2, HABP4, SETD6, ID1, ID3, CMKLR1, NFKBIA, COMMD1, EGLN1, RSF1, PIM1, CTNNBIP1
GOID GO:0048513	TERM organ development	CORRECTED P-VALUE 0.00861656792309974	UNCORRECTED P-VALUE 2.64636606974808e-06	FDR_RATE 0.01%	EXPECTED_FALSE_POSITIVES 0.02	NUM_ANNOTATIONS 206 of 2165 in the list, vs 2648 of 37957 in the genome	SFRP2, MGMT, C6orf190, BFSP2, ZBTB32, MAP2K1, TGIF2, IL12B, OTP, NTN1, IMPAD1, NPHP3, FBXW8, CXCL10, LYL1, AFF2, NOX3, BASP1, PPHLN1, DSCR1, UBE4B, CSPG2, PLAC1, SYK, VANGL2, DCN, ALX1, CEBPA, NEB, TNFRSF11A, ROBO1, NKX2-2, FBXW4, TGIF, IVL, LCE3E, VCX3A, AGTR1, KLF2, MIB1, ARF6, IRF8, COL5A2, GRB2, CD8A, FDX1, F2R, MKI67, UGCG, FABP5, MTPN, IL17F, PTGS2, PTEN, BAPX1, GATA3, CYP1B1, FOXO1A, GNG12…
GOID GO:0002756	TERM MyD88-independent toll-like receptor signaling pathway	CORRECTED P-VALUE 0.00919061937196596	UNCORRECTED P-VALUE 2.82267179728684e-06	FDR_RATE 0.01%	EXPECTED_FALSE_POSITIVES 0.02	NUM_ANNOTATIONS 15 of 2165 in the list, vs 65 of 37957 in the genome	MAP3K7IP2, MAP2K1, TRAF6, DUSP4, TICAM2, CARD4, DUSP6, IRAK2, MAP2K6, CARD15, RIPK2, TICAM1, NFKBIA, MAPKAPK2, UBA52
GOID GO:0045941	TERM positive regulation of transcription	CORRECTED P-VALUE 0.0092886758520955	UNCORRECTED P-VALUE 2.85278742386226e-06	FDR_RATE 0.01%	EXPECTED_FALSE_POSITIVES 0.02	NUM_ANNOTATIONS 97 of 2165 in the list, vs 1058 of 37957 in the genome	SFRP2, ADRB2, STRN3, PLCB1, LYL1, PBX4, EP300, IL26, MYST4, DAB2IP, HOXB1, RBPSUH, MED13, BCL10, NFKBIA, SOST, HAND1, ALX1, CEBPA, TXNDC1, ATF7IP, TBL1X, CHD8, ASF1A, ANKRD49, MAML2, NKX2-2, NPAT, HNRPD, TAF2, KLF2, TRAF6, ZIC1, CTDP1, IL33, IRF8, IFNG, MAP3K1, NKX2-3, F2R, KLF12, EGR2, IL17F, FZD1, ATF6, YEATS4, TFAP2B, NLRC5, TRIP4, GATA3, FALZ, MSX1, FOXO1A, RNF111, ZIC2, SP3, PHIP, CEP290, AA…
GOID GO:0051649	TERM establishment of localization in cell	CORRECTED P-VALUE 0.00976014769584286	UNCORRECTED P-VALUE 2.9975883586741e-06	FDR_RATE 0.01%	EXPECTED_FALSE_POSITIVES 0.02	NUM_ANNOTATIONS 135 of 2165 in the list, vs 1598 of 37957 in the genome	HPS4, MAP2K1, STX11, SNPH, APPBP2, NTN1, THOC2, KIAA1033, SNAP23, HGSNAT, CXCL10, AKAP6, LSG1, ARFIP1, AP4E1, XPO6, TRAK1, NFKBIA, CCDC64, SYK, ZWINT, NLGN1, CARTPT, NUP160, BET1, ZFYVE9, PIP5K3, TXNDC1, GOLGA4, CLTC, THBS1, SPTBN1, CHMP4B, NEFL, C3orf31, VPS37B, STON2, NUDT4, SCAMP1, SYT2, EXOC3, F2R, MPPE1, CADPS, RAB31, GNPTAB, EXOC8, VPS25, ERGIC1, SIX3, TGFB2, RHOT1, CHML, EXOC6B, UPF2, UBA5…
GOID GO:0043433	TERM negative regulation of transcription factor activity	CORRECTED P-VALUE 0.0106039717452451	UNCORRECTED P-VALUE 3.25674807900648e-06	FDR_RATE 0.01%	EXPECTED_FALSE_POSITIVES 0.02	NUM_ANNOTATIONS 19 of 2165 in the list, vs 100 of 37957 in the genome	MAP3K10, IRAK3, TAF3, PEX14, NLRC5, CARD15, GFI1, NLRP3, DAB2IP, IRAK2, SETD6, ID1, ID3, CMKLR1, NFKBIA, COMMD1, EGLN1, PIM1, CTNNBIP1
GOID GO:0090048	TERM negative regulation of transcription regulator activity	CORRECTED P-VALUE 0.0106039717452451	UNCORRECTED P-VALUE 3.25674807900648e-06	FDR_RATE 0.01%	EXPECTED_FALSE_POSITIVES 0.02	NUM_ANNOTATIONS 19 of 2165 in the list, vs 100 of 37957 in the genome	MAP3K10, IRAK3, TAF3, PEX14, NLRC5, CARD15, GFI1, NLRP3, DAB2IP, IRAK2, SETD6, ID1, ID3, CMKLR1, NFKBIA, COMMD1, EGLN1, PIM1, CTNNBIP1
GOID GO:0006955	TERM immune response	CORRECTED P-VALUE 0.0106380799312669	UNCORRECTED P-VALUE 3.26722356611392e-06	FDR_RATE 0.01%	EXPECTED_FALSE_POSITIVES 0.02	NUM_ANNOTATIONS 120 of 2165 in the list, vs 1385 of 37957 in the genome	MAP2K1, IFNA2, SLAMF7, SOCS3, IL12B, TNFSF10, MAP3K14, PLCG2, CST7, IL1RAPL1, ICOS, TNFSF13B, CCR1, PDCD1LG2, CXCL10, POU2AF1, PELI1, C4BPB, LY9, PTAFR, NUB1, EP300, MAP3K7IP2, RAB27A, CARD4, TNFSF18, IL1A, NOS2A, BCL10, TICAM1, NFKBIA, RGS1, CD180, MAPKAPK2, IL20RB, DUSP4, UBE2N, SLA2, TLR7, TNFRSF11A, CARD15, THBS1, CCR9, CCL22, TNFSF14, CNPY3, CD1B, CCL11, TRAF6, IRF8, PKHD1L1, PTPN11, DUSP6, …
GOID GO:0045184	TERM establishment of protein localization	CORRECTED P-VALUE 0.0108803371264655	UNCORRECTED P-VALUE 3.34162688159261e-06	FDR_RATE 0.01%	EXPECTED_FALSE_POSITIVES 0.02	NUM_ANNOTATIONS 112 of 2165 in the list, vs 1272 of 37957 in the genome	HPS4, STX11, C4orf16, VPS13B, APPBP2, CCR7, ATP6V1G1, SNX27, NACA2, GGA2, NUP133, SNAP23, RAB44, CXCL10, AKAP6, RAB12, COG6, FTS, LSG1, TMED10, ARFIP1, RAB27A, AP4E1, CENTG2, XPO6, LIN7A, TRAK1, STX1B2, VPS37C, SFT2D1, BID, RAB3B, NFKBIA, PMAIP1, AFTPH, NLGN1, C20orf169, MIPEP, RAB10, NUP160, BET1, ZFYVE9, CADPS2, GOLGA4, CLTC, CCDC91, SPTBN1, JAKMIP1, CHMP4B, SNX18, C3orf31, ARF6, VPS37B, SEC22B…
GOID GO:0043547	TERM positive regulation of GTPase activity	CORRECTED P-VALUE 0.0111643577322435	UNCORRECTED P-VALUE 3.42885679737208e-06	FDR_RATE 0.01%	EXPECTED_FALSE_POSITIVES 0.02	NUM_ANNOTATIONS 24 of 2165 in the list, vs 148 of 37957 in the genome	SYDE2, MAP2K1, RGS2, CCR7, RGS8, PKP4, PLCB1, GNAO1, SNX18, RASA3, CCL11, CXCL13, C20orf74, NF1, DAB2IP, RGS17, RASGRF1, DOCK7, RGS1, RGS16, ARHGAP15, ARHGAP26, CENTD2, RAB3GAP2
GOID GO:0019932	TERM second-messenger-mediated signaling	CORRECTED P-VALUE 0.0121652414516052	UNCORRECTED P-VALUE 3.73625351707777e-06	FDR_RATE 0.01%	EXPECTED_FALSE_POSITIVES 0.02	NUM_ANNOTATIONS 43 of 2165 in the list, vs 359 of 37957 in the genome	CA8, P2RY1, ADRB2, FOXO1A, ITPR2, TACR1, CCR1, ADRB1, GAB2, RXFP3, MCTP2, PTAFR, EDNRB, PHLPP, PSCD3, CCDC109A, WASF2, DSCR1, HTR1F, RGS1, GPR26, MCTP1, NMUR2, ZWINT, MC2R, DSCR1L1, SSTR2, PTHR1, CHRM2, SPAG5, ADCY9, ADRA1B, GNAO1, THEM4, AGTR1, CNR2, GRM1, HIST4H4, NUDT4, F2R, CNR1, FZD1, PTEN
GOID GO:0090304	TERM nucleic acid metabolic process	CORRECTED P-VALUE 0.0121929967297652	UNCORRECTED P-VALUE 3.74477786540701e-06	FDR_RATE 0.01%	EXPECTED_FALSE_POSITIVES 0.02	NUM_ANNOTATIONS 230 of 2165 in the list, vs 3029 of 37957 in the genome	POLG2, PARP4, MGMT, ZBTB32, TGIF2, ASZ1, C17orf68, TRUB1, CNOT6, DNASE2B, THOC2, ORC2L, ELK4, STRN3, TULP4, TARBP1, PAXIP1, POU2AF1, HNRPA3, TAF12, STATIP1, PRKCA, CRKRS, AFF2, GEMIN8, ACTR5, SCYE1, PTRF, DSCR1, MED13, ELK3, EPC2, RPA3, C6orf167, ALX1, GTF2H5, BXDC5, SHFM1, SMC6, CEBPA, UBE2N, ETV6, TXNDC1, ATF7IP, ZNF165, IVNS1ABP, FIP1L1, PSME4, C19orf61, KIAA2022, NPAT, HNRPD, RBBP8, TGIF, PET…
GOID GO:0045893	TERM positive regulation of transcription, DNA-dependent	CORRECTED P-VALUE 0.0130293598992172	UNCORRECTED P-VALUE 4.00164616069325e-06	FDR_RATE 0.01%	EXPECTED_FALSE_POSITIVES 0.02	NUM_ANNOTATIONS 94 of 2165 in the list, vs 1025 of 37957 in the genome	SFRP2, ADRB2, STRN3, PLCB1, LYL1, PBX4, EP300, IL26, MYST4, DAB2IP, HOXB1, RBPSUH, MED13, BCL10, NFKBIA, SOST, HAND1, ALX1, CEBPA, TXNDC1, ATF7IP, TBL1X, CHD8, ASF1A, ANKRD49, MAML2, NKX2-2, NPAT, HNRPD, TAF2, KLF2, TRAF6, ZIC1, IL33, IRF8, IFNG, NKX2-3, F2R, KLF12, EGR2, IL17F, FZD1, ATF6, YEATS4, TFAP2B, NLRC5, TRIP4, GATA3, FALZ, MSX1, FOXO1A, RNF111, ZIC2, SP3, PHIP, CEP290, AATF, SIX1, HMGN3…
GOID GO:0032101	TERM regulation of response to external stimulus	CORRECTED P-VALUE 0.0139225597098794	UNCORRECTED P-VALUE 4.27597042686713e-06	FDR_RATE 0.01%	EXPECTED_FALSE_POSITIVES 0.02	NUM_ANNOTATIONS 42 of 2165 in the list, vs 349 of 37957 in the genome	PLG, IL12B, NDFIP1, GATA3, ADRB2, CCR7, TMEM16F, GREM1, CXCL10, IL15, TNFSF11, CXCL13, GRIN3A, TNR, SETD6, CD47, CMKLR1, IL20RB, CARTPT, VEGFC, FIGF, TLR7, TNFRSF11A, CARD15, THBS1, ROBO1, CX3CL1, AGTR1, ROBO2, CNR2, IL21, PLEK, UACA, IL33, F2R, PARK7, IL10, CNR1, PTGS2, IL6ST, XYLT1, IL6R
GOID GO:0009615	TERM response to virus	CORRECTED P-VALUE 0.0152716513811598	UNCORRECTED P-VALUE 4.69031062074933e-06	FDR_RATE 0.01%	EXPECTED_FALSE_POSITIVES 0.02	NUM_ANNOTATIONS 28 of 2165 in the list, vs 192 of 37957 in the genome	APOBEC3A, IRAK3, IFNA2, LYST, NLRC5, IL12B, GATA3, TLR7, CHRM2, IVNS1ABP, CCL22, CXCL10, IFNA6, C19orf2, RPS15A, CCL11, CCL4, NLRP3, LILRB1, CCDC130, PLSCR1, CDK6, CD40, IFIH1, IFNG, ISG20, CD8A, TICAM1
GOID GO:0043087	TERM regulation of GTPase activity	CORRECTED P-VALUE 0.017145704456781	UNCORRECTED P-VALUE 5.26587974716862e-06	FDR_RATE 0.01%	EXPECTED_FALSE_POSITIVES 0.02	NUM_ANNOTATIONS 34 of 2165 in the list, vs 259 of 37957 in the genome	SYDE2, MAP2K1, RGS2, CENTD1, CCR7, PKP4, PLCB1, CXCL13, NF1, DAB2IP, CENTG2, RASGRF1, CENTA1, RGS1, RGS16, ARHGAP15, RAB3GAP2, DDEF1, CRK, RGS8, GNAO1, SNX18, RASA3, DDEF2, CCL11, C20orf74, RGS17, HRBL, HRB, CENTB2, FICD, DOCK7, ARHGAP26, CENTD2
GOID GO:0030168	TERM platelet activation	CORRECTED P-VALUE 0.0190831441976055	UNCORRECTED P-VALUE 5.86091652260611e-06	FDR_RATE 0.01%	EXPECTED_FALSE_POSITIVES 0.02	NUM_ANNOTATIONS 33 of 2165 in the list, vs 249 of 37957 in the genome	PLG, P2RY1, PIK3R6, PLCG2, TMSB4X, ITPR2, GNG2, ATP2B4, PRKCB1, TGFB2, PRKCA, HABP4, NOS2A, PRKG1, SYK, VEGFC, FIGF, SRC, ATP2A2, SOD1, THBS1, PECAM1, CX3CL1, GUCY1A2, PLEK, PLSCR1, CD40, PTPN11, F2R, STIM1, MMRN1, SRGN, PIK3R5
GOID GO:0006401	TERM RNA catabolic process	CORRECTED P-VALUE 0.0195503301987588	UNCORRECTED P-VALUE 6.00440116669495e-06	FDR_RATE 0.01%	EXPECTED_FALSE_POSITIVES 0.02	NUM_ANNOTATIONS 21 of 2165 in the list, vs 123 of 37957 in the genome	KIAA0427, UPF3A, RC3H1, PNRC2, CNOT6, C19orf61, KIAA2022, HNRPD, UPF1, DCPS, DCP1B, DCP2, SMG6, RNASE6, LSM3, CNOT2, ISG20, ZHX2, UPF2, DIS3L, PAN3
GOID GO:0046425	TERM regulation of JAK-STAT cascade	CORRECTED P-VALUE 0.0209860327796336	UNCORRECTED P-VALUE 6.44534176278674e-06	FDR_RATE 0.01%	EXPECTED_FALSE_POSITIVES 0.02	NUM_ANNOTATIONS 14 of 2165 in the list, vs 61 of 37957 in the genome	STATIP1, IL26, CSF2, IL12B, IL31RA, CDC91L1, IFNG, IL22RA2, F2R, IL6ST, IL15, CNTF, IL6R, HCLS1
GOID GO:0007169	TERM transmembrane receptor protein tyrosine kinase signaling pathway	CORRECTED P-VALUE 0.0216731167808132	UNCORRECTED P-VALUE 6.65636264766989e-06	FDR_RATE 0.01%	EXPECTED_FALSE_POSITIVES 0.02	NUM_ANNOTATIONS 60 of 2165 in the list, vs 580 of 37957 in the genome	ARHGEF18, MAP2K1, PTPRG, SHOC2, ADRB2, ATP6V1G1, FOXO1A, CAB39, PILRB, ITPR2, SOCS5, PHIP, ATP6V0E, PLCB1, AATF, GAB2, STAT3, PRKCA, FGF19, BRAF, PRKCI, PHLPP, KRAS, FGF18, RASGRF1, NFKBIA, CBL, MAPKAPK2, C20orf23, PRKAR1A, UBA52, PLCG1, VEGFC, ALK, SRC, DUSP4, FIGF, IL31RA, CRK, CLTC, RIPK2, ERBB2IP, ADCY9, ATP6V1G3, YWHAE, PAG1, THEM4, APPL, TRAF6, MAGI2, PTPN11, DUSP6, STAM2, GRB2, CD8A, INSR,…
GOID GO:0050708	TERM regulation of protein secretion	CORRECTED P-VALUE 0.0223977450338911	UNCORRECTED P-VALUE 6.87891432244813e-06	FDR_RATE 0.01%	EXPECTED_FALSE_POSITIVES 0.02	NUM_ANNOTATIONS 19 of 2165 in the list, vs 105 of 37957 in the genome	CCR7, CARD15, CRTAM, CX3CL1, EP300, TGFB2, NLRP3, SCAMP5, IL26, ARFIP1, IL33, CD40, EXPH5, IL1A, CLEC9A, IFNG, IL10, SRGN, VEGFC
GOID GO:0046822	TERM regulation of nucleocytoplasmic transport	CORRECTED P-VALUE 0.0229454012139458	UNCORRECTED P-VALUE 7.04711339494649e-06	FDR_RATE 0.01%	EXPECTED_FALSE_POSITIVES 0.02	NUM_ANNOTATIONS 23 of 2165 in the list, vs 144 of 37957 in the genome	SFRP2, IL12B, WASPIP, TLR7, FAF1, PPP1R12A, SOX4, TNFSF14, EP300, NEDD4, NLRP3, NF1, DAB2IP, UACA, ZIC1, FBXW11, AKAP1, BMPR1A, NUDT4, NOLC1, NFKBIA, IL10, FZD1
GOID GO:0009628	TERM response to abiotic stimulus	CORRECTED P-VALUE 0.0240803428577747	UNCORRECTED P-VALUE 7.39568269587676e-06	FDR_RATE 0.01%	EXPECTED_FALSE_POSITIVES 0.02	NUM_ANNOTATIONS 69 of 2165 in the list, vs 700 of 37957 in the genome	SFRP2, MGMT, SOCS3, IL12B, MAP3K14, TACR1, PAXIP1, CXCL10, NOX3, DNAJA2, XRCC2, ERO1L, HABP4, IL1A, DSCR1, BCL10, NFKBIA, PMAIP1, UBE4B, FER1L3, NETO1, DCN, TLR7, THBS1, TRPV2, TNFSF14, STS, IVL, CCL11, SLC12A6, GRM1, UACA, NPFFR2, TNFRSF10A, CD40, MAP3K1, GRB2, MKI67, NPHP1, INTS3, BHLHB2, P2RY1, OPN1SW, WRN, TNFSF11, NF1, MBIP, C9orf80, KRAS, ATXN1, NOLC1, YY1, FOXB1, TRPA1, DCUN1D3, ERCC4, PSI…
GOID GO:0006793	TERM phosphorus metabolic process	CORRECTED P-VALUE 0.0250678503941283	UNCORRECTED P-VALUE 7.69897125126789e-06	FDR_RATE 0.01%	EXPECTED_FALSE_POSITIVES 0.02	NUM_ANNOTATIONS 103 of 2165 in the list, vs 1168 of 37957 in the genome	HIPK3, MAP2K1, MAP3K14, ROCK1, PDCD1LG2, MTMR3, SNF1LK, FNIP2, LHPP, MAP3K7IP2, PRKCA, CRKRS, DAB2IP, STK17A, MAP3K3, BRAF, CDK6, PPM1M, CARD4, AKT3, AADACL1, MAP3K9, SYK, MAPKAPK2, CARTPT, SRC, DUSP4, DUSP14, CRK, TLR7, ADORA2B, ALPK2, CARD15, THBS1, SPTBN1, CCL11, GRM1, NDUFS5, TRAF6, CTDP1, PTPN11, DUSP6, MAP2K6, MAP4K5, IFNG, MAP3K1, PIP5K2A, F2R, TRPM7, SSH1, CD274, PPP1R2P9, GNPTAB, PTEN, D…
GOID GO:0006796	TERM phosphate metabolic process	CORRECTED P-VALUE 0.0250678503941283	UNCORRECTED P-VALUE 7.69897125126789e-06	FDR_RATE 0.01%	EXPECTED_FALSE_POSITIVES 0.02	NUM_ANNOTATIONS 103 of 2165 in the list, vs 1168 of 37957 in the genome	HIPK3, MAP2K1, MAP3K14, ROCK1, PDCD1LG2, MTMR3, SNF1LK, FNIP2, LHPP, MAP3K7IP2, PRKCA, CRKRS, DAB2IP, STK17A, MAP3K3, BRAF, CDK6, PPM1M, CARD4, AKT3, AADACL1, MAP3K9, SYK, MAPKAPK2, CARTPT, SRC, DUSP4, DUSP14, CRK, TLR7, ADORA2B, ALPK2, CARD15, THBS1, SPTBN1, CCL11, GRM1, NDUFS5, TRAF6, CTDP1, PTPN11, DUSP6, MAP2K6, MAP4K5, IFNG, MAP3K1, PIP5K2A, F2R, TRPM7, SSH1, CD274, PPP1R2P9, GNPTAB, PTEN, D…
GOID GO:0044237	TERM cellular metabolic process	CORRECTED P-VALUE 0.0275793987375418	UNCORRECTED P-VALUE 8.47033130759884e-06	FDR_RATE 0.01%	EXPECTED_FALSE_POSITIVES 0.02	NUM_ANNOTATIONS 619 of 2165 in the list, vs 9371 of 37957 in the genome	HIPK3, ASZ1, UHRF2, DNASE2B, C12orf51, MAN2A1, WDR48, GLT8D4, PDCD1LG2, RNF152, ST3GAL2, NUB1, STATIP1, NOX3, PPM1M, AKT3, SPTLC2, USP37, ANAPC10, ADIPOR2, AKR1B10, TTLL13, HK3, MBOAT1, SGPP2, EPC2, C6orf167, CARTPT, BXDC5, CEBPA, ETV6, TXNDC1, ATF7IP, MRPS2, SPTBN1, DIDO1, ASPHD2, NUDT4, F2R, MKI67, AQR, SSH1, PTGS2, PTEN, PPP1R12A, DYRK2, C1orf83, GNG12, ERC1, TNFRSF21, LATS2, C1orf149, JHDM1D,…
GOID GO:0031398	TERM positive regulation of protein ubiquitination	CORRECTED P-VALUE 0.0277221861868812	UNCORRECTED P-VALUE 8.51418494683082e-06	FDR_RATE 0.01%	EXPECTED_FALSE_POSITIVES 0.02	NUM_ANNOTATIONS 20 of 2165 in the list, vs 116 of 37957 in the genome	MALT1, UBE2N, NDFIP1, RIPK2, PSME4, UBE2D1, PAXIP1, PELI1, FBXW7, NHLRC1, ANAPC10, BCL10, TICAM1, UBE2S, COMMD1, FBXO5, UBA52, ANAPC1, PTEN, PRICKLE1
GOID GO:2000026	TERM regulation of multicellular organismal development	CORRECTED P-VALUE 0.028942949454442	UNCORRECTED P-VALUE 8.88911224030775e-06	FDR_RATE 0.01%	EXPECTED_FALSE_POSITIVES 0.02	NUM_ANNOTATIONS 103 of 2165 in the list, vs 1172 of 37957 in the genome	SFRP2, IFNA2, TGIF2, IL12B, NDFIP1, OTP, MTDH, ADRB2, NTN1, C5orf13, IL1RAPL1, GREM1, PAXIP1, CXCL10, PLCB1, EDNRB, EP300, CDK5RAP3, DAB2IP, CDK6, TNR, XRCC2, IL1A, CCND2, NFKBIA, SOST, DCC, SYK, ATBF1, NLGN1, VANGL2, PLCG1, CARTPT, VEGFC, ADORA2B, THBS1, ROBO1, NKX2-2, TRPV2, TGIF, MIB1, ARF6, NTN4, TRAF6, ID4, CD40, FBXW7, DUSP6, IFNG, ID1, ZHX2, ITPKB, CNR1, SSH1, MTPN, IL17F, PTGS2, PTEN, SRG…
GOID GO:0065003	TERM macromolecular complex assembly	CORRECTED P-VALUE 0.0308229593017798	UNCORRECTED P-VALUE 9.46651084206995e-06	FDR_RATE 0.01%	EXPECTED_FALSE_POSITIVES 0.02	NUM_ANNOTATIONS 86 of 2165 in the list, vs 936 of 37957 in the genome	ADRB2, CAB39, PILRB, LSM14A, C14orf104, SBF2, HGSNAT, EP300, TUBG1, LAMC1, MYST4, GEMIN8, PDE4DIP, CENPJ, CARD4, C6orf66, LIN7A, HIST1H2BJ, HIST1H3H, BCL10, SYK, NLGN1, RPA3, SPG3A, KCND2, SRC, ZFYVE9, THEG, ANLN, ASF1A, CLDN14, CARD15, ALOX5AP, TTC19, SF3B3, NDUFS5, SFRS2IP, TUBB4Q, CD40, MAGI2, MAP3K1, GRB2, UBE2S, GCH1, CD2AP, FBXO5, C21orf45, KNTC1, H2AFZ, MALT1, PEX14, MID1IP1, WASPIP, RC3H1…
GOID GO:0034138	TERM toll-like receptor 3 signaling pathway	CORRECTED P-VALUE 0.0313116809171506	UNCORRECTED P-VALUE 9.61660961828948e-06	FDR_RATE 0.01%	EXPECTED_FALSE_POSITIVES 0.02	NUM_ANNOTATIONS 14 of 2165 in the list, vs 63 of 37957 in the genome	MAP3K7IP2, MAP2K1, TRAF6, DUSP4, CARD4, DUSP6, IRAK2, MAP2K6, CARD15, RIPK2, TICAM1, NFKBIA, MAPKAPK2, UBA52
GOID GO:0050707	TERM regulation of cytokine secretion	CORRECTED P-VALUE 0.0316455764526521	UNCORRECTED P-VALUE 9.71915738717816e-06	FDR_RATE 0.01%	EXPECTED_FALSE_POSITIVES 0.02	NUM_ANNOTATIONS 13 of 2165 in the list, vs 55 of 37957 in the genome	SCAMP5, NLRP3, IL26, IL33, CCR7, CLEC9A, IL1A, IFNG, CARD15, CRTAM, CX3CL1, IL10, SRGN
GOID GO:0000122	TERM negative regulation of transcription from RNA polymerase II promoter	CORRECTED P-VALUE 0.0329684893031852	UNCORRECTED P-VALUE 1.01254574026981e-05	FDR_RATE 0.01%	EXPECTED_FALSE_POSITIVES 0.02	NUM_ANNOTATIONS 48 of 2165 in the list, vs 435 of 37957 in the genome	SIN3A, ZBTB32, PAWR, RYBP, GATA3, MTDH, FALZ, MSX1, HSBP1, ORC2L, STRN3, SNF1LK, SAP30, EDNRB, NR2F1, STAT3, DAB2IP, YY1, ID3, HAND1, ATBF1, CTNNBIP1, HES7, ZBTB10, ALX1, HEXIM1, TAF3, CEBPA, ATF7IP, JDP2, SLA2, TBL1X, GFI1, TBX18, TGIF, NEDD4, RBL1, ID4, TRAF6, IRF8, IFNG, RCOR1, ID1, ZHX2, LCOR, KLF12, MBD2, EPC1
GOID GO:0009894	TERM regulation of catabolic process	CORRECTED P-VALUE 0.0358908657150447	UNCORRECTED P-VALUE 1.10229931557263e-05	FDR_RATE 0.01%	EXPECTED_FALSE_POSITIVES 0.02	NUM_ANNOTATIONS 55 of 2165 in the list, vs 525 of 37957 in the genome	SYDE2, MAP2K1, IRAK3, RGS2, NDFIP1, CENTD1, MTDH, CCR7, FAF1, PKP4, PLCB1, NUB1, CXCL13, NF1, DAB2IP, CENTG2, DDIT4, NOS2A, CST3, RASGRF1, CENTA1, RGS1, RGS16, ARHGAP15, PDE6D, RAB3GAP2, DDEF1, PRICKLE1, CRK, RGS8, ADRA1B, GNAO1, KIAA0226, SNX18, RASA3, CCL11, DDEF2, C20orf74, NEDD4, RGS17, HRBL, FBXW7, HRB, CENTB2, IFNG, FICD, N4BP1, DOCK7, COMMD1, IL10, CNR1, INSR, CENTD2, ARHGAP26, PTEN
GOID GO:0009617	TERM response to bacterium	CORRECTED P-VALUE 0.0365554491251049	UNCORRECTED P-VALUE 1.12271035396514e-05	FDR_RATE 0.01%	EXPECTED_FALSE_POSITIVES 0.02	NUM_ANNOTATIONS 43 of 2165 in the list, vs 375 of 37957 in the genome	MALT1, IRAK3, SOCS3, IL12B, MTDH, PLCG2, GNG12, DEFB124, CXCL10, C5AR1, PELI1, DEFB129, PTAFR, CXCL13, DEFB115, CARD4, PGLYRP2, IL1A, NOS2A, BCL10, CD47, HIST1H2BJ, TICAM1, NFKBIA, DCN, LYST, TNFRSF11A, WASL, RIPK2, CARD15, LALBA, CNR2, FASLG, IRF8, IRAK2, IFNG, F2R, IL10, CNR1, GCH1, PTGS2, MMP7, IL6R
GOID GO:0043408	TERM regulation of MAPKKK cascade	CORRECTED P-VALUE 0.0368144110227081	UNCORRECTED P-VALUE 1.13066372919865e-05	FDR_RATE 0.01%	EXPECTED_FALSE_POSITIVES 0.02	NUM_ANNOTATIONS 38 of 2165 in the list, vs 315 of 37957 in the genome	HIPK3, WWC1, ADRB2, CCR7, FOXO1A, PLCB1, TNFSF11, DUSP19, TGFB2, NF1, IL26, FGF19, DAB2IP, BRAF, MAPK8IP3, FGF18, DUSP22, CARD4, IL1A, DCC, MAP3K9, SYK, MAP3K10, TNFRSF11A, RIPK2, CARD15, GRM1, TRAF6, FBXW7, DUSP6, MAP3K1, MAP4K5, GRB2, ID1, F2R, INSR, IL6R, ZFHX1B
GOID GO:0050680	TERM negative regulation of epithelial cell proliferation	CORRECTED P-VALUE 0.0370191025112782	UNCORRECTED P-VALUE 1.13695032282796e-05	FDR_RATE 0.01%	EXPECTED_FALSE_POSITIVES 0.02	NUM_ANNOTATIONS 16 of 2165 in the list, vs 81 of 37957 in the genome	SFRP2, GATA3, THBS1, ROBO1, ATPIF1, TGFB2, DAB2IP, IL26, NF1, CDK6, SCYE1, FBXW7, PTCH1, MCC, GAS1, PTEN
GOID GO:0044087	TERM regulation of cellular component biogenesis	CORRECTED P-VALUE 0.0390769931271192	UNCORRECTED P-VALUE 1.20015335157e-05	FDR_RATE 0.01%	EXPECTED_FALSE_POSITIVES 0.02	NUM_ANNOTATIONS 37 of 2165 in the list, vs 304 of 37957 in the genome	SNCAIP, CCR7, FAF1, TMSB4X, TMSL3, TACR1, PAXIP1, SMAD6, CXCL13, EP300, CSF2, BMF, EPB41L5, BID, PMAIP1, SOST, CTNNBIP1, NLGN1, SRC, ATF7IP, SPTBN1, THBS1, PVRL1, CCL11, PPP1R16B, ROBO2, ARF6, PLEK, TMSB10, CDC42EP5, AHR, MAP3K1, CAPZA1, SSH1, CENTD2, PTEN, C20orf39
GOID GO:0042347	TERM negative regulation of NF-kappaB import into nucleus	CORRECTED P-VALUE 0.0396774825856164	UNCORRECTED P-VALUE 1.21859590250665e-05	FDR_RATE 0.01%	EXPECTED_FALSE_POSITIVES 0.02	NUM_ANNOTATIONS 6 of 2165 in the list, vs 11 of 37957 in the genome	NLRP3, NFKBIA, UACA, FBXW11, IL10, FAF1
GOID GO:0030811	TERM regulation of nucleotide catabolic process	CORRECTED P-VALUE 0.0435452166090097	UNCORRECTED P-VALUE 1.33738380248801e-05	FDR_RATE 0.01%	EXPECTED_FALSE_POSITIVES 0.02	NUM_ANNOTATIONS 35 of 2165 in the list, vs 282 of 37957 in the genome	SYDE2, MAP2K1, RGS2, CENTD1, CCR7, PKP4, PLCB1, CXCL13, NF1, DAB2IP, CENTG2, RASGRF1, CENTA1, RGS1, RGS16, ARHGAP15, PDE6D, RAB3GAP2, DDEF1, CRK, RGS8, GNAO1, SNX18, RASA3, DDEF2, CCL11, C20orf74, RGS17, HRBL, HRB, CENTB2, FICD, DOCK7, ARHGAP26, CENTD2
GOID GO:0033121	TERM regulation of purine nucleotide catabolic process	CORRECTED P-VALUE 0.0435452166090097	UNCORRECTED P-VALUE 1.33738380248801e-05	FDR_RATE 0.01%	EXPECTED_FALSE_POSITIVES 0.02	NUM_ANNOTATIONS 35 of 2165 in the list, vs 282 of 37957 in the genome	SYDE2, MAP2K1, RGS2, CENTD1, CCR7, PKP4, PLCB1, CXCL13, NF1, DAB2IP, CENTG2, RASGRF1, CENTA1, RGS1, RGS16, ARHGAP15, PDE6D, RAB3GAP2, DDEF1, CRK, RGS8, GNAO1, SNX18, RASA3, DDEF2, CCL11, C20orf74, RGS17, HRBL, HRB, CENTB2, FICD, DOCK7, ARHGAP26, CENTD2
GOID GO:0042592	TERM homeostatic process	CORRECTED P-VALUE 0.0467527114811516	UNCORRECTED P-VALUE 1.43589408725896e-05	FDR_RATE 0.01%	EXPECTED_FALSE_POSITIVES 0.02	NUM_ANNOTATIONS 108 of 2165 in the list, vs 1257 of 37957 in the genome	NDFIP1, C17orf68, ADRB2, FBXL5, CCR7, NUBP1, ATP6V1G1, PLCG2, CCR1, TACR1, SBF2, EDNRB, CHRNA9, NOX3, SLC30A7, CCDC109A, DFNB31, IL1A, PXMP3, TXNL1, PMAIP1, STEAP1, SLC9A2, IL20RB, RPA3, CARTPT, CACNG4, KCND2, SRC, TXNDC1, TNFRSF11A, CCR9, TNFSF14, GCNT4, CCL11, AGTR1, GLRX, KLF2, ID4, HERPUD1, FBXW7, SMG6, RYR1, PTCH1, IFNG, STIM2, NKX2-3, TXNDC4, F2R, CCL3, CNR1, EGLN1, PARK7, EGR2, PTGES3, JPH…				Finding terms for C
2. Terms for CC
GOID GO:0044464	TERM cell part	CORRECTED P-VALUE 2.95451346816588e-70	UNCORRECTED P-VALUE 6.32658130228239e-73	FDR_RATE 0.00%	EXPECTED_FALSE_POSITIVES 0.00	NUM_ANNOTATIONS 1866 of 2165 in the list, vs 26670 of 37957 in the genome	HPS4, FAM26F, SLAMF7, TMED6, SAP30BP, C1orf98, UHRF2, DNASE2B, MAN2A1, LSM14A, UBASH3A, LYL1, UBL3, CSMD3, LY9, NUB1, TUBG1, C16orf63, STATIP1, NOX3, GRIN3A, PPM1M, BASP1, TMEM18, HIST1H2BJ, HIST1H3H, LSAMP, AKR1B10, CCDC64, LHFPL1, HHLA2, SGPP2, CCDC19, DDEF1, EPC2, LRRC8B, SIPA1L3, BXDC5, TAF3, ETV6, LANCL2, SPAG16, NEB, TXNDC1, ATF7IP, CCDC91, SPTBN1, CCDC21, C3orf31, GRIN2D, HERPUD1, NPFFR2, …
GOID GO:0005623	TERM cell	CORRECTED P-VALUE 3.23998500031229e-70	UNCORRECTED P-VALUE 6.93786937968371e-73	FDR_RATE 0.00%	EXPECTED_FALSE_POSITIVES 0.00	NUM_ANNOTATIONS 1866 of 2165 in the list, vs 26672 of 37957 in the genome	HPS4, FAM26F, SLAMF7, TMED6, SAP30BP, C1orf98, UHRF2, DNASE2B, MAN2A1, LSM14A, UBASH3A, LYL1, UBL3, CSMD3, LY9, NUB1, TUBG1, C16orf63, STATIP1, NOX3, GRIN3A, PPM1M, BASP1, TMEM18, HIST1H2BJ, HIST1H3H, LSAMP, AKR1B10, CCDC64, LHFPL1, HHLA2, SGPP2, CCDC19, DDEF1, EPC2, LRRC8B, SIPA1L3, BXDC5, TAF3, ETV6, LANCL2, SPAG16, NEB, TXNDC1, ATF7IP, CCDC91, SPTBN1, CCDC21, C3orf31, GRIN2D, HERPUD1, NPFFR2, …
GOID GO:0044424	TERM intracellular part	CORRECTED P-VALUE 3.64049182832357e-56	UNCORRECTED P-VALUE 7.79548571375498e-59	FDR_RATE 0.00%	EXPECTED_FALSE_POSITIVES 0.00	NUM_ANNOTATIONS 1379 of 2165 in the list, vs 17846 of 37957 in the genome	HPS4, TMED6, SAP30BP, UHRF2, DNASE2B, MAN2A1, LSM14A, UBASH3A, LYL1, NUB1, TUBG1, C16orf63, STATIP1, NOX3, GRIN3A, PPM1M, BASP1, TMEM18, HIST1H2BJ, HIST1H3H, AKR1B10, CCDC64, SGPP2, CCDC19, DDEF1, EPC2, BXDC5, TAF3, ETV6, LANCL2, SPAG16, NEB, TXNDC1, ATF7IP, CCDC91, SPTBN1, CCDC21, C3orf31, HERPUD1, NPFFR2, CD40, TNFRSF19, ZNF362, YLPM1, NUDT4, MKI67, AQR, ARHGAP26, PTGS2, VPS39, IFT57, H2AFZ, SE…
GOID GO:0005737	TERM cytoplasm	CORRECTED P-VALUE 7.8226981147905e-51	UNCORRECTED P-VALUE 1.67509595605792e-53	FDR_RATE 0.00%	EXPECTED_FALSE_POSITIVES 0.00	NUM_ANNOTATIONS 1026 of 2165 in the list, vs 12162 of 37957 in the genome	HPS4, TMED6, DNASE2B, MAN2A1, LSM14A, UBASH3A, TUBG1, C16orf63, STATIP1, NOX3, BASP1, AKR1B10, CCDC64, SGPP2, CCDC19, DDEF1, ETV6, LANCL2, SPAG16, NEB, TXNDC1, CCDC91, SPTBN1, CCDC21, C3orf31, HERPUD1, TNFRSF19, NUDT4, ARHGAP26, PTGS2, VPS39, IFT57, SERPINB9, C9orf89, WASPIP, GVIN1, PPP1R12A, GARNL4, ERC1, LATS2, HNRPA2B1, NF1, SLC44A1, RHOT1, MAPK8IP3, GPT2, ARD1B, MCART6, EML4, PIBF1, PLEKHA3, …
GOID GO:0043229	TERM intracellular organelle	CORRECTED P-VALUE 1.3415464750486e-40	UNCORRECTED P-VALUE 2.87269052472934e-43	FDR_RATE 0.00%	EXPECTED_FALSE_POSITIVES 0.00	NUM_ANNOTATIONS 1160 of 2165 in the list, vs 14973 of 37957 in the genome	HPS4, TMED6, SAP30BP, UHRF2, DNASE2B, MAN2A1, LSM14A, UBASH3A, LYL1, NUB1, TUBG1, C16orf63, STATIP1, GRIN3A, PPM1M, BASP1, TMEM18, HIST1H2BJ, HIST1H3H, CCDC64, SGPP2, CCDC19, EPC2, BXDC5, TAF3, ETV6, LANCL2, SPAG16, NEB, TXNDC1, ATF7IP, CCDC91, SPTBN1, CCDC21, C3orf31, HERPUD1, NPFFR2, CD40, TNFRSF19, ZNF362, YLPM1, MKI67, AQR, ARHGAP26, PTGS2, VPS39, IFT57, H2AFZ, SERPINB9, C9orf89, WASPIP, GVIN…
GOID GO:0043226	TERM organelle	CORRECTED P-VALUE 1.39576012325356e-40	UNCORRECTED P-VALUE 2.98877970718108e-43	FDR_RATE 0.00%	EXPECTED_FALSE_POSITIVES 0.00	NUM_ANNOTATIONS 1162 of 2165 in the list, vs 15008 of 37957 in the genome	HPS4, TMED6, SAP30BP, UHRF2, DNASE2B, MAN2A1, LSM14A, UBASH3A, LYL1, NUB1, TUBG1, C16orf63, STATIP1, GRIN3A, PPM1M, BASP1, TMEM18, HIST1H2BJ, HIST1H3H, CCDC64, SGPP2, CCDC19, EPC2, BXDC5, TAF3, ETV6, LANCL2, SPAG16, NEB, TXNDC1, ATF7IP, CCDC91, SPTBN1, CCDC21, C3orf31, HERPUD1, NPFFR2, CD40, TNFRSF19, ZNF362, YLPM1, MKI67, AQR, ARHGAP26, PTGS2, VPS39, IFT57, H2AFZ, SERPINB9, C9orf89, WASPIP, GVIN…
GOID GO:0005622	TERM intracellular	CORRECTED P-VALUE 1.07509105437032e-38	UNCORRECTED P-VALUE 2.30212217209918e-41	FDR_RATE 0.00%	EXPECTED_FALSE_POSITIVES 0.00	NUM_ANNOTATIONS 1416 of 2165 in the list, vs 19593 of 37957 in the genome	HPS4, TMED6, SAP30BP, UHRF2, DNASE2B, MAN2A1, LSM14A, UBASH3A, LYL1, UBL3, NUB1, TUBG1, C16orf63, STATIP1, NOX3, GRIN3A, PPM1M, BASP1, TMEM18, HIST1H2BJ, HIST1H3H, AKR1B10, CCDC64, SGPP2, CCDC19, DDEF1, EPC2, SIPA1L3, BXDC5, TAF3, ETV6, LANCL2, SPAG16, NEB, TXNDC1, ATF7IP, CCDC91, SPTBN1, CCDC21, C3orf31, HERPUD1, NPFFR2, CD40, TNFRSF19, ZNF362, YLPM1, NUDT4, MKI67, AQR, ARHGAP26, PTGS2, VPS39, I…
GOID GO:0043231	TERM intracellular membrane-bounded organelle	CORRECTED P-VALUE 1.4051482883402e-37	UNCORRECTED P-VALUE 3.00888284441157e-40	FDR_RATE 0.00%	EXPECTED_FALSE_POSITIVES 0.00	NUM_ANNOTATIONS 1035 of 2165 in the list, vs 13077 of 37957 in the genome	HPS4, TMED6, SAP30BP, UHRF2, DNASE2B, MAN2A1, LSM14A, UBASH3A, LYL1, NUB1, TUBG1, STATIP1, PPM1M, BASP1, TMEM18, HIST1H2BJ, HIST1H3H, SGPP2, CCDC19, EPC2, BXDC5, TAF3, ETV6, LANCL2, SPAG16, TXNDC1, ATF7IP, CCDC91, SPTBN1, CCDC21, C3orf31, HERPUD1, CD40, TNFRSF19, ZNF362, YLPM1, MKI67, AQR, PTGS2, VPS39, IFT57, H2AFZ, SERPINB9, C9orf89, WASPIP, GVIN1, C1orf83, ERC1, C14orf106, LATS2, BXDC2, HNRPA2…
GOID GO:0043227	TERM membrane-bounded organelle	CORRECTED P-VALUE 2.05811824940849e-37	UNCORRECTED P-VALUE 4.40710545911882e-40	FDR_RATE 0.00%	EXPECTED_FALSE_POSITIVES 0.00	NUM_ANNOTATIONS 1036 of 2165 in the list, vs 13104 of 37957 in the genome	HPS4, TMED6, SAP30BP, UHRF2, DNASE2B, MAN2A1, LSM14A, UBASH3A, LYL1, NUB1, TUBG1, STATIP1, PPM1M, BASP1, TMEM18, HIST1H2BJ, HIST1H3H, SGPP2, CCDC19, EPC2, BXDC5, TAF3, ETV6, LANCL2, SPAG16, TXNDC1, ATF7IP, CCDC91, SPTBN1, CCDC21, C3orf31, HERPUD1, CD40, TNFRSF19, ZNF362, YLPM1, MKI67, AQR, PTGS2, VPS39, IFT57, H2AFZ, SERPINB9, C9orf89, WASPIP, GVIN1, C1orf83, ERC1, C14orf106, LATS2, BXDC2, HNRPA2…
GOID GO:0016020	TERM membrane	CORRECTED P-VALUE 1.95866084544847e-35	UNCORRECTED P-VALUE 4.1941345726948e-38	FDR_RATE 0.00%	EXPECTED_FALSE_POSITIVES 0.00	NUM_ANNOTATIONS 983 of 2165 in the list, vs 12362 of 37957 in the genome	CYP27C1, FAM26F, SDCCAG8, SLAMF7, TMED6, IL12B, C1orf98, MTDH, C12orf51, MAN2A1, GPR81, GLT8D4, PDCD1LG2, CXCL10, EVI2A, UBL3, CSMD3, LY9, RNF152, FAM162A, ST3GAL2, GPR132, NOX3, GRIN3A, LMBRD1, GPC6, BASP1, TMEM18, AKT3, SPTLC2, LSAMP, ADIPOR2, HK3, MBOAT1, ARHGAP15, LHFPL1, HHLA2, SGPP2, DDEF1, IL20RB, LRRC8B, C4orf32, LANCL2, PALLD, TXNDC1, BCL2L14, C3orf58, CCDC91, CCR9, SPTBN1, TMCC3, LRIG3,…
GOID GO:0044422	TERM organelle part	CORRECTED P-VALUE 1.06044107414378e-32	UNCORRECTED P-VALUE 2.27075176476184e-35	FDR_RATE 0.00%	EXPECTED_FALSE_POSITIVES 0.00	NUM_ANNOTATIONS 661 of 2165 in the list, vs 7492 of 37957 in the genome	SDCCAG8, TMED6, MTDH, MAN2A1, RNF152, ST3GAL2, TUBG1, C16orf63, STATIP1, GRIN3A, LMBRD1, BASP1, TMEM18, SPTLC2, HIST1H2BJ, HIST1H3H, ANAPC10, CCDC64, SGPP2, C6orf167, BXDC5, TAF3, CEBPA, ETV6, LANCL2, PALLD, SPAG16, NEB, TXNDC1, ATF7IP, C3orf58, MRPS2, SPTBN1, MAML2, CCDC21, C3orf31, MIB1, VPS37B, HERPUD1, ASPHD2, STON2, YLPM1, SCAMP1, MKS1, MKI67, AQR, PTGS2, VPS39, IFT57, H2AFZ, PTEN, C14orf49,…
GOID GO:0044446	TERM intracellular organelle part	CORRECTED P-VALUE 1.693462904067e-32	UNCORRECTED P-VALUE 3.62625889521842e-35	FDR_RATE 0.00%	EXPECTED_FALSE_POSITIVES 0.00	NUM_ANNOTATIONS 651 of 2165 in the list, vs 7354 of 37957 in the genome	SDCCAG8, TMED6, MTDH, MAN2A1, RNF152, ST3GAL2, TUBG1, C16orf63, STATIP1, GRIN3A, LMBRD1, BASP1, TMEM18, SPTLC2, HIST1H2BJ, HIST1H3H, ANAPC10, CCDC64, SGPP2, C6orf167, BXDC5, TAF3, CEBPA, ETV6, LANCL2, PALLD, SPAG16, TXNDC1, ATF7IP, C3orf58, MRPS2, SPTBN1, MAML2, CCDC21, C3orf31, MIB1, VPS37B, HERPUD1, ASPHD2, STON2, YLPM1, SCAMP1, MKS1, MKI67, AQR, PTGS2, VPS39, IFT57, H2AFZ, PTEN, C14orf49, MID1…
GOID GO:0044425	TERM membrane part	CORRECTED P-VALUE 2.36152284122319e-31	UNCORRECTED P-VALUE 5.05679409255501e-34	FDR_RATE 0.00%	EXPECTED_FALSE_POSITIVES 0.00	NUM_ANNOTATIONS 802 of 2165 in the list, vs 9729 of 37957 in the genome	FAM26F, SDCCAG8, SLAMF7, TMED6, C1orf98, MTDH, C12orf51, MAN2A1, GPR81, GLT8D4, PDCD1LG2, CXCL10, EVI2A, CSMD3, LY9, RNF152, FAM162A, ST3GAL2, GPR132, NOX3, GRIN3A, LMBRD1, GPC6, TMEM18, SPTLC2, LSAMP, ADIPOR2, MBOAT1, LHFPL1, HHLA2, SGPP2, IL20RB, LRRC8B, C4orf32, PALLD, TXNDC1, C3orf58, CCR9, TMCC3, LRIG3, STX8, C3orf31, GRIN2D, HERPUD1, NPFFR2, GABRA4, NTSR1, CD40, TNFRSF19, GPR88, ASPHD2, STO…
GOID GO:0044444	TERM cytoplasmic part	CORRECTED P-VALUE 1.7698941770139e-29	UNCORRECTED P-VALUE 3.78992329125031e-32	FDR_RATE 0.00%	EXPECTED_FALSE_POSITIVES 0.00	NUM_ANNOTATIONS 726 of 2165 in the list, vs 8665 of 37957 in the genome	HPS4, WBP2NL, SDCCAG8, TMED6, ASZ1, MTDH, DNASE2B, MAN2A1, WDR48, LSM14A, UBASH3A, RNF152, FAM162A, ST3GAL2, TUBG1, C16orf63, STATIP1, LMBRD1, AKT3, SPTLC2, ANAPC10, CCDC64, HK3, ARHGAP15, SGPP2, CCDC19, LANCL2, PALLD, NEB, TXNDC1, BCL2L14, C3orf58, CCDC91, MRPS2, SPTBN1, CCDC21, STX8, C3orf31, MIB1, VPS37B, HERPUD1, NTSR1, TNFRSF19, HPS5, ASPHD2, STON2, EPM2AIP1, SCAMP1, MKS1, F2R, ARHGAP26, PTG…
GOID GO:0031224	TERM intrinsic to membrane	CORRECTED P-VALUE 5.6634379209105e-28	UNCORRECTED P-VALUE 1.21272760619069e-30	FDR_RATE 0.00%	EXPECTED_FALSE_POSITIVES 0.00	NUM_ANNOTATIONS 683 of 2165 in the list, vs 8098 of 37957 in the genome	FAM26F, SLAMF7, TMED6, C1orf98, MTDH, C12orf51, MAN2A1, GPR81, GLT8D4, PDCD1LG2, EVI2A, CSMD3, LY9, RNF152, FAM162A, ST3GAL2, GPR132, NOX3, GRIN3A, LMBRD1, GPC6, TMEM18, SPTLC2, LSAMP, ADIPOR2, MBOAT1, LHFPL1, HHLA2, SGPP2, IL20RB, LRRC8B, C4orf32, TXNDC1, CCR9, TMCC3, LRIG3, STX8, GRIN2D, HERPUD1, NPFFR2, GABRA4, NTSR1, CD40, TNFRSF19, GPR88, ASPHD2, SCAMP1, F2R, TMCO5, TMEM65, C14orf49, ABCA3, …
GOID GO:0016021	TERM integral to membrane	CORRECTED P-VALUE 1.49324304484278e-27	UNCORRECTED P-VALUE 3.19752257996313e-30	FDR_RATE 0.00%	EXPECTED_FALSE_POSITIVES 0.00	NUM_ANNOTATIONS 672 of 2165 in the list, vs 7956 of 37957 in the genome	FAM26F, SLAMF7, TMED6, C1orf98, MTDH, C12orf51, MAN2A1, GPR81, GLT8D4, PDCD1LG2, EVI2A, CSMD3, LY9, RNF152, FAM162A, ST3GAL2, GPR132, NOX3, GRIN3A, LMBRD1, GPC6, TMEM18, SPTLC2, ADIPOR2, MBOAT1, LHFPL1, HHLA2, SGPP2, IL20RB, LRRC8B, C4orf32, TXNDC1, CCR9, TMCC3, LRIG3, STX8, GRIN2D, HERPUD1, NPFFR2, GABRA4, NTSR1, CD40, TNFRSF19, GPR88, ASPHD2, SCAMP1, F2R, TMCO5, TMEM65, C14orf49, ABCA3, ILDR1, …
GOID GO:0005886	TERM plasma membrane	CORRECTED P-VALUE 2.92879118748238e-21	UNCORRECTED P-VALUE 6.271501472125e-24	FDR_RATE 0.00%	EXPECTED_FALSE_POSITIVES 0.00	NUM_ANNOTATIONS 496 of 2165 in the list, vs 5701 of 37957 in the genome	SFRP2, SDCCAG8, TNFSF10, FRMD6, MTDH, FAF1, FCAMR, GPR81, CCR1, PDCD1LG2, SHROOM3, CXCL10, UBL3, CSMD3, GPR132, NOX3, GRIN3A, SCNN1B, GPC6, BASP1, AKT3, LSAMP, ENOX1, SYK, NLGN1, SLC9A2, CACNG4, MRGPRX2, LANCL2, PALLD, P2RY10, THBS1, SV2C, CCR9, SPTBN1, KCTD19, STX8, GRIN2D, AGTR1, MIB1, NPFFR2, GABRA4, NTSR1, CD40, GPR88, F2R, SCLT1, SSH1, CD274, ARHGAP26, PTGS2, SLC7A5, CLSTN2, EXOC8, CHRNA5, P…
GOID GO:0071944	TERM cell periphery	CORRECTED P-VALUE 2.83046570213778e-20	UNCORRECTED P-VALUE 6.06095439429931e-23	FDR_RATE 0.00%	EXPECTED_FALSE_POSITIVES 0.00	NUM_ANNOTATIONS 502 of 2165 in the list, vs 5850 of 37957 in the genome	SFRP2, SDCCAG8, TNFSF10, FRMD6, MTDH, FAF1, FCAMR, GPR81, CCR1, PDCD1LG2, SHROOM3, CXCL10, UBL3, CSMD3, GPR132, NOX3, GRIN3A, SCNN1B, GPC6, BASP1, AKT3, LSAMP, ENOX1, SYK, NLGN1, SLC9A2, CACNG4, MRGPRX2, LANCL2, PALLD, P2RY10, ANLN, THBS1, SV2C, CCR9, SPTBN1, KCTD19, STX8, GRIN2D, AGTR1, MIB1, NPFFR2, GABRA4, NTSR1, CD40, GPR88, F2R, SCLT1, SSH1, CD274, ARHGAP26, PTGS2, SLC7A5, CLSTN2, EXOC8, CHR…
GOID GO:0005634	TERM nucleus	CORRECTED P-VALUE 1.33126236103174e-19	UNCORRECTED P-VALUE 2.85066886730564e-22	FDR_RATE 0.00%	EXPECTED_FALSE_POSITIVES 0.00	NUM_ANNOTATIONS 654 of 2165 in the list, vs 8211 of 37957 in the genome	HIPK3, SAP30BP, MTDH, UHRF2, WDR48, UBASH3A, LYL1, NUB1, TUBG1, STATIP1, ASXL2, PPM1M, BASP1, TMEM18, AKT3, SPAG7, USP37, HIST1H2BJ, HIST1H3H, ANAPC10, EPC2, C6orf167, BXDC5, TAF3, CEBPA, ETV6, LANCL2, PALLD, SPAG16, ATF7IP, SPTBN1, MAML2, CCDC21, DIDO1, MIB1, TDRD3, ZNF362, STON2, SPDYC, YLPM1, MKI67, AQR, PTGS2, H2AFZ, PTEN, C14orf49, SERPINB9, MID1IP1, C9orf89, GVIN1, FOXO1A, DYRK2, C1orf83, C…
GOID GO:0005829	TERM cytosol	CORRECTED P-VALUE 9.18562876196918e-19	UNCORRECTED P-VALUE 1.96694406037884e-21	FDR_RATE 0.00%	EXPECTED_FALSE_POSITIVES 0.00	NUM_ANNOTATIONS 261 of 2165 in the list, vs 2530 of 37957 in the genome	SDCCAG8, PIK3R6, FAF1, CAB39, UBASH3A, TUBG1, MAP3K3, ANAPC10, HK3, SYK, ARHGAP15, ZWINT, LANCL2, NEB, BCL2L14, PSME4, SPTBN1, NEFL, HNRPD, CEP192, HPS5, IRF8, DUSP6, ARHGAP26, SLC7A5, KNTC1, PTEN, SERPINB9, LNPEP, MID1IP1, NLRC5, C9orf89, GVIN1, ILDR1, FOXO1A, GARNL4, ERC1, POMP, CEP290, SMAD6, C19orf2, TSGA2, FBXW11, RHOT1, PHKB, DEPDC7, LRRC16, CTNNBIP1, PSIP1, SOD1, WDR44, TAGAP, CLINT1, CUBN…
GOID GO:0031090	TERM organelle membrane	CORRECTED P-VALUE 2.9510383407063e-18	UNCORRECTED P-VALUE 6.31913991585931e-21	FDR_RATE 0.00%	EXPECTED_FALSE_POSITIVES 0.00	NUM_ANNOTATIONS 272 of 2165 in the list, vs 2698 of 37957 in the genome	TMED6, GCNT1, MTDH, APPBP2, FAF1, MAN2A1, IBRDC2, B4GALT5, HGSNAT, AKAP6, RNF152, ST3GAL2, LMBRD1, AP4E1, TMEM18, SPTLC2, PXMP3, SGPP2, C20orf169, CACNG4, TXNDC1, C3orf58, SV2C, C3orf31, MIB1, VPS37B, ERGIC2, HERPUD1, ASPHD2, SCAMP1, MPPE1, UGCG, PTGS2, VPS39, CLSTN2, C14orf49, CDC91L1, CYP1B1, ERC1, ERGIC1, ATP6V0E, SLC44A1, CSGALNACT2, RHOT1, MAPK8IP3, LRAP, CST3, MCART6, JPH4, C3orf52, ENDOGL1…
GOID GO:0012505	TERM endomembrane system	CORRECTED P-VALUE 7.71967797890914e-17	UNCORRECTED P-VALUE 1.65303596978782e-19	FDR_RATE 0.00%	EXPECTED_FALSE_POSITIVES 0.00	NUM_ANNOTATIONS 216 of 2165 in the list, vs 2023 of 37957 in the genome	TMED6, GCNT1, NDFIP1, MTDH, APPBP2, FAF1, LPCAT4, MAN2A1, TOR1AIP2, B4GALT5, PDCD1LG2, AKAP6, C14orf147, ST3GAL2, ANTXR2, ARFIP1, PTPLAD2, GALNT5, AP4E1, C3orf57, TMEM18, SPTLC2, ERO1L, RNF34, FER1L3, SGPP2, C20orf169, CACNG4, NUP160, BET1, TXNDC1, BCL2L14, C3orf58, GOLGA4, CLTC, SV2C, TRPV2, MIB1, ERGIC2, FAR2, TRAF6, HERPUD1, ASPHD2, RYR1, EXOC3, SYT2, CDC42EP3, GRB2, TXNDC4, UGCG, CD274, CENTD…
GOID GO:0044428	TERM nuclear part	CORRECTED P-VALUE 1.21644248059261e-11	UNCORRECTED P-VALUE 2.60480188563728e-14	FDR_RATE 0.00%	EXPECTED_FALSE_POSITIVES 0.00	NUM_ANNOTATIONS 255 of 2165 in the list, vs 2797 of 37957 in the genome	MGMT, ZBTB32, PCGF5, C17orf68, MTDH, FAF1, WDR75, EZH1, THOC2, ORC2L, STRN3, UBE2D1, PAXIP1, AKAP6, HNRPA3, TUBG1, LSG1, TAF12, STATIP1, PRKCA, CRKRS, MYST4, AFF2, GEMIN8, ACTR5, BASP1, TMEM18, PTRF, MED13, RNF34, HIST1H3H, ANAPC10, NOL4, ENC1, FER1L3, RPA3, C6orf167, ALX1, BXDC5, C20orf6, NUP160, TAF3, SHFM1, CEBPA, ETV6, ATF7IP, ZNF259, TBL1X, IVNS1ABP, CARD15, FIP1L1, PSME4, SPTBN1, MAML2, CCD…
GOID GO:0005575	TERM cellular_component	CORRECTED P-VALUE 7.41016523558775e-11	UNCORRECTED P-VALUE 1.58675915108945e-13	FDR_RATE 0.00%	EXPECTED_FALSE_POSITIVES 0.00	NUM_ANNOTATIONS 82 of 2165 in the list, vs 597 of 37957 in the genome	HPS4, FAM26F, TMED6, NLRP4, DNASE2B, MAN2A1, DEFB124, C6orf58, LSM14A, UBASH3A, UBL3, CSMD3, PPM1M, BASP1, LSAMP, SBNO1, CCDC64, FCHSD2, LHFPL1, HHLA2, CCDC19, DDEF1, EPC2, SIPA1L3, BXDC5, ETV6, SPAG16, NEB, ATF7IP, CCDC91, ADAMTSL3, C6orf114, CCDC21, C3orf31, HERPUD1, NPFFR2, TNFRSF19, YLPM1, AQR, ARHGAP26, PTGS2, IFT57, H2AFZ, TTC27, SERPINB9, C9orf89, GVIN1, ITGB5, C1orf83, C2orf10, LYPD6B, LA…
GOID GO:0031226	TERM intrinsic to plasma membrane	CORRECTED P-VALUE 1.20516527978282e-10	UNCORRECTED P-VALUE 2.58065370403173e-13	FDR_RATE 0.00%	EXPECTED_FALSE_POSITIVES 0.00	NUM_ANNOTATIONS 153 of 2165 in the list, vs 1464 of 37957 in the genome	TNFSF10, TACSTD2, SORL1, PILRB, CCR1, GABBR2, NOX3, GRIN3A, GPC6, ICAM2, TMEM5, HTR1F, KCNJ16, NLGN1, CACNG4, KCNA6, KCNC4, FAT, CHRM2, ROBO1, CCR9, TRPV2, KCTD19, STX8, SELL, GRIN2D, AGTR1, TRAF6, NPFFR2, GABRA4, NTSR1, CD40, RYR1, PLA2R1, CD8A, F2R, CD96, CHRNA5, FFAR2, LNPEP, TRHR, ITGB5, MMD, OPN1SW, KCNH6, CHRNB3, IL15, RXFP3, TNFSF11, LRP12, NF1, GPR25, FLVCR1, JAM2, CCR5, CD47, CMKLR1, SLC…
GOID GO:0005768	TERM endosome	CORRECTED P-VALUE 1.50002456862745e-10	UNCORRECTED P-VALUE 3.21204404417013e-13	FDR_RATE 0.00%	EXPECTED_FALSE_POSITIVES 0.00	NUM_ANNOTATIONS 76 of 2165 in the list, vs 539 of 37957 in the genome	PSCDBP, C4orf16, NDFIP1, ADRB2, SNX27, GOLIM4, GGA2, ZNRF1, RNF128, MAP3K7IP2, RAB27A, SLA, TRAK1, VPS37C, TICAM1, STEAP1, ZFYVE9, PIP5K3, SLA2, CRK, TLR7, CHMP4B, LEPROT, STS, CD1B, SNX18, APPL, ARF6, VPS37B, TRAF6, FKBP15, STAM2, SCAMP1, RAB31, VPS39, RAP2C, RAB8A, VPS25, MMD, GOLPH3, ATP6V0E, IL15, SLC9A7, ZNRF2, RAB9A, WIPI1, PRKCI, EEA1, WASF2, CCR5, CST3, C20orf23, UBA52, FLOT2, WDFY1, RAB1…
GOID GO:0005794	TERM Golgi apparatus	CORRECTED P-VALUE 5.33588937200251e-10	UNCORRECTED P-VALUE 1.14258873062152e-12	FDR_RATE 0.00%	EXPECTED_FALSE_POSITIVES 0.00	NUM_ANNOTATIONS 143 of 2165 in the list, vs 1362 of 37957 in the genome	MAP2K1, STX11, GCNT1, NDFIP1, SCYL1BP1, IMPAD1, MAN2A1, STRN3, B4GALT5, SNAP23, PRRG4, ST3GAL2, STATIP1, ARFIP1, GALNT5, AP4E1, SCYE1, AKT3, C20orf169, BET1, GOLGA4, C3orf58, CLTC, CCDC91, ARF6, ERGIC2, NTSR1, SCAMP1, GRB2, F2R, MPPE1, UGCG, CENTD2, RAB31, IFT57, GNPTAB, CLSTN2, ASH1L, ERC1, ERGIC1, AATF, IL15, SLC9A7, CSGALNACT2, MAPK8IP3, PDGFD, PRKG1, KIAA1333, WDR44, TMEM167A, CLINT1, GOLM1, …
GOID GO:0005887	TERM integral to plasma membrane	CORRECTED P-VALUE 6.03146051309157e-10	UNCORRECTED P-VALUE 1.29153330044787e-12	FDR_RATE 0.00%	EXPECTED_FALSE_POSITIVES 0.00	NUM_ANNOTATIONS 148 of 2165 in the list, vs 1429 of 37957 in the genome	TNFSF10, TACSTD2, SORL1, PILRB, CCR1, GABBR2, NOX3, GRIN3A, GPC6, ICAM2, TMEM5, HTR1F, KCNJ16, NLGN1, CACNG4, KCNA6, KCNC4, FAT, CHRM2, ROBO1, CCR9, TRPV2, KCTD19, STX8, SELL, GRIN2D, AGTR1, TRAF6, NPFFR2, GABRA4, NTSR1, CD40, RYR1, PLA2R1, CD8A, F2R, CD96, CHRNA5, FFAR2, LNPEP, TRHR, ITGB5, MMD, OPN1SW, KCNH6, CHRNB3, IL15, RXFP3, TNFSF11, LRP12, GPR25, FLVCR1, JAM2, CCR5, CD47, CMKLR1, SLC4A4, …
GOID GO:0044459	TERM plasma membrane part	CORRECTED P-VALUE 1.85068186195673e-09	UNCORRECTED P-VALUE 3.96291619262684e-12	FDR_RATE 0.00%	EXPECTED_FALSE_POSITIVES 0.00	NUM_ANNOTATIONS 274 of 2165 in the list, vs 3204 of 37957 in the genome	SDCCAG8, TNFSF10, MTDH, FAF1, CCR1, SHROOM3, CXCL10, NOX3, GRIN3A, SCNN1B, GPC6, SYK, NLGN1, CACNG4, PALLD, THBS1, SV2C, CCR9, KCTD19, STX8, GRIN2D, AGTR1, NPFFR2, GABRA4, NTSR1, CD40, F2R, CD274, ARHGAP26, PTGS2, SLC7A5, CHRNA5, PTEN, FFAR2, LNPEP, WWC1, SHC4, ITGB5, GNG12, OPN1SW, SH3PXD2B, RXFP3, IL15, TNFSF11, ANKS1B, LRP12, NF1, MAPK8IP3, JAM2, EPB41L5, CD47, CMKLR1, ATP8B1, ALK, FRMPD2, ITG…
GOID GO:0015630	TERM microtubule cytoskeleton	CORRECTED P-VALUE 3.27581375948868e-09	UNCORRECTED P-VALUE 7.01459049141044e-12	FDR_RATE 0.00%	EXPECTED_FALSE_POSITIVES 0.00	NUM_ANNOTATIONS 111 of 2165 in the list, vs 988 of 37957 in the genome	CYS1, PARP4, CCDC100, CEP63, SDCCAG8, KIF14, MAP2K1, INVS, PCGF5, FAM33A, DNAH10, APPBP2, ZRANB1, ROCK1, C6orf204, PLEKHA7, SHROOM3, CAMSAP1L1, EP300, TUBG1, C16orf63, NAV1, LRRCC1, STIL, PDE4DIP, CENPJ, SFI1, ARL3, CCDC64, CEP135, DNAH6, PAN3, SPAG16, DCTN4, TBL1X, CLTC, JAKMIP1, CCDC21, CEP192, CUL3, ANKRD26, BAALC, TTC19, MIB1, TUBB4Q, DNAI2, MKS1, SCLT1, FBXO5, RELL1, CEP350, IFT57, KNTC1, PD…
GOID GO:0005815	TERM microtubule organizing center	CORRECTED P-VALUE 9.28390247972592e-09	UNCORRECTED P-VALUE 1.98798768302482e-11	FDR_RATE 0.00%	EXPECTED_FALSE_POSITIVES 0.00	NUM_ANNOTATIONS 65 of 2165 in the list, vs 463 of 37957 in the genome	CYS1, CCDC100, CEP63, SDCCAG8, PCGF5, ZRANB1, ROCK1, C6orf204, PLEKHA7, EP300, TUBG1, C16orf63, LRRCC1, STIL, PDE4DIP, CENPJ, SFI1, ARL3, CCDC64, CEP135, PAN3, DCTN4, CCDC21, CEP192, BAALC, ANKRD26, TTC19, MIB1, MKS1, SCLT1, IFT57, CEP350, PDCD6IP, RAB8A, KIAA0774, DYNC1H1, GARNL4, AHI1, WRN, CEP290, LATS2, AATF, CEP152, FBXW11, C20orf19, CNTROB, CCDC46, TNKS2, PIBF1, WDR51B, KIAA1731, TACC1, AKA…
GOID GO:0031981	TERM nuclear lumen	CORRECTED P-VALUE 1.01325578661149e-08	UNCORRECTED P-VALUE 2.1697126051638e-11	FDR_RATE 0.00%	EXPECTED_FALSE_POSITIVES 0.00	NUM_ANNOTATIONS 208 of 2165 in the list, vs 2306 of 37957 in the genome	MGMT, ZBTB32, C17orf68, MTDH, WDR75, EZH1, ORC2L, STRN3, UBE2D1, PAXIP1, HNRPA3, TUBG1, LSG1, TAF12, STATIP1, PRKCA, CRKRS, MYST4, AFF2, GEMIN8, ACTR5, BASP1, PTRF, MED13, RNF34, HIST1H3H, ANAPC10, NOL4, ENC1, RPA3, C6orf167, ALX1, BXDC5, C20orf6, TAF3, SHFM1, CEBPA, ETV6, ATF7IP, ZNF259, TBL1X, IVNS1ABP, FIP1L1, PSME4, SPTBN1, MAML2, CCDC21, NKX2-2, KIAA2022, NPAT, HNRPD, VCX3A, E2F2, WDR74, STO…
GOID GO:0043228	TERM non-membrane-bounded organelle	CORRECTED P-VALUE 1.29730293123451e-08	UNCORRECTED P-VALUE 2.77795060221523e-11	FDR_RATE 0.00%	EXPECTED_FALSE_POSITIVES 0.00	NUM_ANNOTATIONS 332 of 2165 in the list, vs 4125 of 37957 in the genome	CYS1, WBP2NL, SDCCAG8, ASZ1, FRMD6, C17orf68, MTDH, APPBP2, WDR75, TMSL3, SHROOM3, TUBG1, C16orf63, NAV1, STATIP1, CRKRS, GRIN3A, BASP1, HIST1H2BJ, HIST1H3H, MRPS30, CCDC64, NOL4, ZWINT, NLGN1, RPA3, C6orf167, BXDC5, ETV6, LANCL2, PALLD, SPAG16, NEB, ANLN, MRPS2, SPTBN1, CCDC21, NEFL, CEP192, MIB1, CORO1C, NPFFR2, FKBP15, STON2, UTP6, CDC42EP3, MKS1, SCLT1, MKI67, SSH1, ARHGAP26, IFT57, KNTC1, H2…
GOID GO:0043232	TERM intracellular non-membrane-bounded organelle	CORRECTED P-VALUE 1.29730293123451e-08	UNCORRECTED P-VALUE 2.77795060221523e-11	FDR_RATE 0.00%	EXPECTED_FALSE_POSITIVES 0.00	NUM_ANNOTATIONS 332 of 2165 in the list, vs 4125 of 37957 in the genome	CYS1, WBP2NL, SDCCAG8, ASZ1, FRMD6, C17orf68, MTDH, APPBP2, WDR75, TMSL3, SHROOM3, TUBG1, C16orf63, NAV1, STATIP1, CRKRS, GRIN3A, BASP1, HIST1H2BJ, HIST1H3H, MRPS30, CCDC64, NOL4, ZWINT, NLGN1, RPA3, C6orf167, BXDC5, ETV6, LANCL2, PALLD, SPAG16, NEB, ANLN, MRPS2, SPTBN1, CCDC21, NEFL, CEP192, MIB1, CORO1C, NPFFR2, FKBP15, STON2, UTP6, CDC42EP3, MKS1, SCLT1, MKI67, SSH1, ARHGAP26, IFT57, KNTC1, H2…
GOID GO:0010008	TERM endosome membrane	CORRECTED P-VALUE 2.74494915666431e-08	UNCORRECTED P-VALUE 5.87783545324262e-11	FDR_RATE 0.00%	EXPECTED_FALSE_POSITIVES 0.00	NUM_ANNOTATIONS 47 of 2165 in the list, vs 286 of 37957 in the genome	RAP2C, NDFIP1, VPS25, GOLIM4, MMD, GGA2, ATP6V0E, SLC9A7, MAP3K7IP2, ZNRF2, WIPI1, RAB27A, EEA1, VPS37C, TICAM1, STEAP1, C20orf23, UBA52, ZFYVE9, PIP5K3, CD164, WDR44, SLA2, TLR7, CHMP4B, LEPROT, MAP2K1IP1, ZFYVE16, CUBN, CD1B, MITD1, SNX18, APPL, STARD3NL, SCAMP5, VPS37B, ARF6, TRAF6, M6PRBP1, IRAK2, SCAMP1, STAM2, INSR, VPS39, RLBP1L1, C20orf39, EHD4
GOID GO:0005856	TERM cytoskeleton	CORRECTED P-VALUE 3.31396911140881e-08	UNCORRECTED P-VALUE 7.09629360044714e-11	FDR_RATE 0.00%	EXPECTED_FALSE_POSITIVES 0.00	NUM_ANNOTATIONS 213 of 2165 in the list, vs 2408 of 37957 in the genome	CYS1, WBP2NL, PARP4, CEP63, BFSP2, SDCCAG8, KIF14, MAP2K1, PCGF5, FRMD6, APPBP2, TMSL3, C6orf204, PLEKHA7, SHROOM3, TUBG1, C16orf63, NAV1, GRIN3A, LRRCC1, STIL, BASP1, CCDC64, ENC1, CEP135, NLGN1, MYH15, LANCL2, PALLD, SPAG16, NEB, DCTN4, TBL1X, ANLN, CLTC, IVNS1ABP, SPTBN1, CCDC21, NEFL, CEP192, IVL, MIB1, COTL1, CORO1C, NPFFR2, FKBP15, CDC42EP3, MKS1, SCLT1, SSH1, FBXO5, ARHGAP26, IFT57, KNTC1,…
GOID GO:0044440	TERM endosomal part	CORRECTED P-VALUE 3.50684286874048e-08	UNCORRECTED P-VALUE 7.50929950479761e-11	FDR_RATE 0.00%	EXPECTED_FALSE_POSITIVES 0.00	NUM_ANNOTATIONS 47 of 2165 in the list, vs 288 of 37957 in the genome	RAP2C, NDFIP1, VPS25, GOLIM4, MMD, GGA2, ATP6V0E, SLC9A7, MAP3K7IP2, ZNRF2, WIPI1, RAB27A, EEA1, VPS37C, TICAM1, STEAP1, C20orf23, UBA52, ZFYVE9, PIP5K3, CD164, WDR44, SLA2, TLR7, CHMP4B, LEPROT, MAP2K1IP1, ZFYVE16, CUBN, CD1B, MITD1, SNX18, APPL, STARD3NL, SCAMP5, VPS37B, ARF6, TRAF6, M6PRBP1, IRAK2, SCAMP1, STAM2, INSR, VPS39, RLBP1L1, C20orf39, EHD4
GOID GO:0043233	TERM organelle lumen	CORRECTED P-VALUE 4.52612985308989e-08	UNCORRECTED P-VALUE 9.69192688027814e-11	FDR_RATE 0.00%	EXPECTED_FALSE_POSITIVES 0.00	NUM_ANNOTATIONS 239 of 2165 in the list, vs 2790 of 37957 in the genome	POLG2, MGMT, ZBTB32, C17orf68, MTDH, WDR75, EZH1, ORC2L, STRN3, UBE2D1, PAXIP1, HNRPA3, TUBG1, LSG1, TAF12, STATIP1, PRKCA, CRKRS, MYST4, AFF2, GEMIN8, ACTR5, BASP1, PTRF, ERO1L, MED13, RNF34, HIST1H3H, ANAPC10, NOL4, ENC1, RPA3, C6orf167, ALX1, BXDC5, C20orf6, TAF3, SHFM1, CEBPA, ETV6, ATF7IP, ZNF259, TBL1X, IVNS1ABP, THBS1, FIP1L1, PSME4, SPTBN1, MAML2, CCDC21, NKX2-2, KIAA2022, NPAT, HNRPD, VC…
GOID GO:0005654	TERM nucleoplasm	CORRECTED P-VALUE 5.0324671969928e-08	UNCORRECTED P-VALUE 1.07761610213979e-10	FDR_RATE 0.00%	EXPECTED_FALSE_POSITIVES 0.00	NUM_ANNOTATIONS 155 of 2165 in the list, vs 1612 of 37957 in the genome	MGMT, ZBTB32, MTDH, EZH1, ORC2L, STRN3, UBE2D1, PAXIP1, HNRPA3, LSG1, TAF12, STATIP1, PRKCA, CRKRS, MYST4, AFF2, GEMIN8, BASP1, PTRF, MED13, RNF34, HIST1H3H, ANAPC10, RPA3, C6orf167, ALX1, C20orf6, TAF3, SHFM1, CEBPA, ATF7IP, TBL1X, IVNS1ABP, PSME4, FIP1L1, MAML2, NKX2-2, NPAT, HNRPD, E2F2, DUSP6, MAP2K6, RCOR1, YLPM1, FBXO5, PTEN, YEATS4, INTS3, KIAA0892, SMNDC1, RYBP, VPS25, GATA3, FOXO1A, HNRP…
GOID GO:0031974	TERM membrane-enclosed lumen	CORRECTED P-VALUE 5.26787187631888e-08	UNCORRECTED P-VALUE 1.1280239563852e-10	FDR_RATE 0.00%	EXPECTED_FALSE_POSITIVES 0.00	NUM_ANNOTATIONS 242 of 2165 in the list, vs 2838 of 37957 in the genome	POLG2, MGMT, ZBTB32, C17orf68, MTDH, WDR75, EZH1, ORC2L, STRN3, UBE2D1, PAXIP1, HNRPA3, TUBG1, LSG1, TAF12, STATIP1, PRKCA, CRKRS, MYST4, AFF2, GEMIN8, ACTR5, BASP1, PTRF, ERO1L, MED13, RNF34, HIST1H3H, ANAPC10, NOL4, ENC1, RPA3, C6orf167, ALX1, BXDC5, C20orf6, TAF3, SHFM1, CEBPA, ETV6, ATF7IP, ZNF259, TBL1X, IVNS1ABP, THBS1, FIP1L1, PSME4, SPTBN1, MAML2, CCDC21, NKX2-2, KIAA2022, NPAT, HNRPD, VC…
GOID GO:0070013	TERM intracellular organelle lumen	CORRECTED P-VALUE 5.12069929717405e-07	UNCORRECTED P-VALUE 1.09650948547624e-09	FDR_RATE 0.00%	EXPECTED_FALSE_POSITIVES 0.00	NUM_ANNOTATIONS 231 of 2165 in the list, vs 2747 of 37957 in the genome	POLG2, MGMT, ZBTB32, C17orf68, MTDH, WDR75, EZH1, ORC2L, STRN3, UBE2D1, PAXIP1, HNRPA3, TUBG1, LSG1, TAF12, STATIP1, PRKCA, CRKRS, MYST4, AFF2, GEMIN8, ACTR5, BASP1, PTRF, ERO1L, MED13, RNF34, HIST1H3H, ANAPC10, NOL4, ENC1, RPA3, C6orf167, ALX1, BXDC5, C20orf6, TAF3, SHFM1, CEBPA, ETV6, ATF7IP, ZNF259, TBL1X, IVNS1ABP, FIP1L1, PSME4, SPTBN1, MAML2, CCDC21, NKX2-2, KIAA2022, NPAT, HNRPD, VCX3A, E2…
GOID GO:0005813	TERM centrosome	CORRECTED P-VALUE 8.08097317457719e-07	UNCORRECTED P-VALUE 1.73040110804651e-09	FDR_RATE 0.00%	EXPECTED_FALSE_POSITIVES 0.00	NUM_ANNOTATIONS 52 of 2165 in the list, vs 369 of 37957 in the genome	CCDC100, CEP63, SDCCAG8, PCGF5, ZRANB1, ROCK1, GARNL4, DYNC1H1, KIAA0774, CEP290, WRN, C6orf204, PLEKHA7, AATF, CEP152, EP300, TUBG1, C16orf63, FBXW11, LRRCC1, STIL, PDE4DIP, CENPJ, SFI1, ARL3, C20orf19, CCDC46, CNTROB, CCDC64, TNKS2, CEP135, PIBF1, WDR51B, PAN3, KIAA1731, RAB11FIP1, DCTN4, CCDC21, CEP192, BAALC, ANKRD26, TTC19, MIB1, RNF19A, CEP70, CEP170, ALMS1, MKS1, SCLT1, C14orf145, CEP350, …
GOID GO:0005783	TERM endoplasmic reticulum	CORRECTED P-VALUE 3.1828934779434e-06	UNCORRECTED P-VALUE 6.81561772578887e-09	FDR_RATE 0.00%	EXPECTED_FALSE_POSITIVES 0.00	NUM_ANNOTATIONS 136 of 2165 in the list, vs 1448 of 37957 in the genome	TMED6, TMEM117, MTDH, FAF1, LPCAT4, TOR1AIP2, AKAP6, C14orf147, LSG1, PRKCA, ANTXR2, PTPLAD2, SCYE1, C3orf57, PTRF, SPTLC2, ERO1L, SGPP2, BET1, TXNDC1, STX8, ERGIC2, FAR2, HERPUD1, NTSR1, ASPHD2, RYR1, EPM2AIP1, TXNDC4, MPPE1, PTGS2, CLSTN2, CDC91L1, C14orf100, CYP1B1, POMP, ERGIC1, FCRLB, OFCC1, CREB3L1, C7orf58, MAPK8IP3, PDGFD, LRAP, CST3, JPH4, C3orf52, EXT1, PIGN, CUBN, BSCL2, KIAA0152, PHCA…
GOID GO:0044430	TERM cytoskeletal part	CORRECTED P-VALUE 4.0192353637975e-06	UNCORRECTED P-VALUE 8.60649970834583e-09	FDR_RATE 0.00%	EXPECTED_FALSE_POSITIVES 0.00	NUM_ANNOTATIONS 151 of 2165 in the list, vs 1661 of 37957 in the genome	CYS1, PARP4, CEP63, BFSP2, SDCCAG8, KIF14, MAP2K1, PCGF5, APPBP2, C6orf204, PLEKHA7, SHROOM3, TUBG1, C16orf63, NAV1, GRIN3A, LRRCC1, STIL, CCDC64, CEP135, NLGN1, MYH15, LANCL2, PALLD, SPAG16, DCTN4, TBL1X, ANLN, CLTC, SPTBN1, CCDC21, NEFL, CEP192, MIB1, FKBP15, MKS1, SCLT1, FBXO5, IFT57, KNTC1, MID1IP1, WASPIP, DNAH8, GNG12, GARNL4, KIAA0774, CEP290, PKP4, SH3PXD2B, AATF, LATS2, ANKS1B, MNS1, FBX…
GOID GO:0042175	TERM nuclear membrane-endoplasmic reticulum network	CORRECTED P-VALUE 6.54658214809961e-06	UNCORRECTED P-VALUE 1.40183771907915e-08	FDR_RATE 0.00%	EXPECTED_FALSE_POSITIVES 0.00	NUM_ANNOTATIONS 90 of 2165 in the list, vs 852 of 37957 in the genome	RNF43, DNAJB9, TMED6, FAM69A, MTDH, FAF1, LPCAT4, TOR1AIP2, AKAP6, C14orf147, LYCAT, ANTXR2, PTPLAD2, C3orf57, SPTLC2, ERO1L, ALG10B, PTPLB, SGPP2, SYNE2, NCUBE1, SPG3A, INSIG2, BET1, ATP2A2, TXNDC1, TLR7, SEL1L, LRMP, ALG9, ALOX5AP, STS, ERGIC2, FAR2, HERPUD1, SEC22B, ASPHD2, RYR1, CYP4F22, DGAT2L6, STIM2, TXNDC4, PTGS2, JPH2, ATF6, CLSTN2, C14orf49, CYP7B1, RAB2, PPAP2B, CDC91L1, C14orf100, CYP…
GOID GO:0000139	TERM Golgi membrane	CORRECTED P-VALUE 7.29827566246103e-06	UNCORRECTED P-VALUE 1.56279992772185e-08	FDR_RATE 0.00%	EXPECTED_FALSE_POSITIVES 0.00	NUM_ANNOTATIONS 74 of 2165 in the list, vs 653 of 37957 in the genome	GCNT1, NDFIP1, RHOU, MAN2A1, GOLIM4, MGAT5, ROCK1, B4GALT5, SMPD3, RAB12, COG6, ST3GAL2, TMED10, ARFIP1, SLC30A7, GALNT5, AP4E1, ARL3, CHST7, AFTPH, C20orf169, SPG3A, BET1, CHST11, GOLGA4, C3orf58, CLTC, LEPROT, ST8SIA4, GCNT4, DDEF2, ECE2, RNF24, SEC22B, UGCG, CENTD2, CHST3, GNPTAB, CLSTN2, ATF6, FAM20B, SRGN, ST6GALNAC3, RAB2, GOLPH3, ERC1, ERGIC1, ITM2B, SLC9A7, RAB9A, CSGALNACT2, WIPI1, PDGFD…
GOID GO:0005789	TERM endoplasmic reticulum membrane	CORRECTED P-VALUE 7.54570759860567e-06	UNCORRECTED P-VALUE 1.61578321169286e-08	FDR_RATE 0.00%	EXPECTED_FALSE_POSITIVES 0.00	NUM_ANNOTATIONS 88 of 2165 in the list, vs 829 of 37957 in the genome	RNF43, DNAJB9, TMED6, FAM69A, MTDH, FAF1, LPCAT4, TOR1AIP2, C14orf147, LYCAT, ANTXR2, PTPLAD2, C3orf57, SPTLC2, ERO1L, ALG10B, PTPLB, SGPP2, SYNE2, NCUBE1, SPG3A, INSIG2, BET1, ATP2A2, TXNDC1, TLR7, SEL1L, LRMP, ALG9, ALOX5AP, STS, ERGIC2, FAR2, HERPUD1, SEC22B, ASPHD2, RYR1, CYP4F22, DGAT2L6, STIM2, TXNDC4, PTGS2, JPH2, ATF6, CLSTN2, CYP7B1, RAB2, PPAP2B, CDC91L1, C14orf100, CYP1B1, JSRP1, TMC6,…
GOID GO:0044431	TERM Golgi apparatus part	CORRECTED P-VALUE 2.30645128418642e-05	UNCORRECTED P-VALUE 4.93886784622359e-08	FDR_RATE 0.00%	EXPECTED_FALSE_POSITIVES 0.00	NUM_ANNOTATIONS 84 of 2165 in the list, vs 798 of 37957 in the genome	GCNT1, NDFIP1, RHOU, MAN2A1, GOLIM4, MGAT5, ROCK1, GGA2, B4GALT5, SMPD3, RAB12, COG6, ST3GAL2, TMED10, ARFIP1, SLC30A7, GALNT5, AP4E1, ARL3, CHST7, AFTPH, C20orf169, SPG3A, BET1, CHST11, GOLGA4, C3orf58, CLTC, LEPROT, ST8SIA4, GCNT4, DDEF2, ECE2, RNF24, SEC22B, SCAMP1, MPPE1, UGCG, CENTD2, RAB31, CHST3, GNPTAB, ATF6, FAM20B, CLSTN2, SRGN, ST6GALNAC3, RAB2, HS3ST1, C1orf71, GOLPH3, ERC1, ERGIC1, I…
GOID GO:0044432	TERM endoplasmic reticulum part	CORRECTED P-VALUE 3.72652575063557e-05	UNCORRECTED P-VALUE 7.97971252812756e-08	FDR_RATE 0.00%	EXPECTED_FALSE_POSITIVES 0.00	NUM_ANNOTATIONS 93 of 2165 in the list, vs 924 of 37957 in the genome	RNF43, DNAJB9, TMED6, FAM69A, MTDH, FAF1, LPCAT4, TOR1AIP2, C14orf147, LYCAT, ANTXR2, PTPLAD2, C3orf57, SPTLC2, ERO1L, ALG10B, PTPLB, SGPP2, SYNE2, NCUBE1, SPG3A, INSIG2, BET1, ATP2A2, TXNDC1, TLR7, SEL1L, LRMP, ALG9, ALOX5AP, STS, ERGIC2, FAR2, HERPUD1, SEC22B, ASPHD2, RYR1, CYP4F22, DGAT2L6, STIM2, TXNDC4, MPPE1, PTGS2, JPH2, ATF6, CLSTN2, CYP7B1, RAB2, PPAP2B, CDC91L1, C14orf100, CYP1B1, JSRP1…
GOID GO:0030054	TERM cell junction	CORRECTED P-VALUE 0.000139974022335793	UNCORRECTED P-VALUE 2.99730240547737e-07	FDR_RATE 0.00%	EXPECTED_FALSE_POSITIVES 0.00	NUM_ANNOTATIONS 88 of 2165 in the list, vs 885 of 37957 in the genome	C20orf32, TLN2, SDCCAG8, GLRA3, COLQ, RHOU, MTDH, SNPH, DSG1, ZNRF1, SNAP23, PLEKHA7, GABBR2, SHROOM3, TANC1, STRN, TRIM9, CHRNA9, NEXN, GRIN3A, GRIK4, LIN7A, INADL, STEAP1, NLGN1, VANGL2, NETO1, SYNE2, FAT, PALLD, CADPS2, CHRM2, CLDN14, SV2C, ERBB2IP, PRIMA1, GRIN2D, GABRA4, MAGI2, SYT2, DSG2, SAMD4A, ERC2, CADPS, ARHGAP26, NPHP1, RIMS3, CHRNA5, ASH1L, PPAP2B, SHC4, CNIH3, PKP4, AHI1, SH3PXD2B, …
GOID GO:0000151	TERM ubiquitin ligase complex	CORRECTED P-VALUE 0.00016248650373312	UNCORRECTED P-VALUE 3.47936838828951e-07	FDR_RATE 0.00%	EXPECTED_FALSE_POSITIVES 0.00	NUM_ANNOTATIONS 28 of 2165 in the list, vs 169 of 37957 in the genome	RNF11, WDR22, UBE2N, C10orf46, FBXL3, WDR32, FBXL5, WDR42A, C2orf37, IBRDC2, FBXW4, FBXO9, FBXW8, CUL3, UBR2, NEDD4, FBXW11, FBXO27, FBXW7, FBXO7, ARIH1, KLHL13, ANAPC10, UBE2S, COMMD1, UBE4B, DCUN1D1, ANAPC1
GOID GO:0005576	TERM extracellular region	CORRECTED P-VALUE 0.000222892463995617	UNCORRECTED P-VALUE 4.77285790140507e-07	FDR_RATE 0.00%	EXPECTED_FALSE_POSITIVES 0.00	NUM_ANNOTATIONS 224 of 2165 in the list, vs 2853 of 37957 in the genome	SFRP2, IFNA2, IL12B, NDFIP1, TNFSF10, PZP, COLQ, NTN1, DNASE2B, SORL1, TSKU, DEFB124, GREM1, C4orf29, PRRG4, PDCD1LG2, C6orf58, CRHBP, CXCL10, C4BPB, OLFM2, ST3GAL2, DEFB115, CCBE1, COL25A1, ANTXR2, GPC6, EDIL3, SCYE1, TNFSF18, HIST1H3H, IGFL1, FAM19A5, SOST, CSPG2, VSIG6, ENOX1, PLAC1, DCN, CARTPT, SOD3, C3orf58, CCDC80, ADAMTSL3, THBS1, C6orf114, CCL22, CPA6, TNFSF14, C15orf61, C1orf54, CD40, P…
GOID GO:0044451	TERM nucleoplasm part	CORRECTED P-VALUE 0.000331679146609818	UNCORRECTED P-VALUE 7.10233718650574e-07	FDR_RATE 0.00%	EXPECTED_FALSE_POSITIVES 0.00	NUM_ANNOTATIONS 90 of 2165 in the list, vs 930 of 37957 in the genome	C6orf51, MTDH, EZH1, PAXIP1, PLCB1, FOXN3, PCF11, EP300, TAF12, LSG1, STATIP1, CRKRS, MYST4, AFF2, CCDC55, GEMIN8, BASP1, MED13, RNF34, ATBF1, CTR9, C6orf167, KIAA1267, ALX1, TAF3, SHFM1, CEBPA, ATF7IP, TBL1X, CHD8, IVNS1ABP, PSME4, FIP1L1, MAML2, NPAT, APPL, TAF2, E2F2, RCOR1, YLPM1, N4BP1, PTEN, INTS3, YEATS4, SIN3A, SMNDC1, INTS9, FOXO1A, SP3, SMAD6, GTF3C5, UTX, SIX1, C19orf2, CDC73, C1orf149…
GOID GO:0043234	TERM protein complex	CORRECTED P-VALUE 0.000341173165344652	UNCORRECTED P-VALUE 7.30563523221953e-07	FDR_RATE 0.00%	EXPECTED_FALSE_POSITIVES 0.00	NUM_ANNOTATIONS 348 of 2165 in the list, vs 4794 of 37957 in the genome	IL12B, SHOC2, APPBP2, FAF1, CAB39, EZH1, THOC2, IBRDC2, FBXW8, SHROOM3, AKAP6, TUBG1, NAV1, STATIP1, CRKRS, NOX3, GRIN3A, AP4E1, BASP1, SPTLC2, ANAPC10, HK3, SYK, ZWINT, RPA3, C6orf167, CACNG4, TAF3, CEBPA, PALLD, SPAG16, ATF7IP, C3orf58, THBS1, FIP1L1, PSME4, KCTD19, NEFL, GRIN2D, E2F2, GABRA4, CD40, FKBP15, STON2, PTGS2, VPS39, KNTC1, EXOC8, CHRNA5, C14orf49, KIAA0892, MID1IP1, WASPIP, CDC91L1,…
GOID GO:0044463	TERM cell projection part	CORRECTED P-VALUE 0.00344125673731426	UNCORRECTED P-VALUE 7.36885810988064e-06	FDR_RATE 0.00%	EXPECTED_FALSE_POSITIVES 0.00	NUM_ANNOTATIONS 64 of 2165 in the list, vs 634 of 37957 in the genome	CYS1, RAB8A, MAP2K1, DNAH8, WWC1, DNAH10, ADRB2, CNIH3, AHI1, ANKS1B, STRN, C16orf63, DNAL1, MAPK8IP3, GRIK4, BASP1, DNAH7, DFNB31, EPB41L5, CST3, RASGRF1, DCC, USH2A, DNAH6, ATP8B1, WDR51B, SYNE2, KCNC4, TMEM57, PTHR1, KCND2, SPAG16, SOD1, ODF1, CHRM2, PKHD1, TRPV2, PVRL1, CUBN, NEFL, YWHAE, THEM4, FRMPD4, ARF6, ROBO2, GRM1, PLEK, DPP4, GAN, FKBP15, NCKAP1, PDE4A, ALMS1, DNAI2, MKS1, DOCK7, ERC2…
GOID GO:0044450	TERM microtubule organizing center part	CORRECTED P-VALUE 0.00449679526204973	UNCORRECTED P-VALUE 9.62911191017072e-06	FDR_RATE 0.00%	EXPECTED_FALSE_POSITIVES 0.00	NUM_ANNOTATIONS 16 of 2165 in the list, vs 80 of 37957 in the genome	TUBG1, C16orf63, SDCCAG8, LRRCC1, CENPJ, SFI1, CEP170, ALMS1, ROCK1, CNTROB, TNKS2, CEP290, C14orf145, CEP192, CEP135, WDR51B
GOID GO:0033017	TERM sarcoplasmic reticulum membrane	CORRECTED P-VALUE 0.00530260127604149	UNCORRECTED P-VALUE 1.13546065868126e-05	FDR_RATE 0.00%	EXPECTED_FALSE_POSITIVES 0.00	NUM_ANNOTATIONS 8 of 2165 in the list, vs 21 of 37957 in the genome	ATP2A2, RYR1, JSRP1, TMEM109, ITPR2, JPH4, JPH2, SYNE2
GOID GO:0005814	TERM centriole	CORRECTED P-VALUE 0.00674005130750501	UNCORRECTED P-VALUE 1.44326580460493e-05	FDR_RATE 0.00%	EXPECTED_FALSE_POSITIVES 0.00	NUM_ANNOTATIONS 12 of 2165 in the list, vs 49 of 37957 in the genome	SDCCAG8, LRRCC1, CENPJ, SFI1, CEP170, ALMS1, ROCK1, CNTROB, C14orf145, CEP192, CEP135, WDR51B
GOID GO:0031461	TERM cullin-RING ubiquitin ligase complex	CORRECTED P-VALUE 0.0134728850675801	UNCORRECTED P-VALUE 2.88498609584157e-05	FDR_RATE 0.00%	EXPECTED_FALSE_POSITIVES 0.00	NUM_ANNOTATIONS 14 of 2165 in the list, vs 69 of 37957 in the genome	WDR22, FBXW11, FBXO27, C10orf46, FBXW7, FBXL3, WDR32, FBXL5, WDR42A, KLHL13, C2orf37, COMMD1, FBXW8, CUL3
GOID GO:0005624	TERM membrane fraction	CORRECTED P-VALUE 0.018681689104795	UNCORRECTED P-VALUE 4.00036169267559e-05	FDR_RATE 0.00%	EXPECTED_FALSE_POSITIVES 0.00	NUM_ANNOTATIONS 97 of 2165 in the list, vs 1130 of 37957 in the genome	HPS4, CNTN1, ADRB2, SNPH, PLCG2, SNAP23, MTMR3, PLCB1, SLC7A11, TCL1A, PRKCA, TMED10, BRAF, SCNN1B, LIN7A, DFNB31, PTRF, STX1B2, ERO1L, PXMP3, BID, RASGRF1, AADACL1, SPG3A, KCND2, ATP2A2, TXNDC1, CHRM2, LEMD3, JAKMIP1, GNAO1, ALOX5AP, STS, APPL, GRIN2D, ARF6, GRM1, UACA, MAGI2, CYP4F22, SYT2, MAP3K1, CNR1, SAMD4A, UGCG, ERC2, PTGS2, FZD1, JPH2, LNPEP, CYP7B1, ABCA3, RAB2, CYP1B1, MMD, ITPR2, SEC1…
GOID GO:0042995	TERM cell projection	CORRECTED P-VALUE 0.0193875580731886	UNCORRECTED P-VALUE 4.15151136470848e-05	FDR_RATE 0.00%	EXPECTED_FALSE_POSITIVES 0.00	NUM_ANNOTATIONS 117 of 2165 in the list, vs 1421 of 37957 in the genome	TLN2, CYS1, MAP2K1, DNAH10, RHOU, ADRB2, ACTR2, STRN3, NPHP3, TACR1, GABBR2, STRN, TRIM9, C16orf63, GRIN3A, CDK6, RAB27A, GRIK4, BASP1, ROPN1L, ICAM2, DFNB31, ARL3, RASGRF1, DCC, DNAH6, USH2A, NLGN1, PLCG1, SYNE2, KCNC4, SPG3A, KCND2, TMEM57, PALLD, SPAG16, ODF1, CHRM2, TRPV2, NEFL, SLC12A6, ARF6, GRM1, FKBP15, DNAI2, MKS1, TRPM7, PARK7, SAMD4A, SSH1, MTPN, FZD1, CD2AP, PTGS2, ERC2, C6orf170, NPH…
GOID GO:0032991	TERM macromolecular complex	CORRECTED P-VALUE 0.0218839223141316	UNCORRECTED P-VALUE 4.68606473536009e-05	FDR_RATE 0.00%	EXPECTED_FALSE_POSITIVES 0.00	NUM_ANNOTATIONS 389 of 2165 in the list, vs 5693 of 37957 in the genome	IL12B, C17orf68, SHOC2, APPBP2, FAF1, CAB39, EZH1, THOC2, IBRDC2, LSM14A, FBXW8, SHROOM3, AKAP6, TUBG1, NAV1, STATIP1, CRKRS, NOX3, GRIN3A, AP4E1, BASP1, SPTLC2, HIST1H2BJ, HIST1H3H, ANAPC10, MRPS30, HK3, SYK, ZWINT, RPA3, C6orf167, CACNG4, TAF3, CEBPA, PALLD, SPAG16, ATF7IP, C3orf58, THBS1, MRPS2, FIP1L1, PSME4, KCTD19, NEFL, HNRPD, GRIN2D, E2F2, GABRA4, CD40, FKBP15, STON2, AQR, PTGS2, VPS39, K…
GOID GO:0005730	TERM nucleolus	CORRECTED P-VALUE 0.024064691645859	UNCORRECTED P-VALUE 5.15303889632954e-05	FDR_RATE 0.00%	EXPECTED_FALSE_POSITIVES 0.00	NUM_ANNOTATIONS 61 of 2165 in the list, vs 635 of 37957 in the genome	BHLHB2, SIN3A, DNAJB9, RGS2, SNCAIP, GATA3, MTDH, ZRANB1, KIAA0020, WDR75, WRN, AATF, SIX1, BXDC2, HNRPA3, C1orf149, JHDM1D, HNRPA2B1, STATIP1, CRKRS, SETX, MBIP, RBPSUH, FGF18, CCND2, NOLC1, NOL6, THEX1, HAND1, UTP18, TOP1, NOL4, KIAA1333, BXDC5, C20orf6, ETV6, ZNF259, GNL2, YPEL2, NOL14, C2orf37, SPTBN1, WASL, CCDC21, RBM19, MED27, VCX3A, WDR74, PLSCR1, FBXW7, SMG6, C15orf15, STON2, UTP6, N4BP1…
GOID GO:0005615	TERM extracellular space	CORRECTED P-VALUE 0.030216229571899	UNCORRECTED P-VALUE 6.47028470490342e-05	FDR_RATE 0.00%	EXPECTED_FALSE_POSITIVES 0.00	NUM_ANNOTATIONS 85 of 2165 in the list, vs 973 of 37957 in the genome	PLG, SFRP2, IFNA2, IL12B, TNFSF10, PZP, COLQ, SORL1, GREM1, TNFSF13B, CRHBP, CXCL10, CTRB1, LAMC1, IL26, COL25A1, GPC6, SCYE1, TNFSF18, GPC5, IL1A, IGFL1, SOST, CSPG2, ENOX1, DCN, CARTPT, VEGFC, SOD3, FIGF, THBS1, CCL22, TNFSF14, CTSZ, LALBA, CNTF, CCL11, IL33, PKHD1L1, CLCA1, IFNG, PLA2R1, CCL3, IL17F, MMP7, SRGN, SERPINB9, TNFSF9, CMTM6, LY86, CCL23, IFNA6, IL15, CXCL9, TNFSF11, CXCL13, CCL4, T…
GOID GO:0044421	TERM extracellular region part	CORRECTED P-VALUE 0.0382208149178452	UNCORRECTED P-VALUE 8.18432867619812e-05	FDR_RATE 0.06%	EXPECTED_FALSE_POSITIVES 0.04	NUM_ANNOTATIONS 119 of 2165 in the list, vs 1474 of 37957 in the genome	PLG, SFRP2, IFNA2, IL12B, TNFSF10, PZP, COLQ, NTN1, SORL1, GREM1, TNFSF13B, CRHBP, CXCL10, CTRB1, LAMC1, CCBE1, IL26, COL25A1, COL19A1, ENAM, GPC6, SCYE1, TNFSF18, TNR, GPC5, IL1A, IGFL1, ADAMTS20, SOST, CSPG2, ENOX1, USH2A, DCN, CARTPT, VEGFC, SOD3, FIGF, CCDC80, ADAMTSL3, THBS1, CCL22, CPA6, ERBB2IP, GLDN, TNFSF14, CTSZ, LALBA, CNTF, CCL11, NTN4, IL33, PKHD1L1, CLCA1, IFNG, PLA2R1, COL5A2, CCL3…
3. Terms for MF
GOID GO:0005515	TERM protein binding	CORRECTED P-VALUE 9.16456980663717e-79	UNCORRECTED P-VALUE 1.22031555348032e-81	FDR_RATE 0.00%	EXPECTED_FALSE_POSITIVES 0.00	NUM_ANNOTATIONS 855 of 2165 in the list, vs 8313 of 37957 in the genome	HPS4, WBP2NL, SDCCAG8, IL12B, SAP30BP, MTDH, NTN1, UHRF2, WDR48, CXCL10, LYL1, NUB1, TUBG1, STATIP1, GRIN3A, GPC6, BASP1, AKT3, USP37, HIST1H3H, ADIPOR2, AKR1B10, CCDC64, HK3, FCHSD2, DDEF1, C6orf167, TAF3, CEBPA, ETV6, PALLD, NEB, ATF7IP, BCL2L14, CCR9, SPTBN1, STX8, TDRD3, CD40, TNFRSF19, STON2, SPDYC, SCAMP1, CDC42EP3, MKS1, F2R, MKI67, SSH1, ARHGAP26, PTGS2, IFT57, PTEN, C14orf49, SERPINB9, M…
GOID GO:0003674	TERM molecular_function	CORRECTED P-VALUE 1.19870078438448e-14	UNCORRECTED P-VALUE 1.59613952647734e-17	FDR_RATE 0.00%	EXPECTED_FALSE_POSITIVES 0.00	NUM_ANNOTATIONS 97 of 2165 in the list, vs 664 of 37957 in the genome	HPS4, FAM26F, TMED6, NLRP4, DNASE2B, MAN2A1, DEFB124, C6orf58, LSM14A, UBASH3A, UBL3, CSMD3, PPM1M, BASP1, LSAMP, SBNO1, CCDC64, FCHSD2, LHFPL1, HHLA2, CCDC19, DDEF1, EPC2, SIPA1L3, BXDC5, ETV6, SPAG16, NEB, ATF7IP, CCDC91, ADAMTSL3, C6orf114, CCDC21, C3orf31, HERPUD1, NPFFR2, TNFRSF19, YLPM1, AQR, ARHGAP26, PTGS2, IFT57, H2AFZ, TTC27, SERPINB9, C9orf89, GVIN1, ITGB5, C1orf83, C2orf10, LYPD6B, LA…
GOID GO:0000989	TERM transcription factor binding transcription factor activity	CORRECTED P-VALUE 3.3118195656787e-08	UNCORRECTED P-VALUE 4.40987958146298e-11	FDR_RATE 0.00%	EXPECTED_FALSE_POSITIVES 0.00	NUM_ANNOTATIONS 70 of 2165 in the list, vs 527 of 37957 in the genome	ZBTB32, PAWR, MTDH, NMI, ELK4, POU2AF1, EP300, TAF12, BASP1, MED13, BCL10, ID3, HAND1, DCC, ELK3, ALX1, ATF7IP, TBL1X, MAML2, NKX2-2, NPAT, TGIF, TDRD3, ID4, MSC, CNOT2, KLF12, HSF2, ATF6, SIN3A, PEX14, TFAP2B, WWC1, TRIP4, RYBP, GATA3, HSBP1, SAP30, C19orf2, NR2F1, ABRA, PRKCB1, SRCAP, ARID5B, BTG1, PMF1, NR1H4, PCAF, CARM1, YY1, CBFB, CREG1, MAP3K10, PSIP1, IL31RA, TADA2L, MED10, SOX4, SNFT, TB…
GOID GO:0003712	TERM transcription cofactor activity	CORRECTED P-VALUE 4.76287064809866e-08	UNCORRECTED P-VALUE 6.34203814660274e-11	FDR_RATE 0.00%	EXPECTED_FALSE_POSITIVES 0.00	NUM_ANNOTATIONS 69 of 2165 in the list, vs 520 of 37957 in the genome	ZBTB32, PAWR, MTDH, NMI, ELK4, POU2AF1, EP300, TAF12, BASP1, MED13, BCL10, ID3, HAND1, DCC, ELK3, ALX1, ATF7IP, TBL1X, MAML2, NKX2-2, NPAT, TGIF, TDRD3, ID4, MSC, CNOT2, KLF12, HSF2, ATF6, SIN3A, PEX14, TFAP2B, WWC1, TRIP4, RYBP, GATA3, HSBP1, SAP30, C19orf2, NR2F1, ABRA, PRKCB1, SRCAP, ARID5B, BTG1, PMF1, NR1H4, PCAF, CARM1, YY1, CBFB, CREG1, MAP3K10, PSIP1, IL31RA, TADA2L, MED10, SOX4, SNFT, TB…
GOID GO:0000988	TERM protein binding transcription factor activity	CORRECTED P-VALUE 6.01308822231842e-08	UNCORRECTED P-VALUE 8.00677526274091e-11	FDR_RATE 0.00%	EXPECTED_FALSE_POSITIVES 0.00	NUM_ANNOTATIONS 70 of 2165 in the list, vs 534 of 37957 in the genome	ZBTB32, PAWR, MTDH, NMI, ELK4, POU2AF1, EP300, TAF12, BASP1, MED13, BCL10, ID3, HAND1, DCC, ELK3, ALX1, ATF7IP, TBL1X, MAML2, NKX2-2, NPAT, TGIF, TDRD3, ID4, MSC, CNOT2, KLF12, HSF2, ATF6, SIN3A, PEX14, TFAP2B, WWC1, TRIP4, RYBP, GATA3, HSBP1, SAP30, C19orf2, NR2F1, ABRA, PRKCB1, SRCAP, ARID5B, BTG1, PMF1, NR1H4, PCAF, CARM1, YY1, CBFB, CREG1, MAP3K10, PSIP1, IL31RA, TADA2L, MED10, SOX4, SNFT, TB…
GOID GO:0019899	TERM enzyme binding	CORRECTED P-VALUE 1.94132916317046e-07	UNCORRECTED P-VALUE 2.58499222792338e-10	FDR_RATE 0.00%	EXPECTED_FALSE_POSITIVES 0.00	NUM_ANNOTATIONS 119 of 2165 in the list, vs 1152 of 37957 in the genome	PARP4, MAP2K1, UHRF1BP1, SNCAIP, PAWR, SHOC2, ATP6V1G1, FAF1, CAB39, ROCK1, GGA2, STRN3, UBE2G1, SBF2, PLCB1, AKAP6, CDKN2C, RBM16, STRN, EP300, CDK5RAP3, STATIP1, PRKCA, DAB2IP, GRIN3A, BRAF, PDE4DIP, ARIH1, USP37, BID, CCND2, BCL10, TICAM1, NFKBIA, C13orf34, CCDC64, HK3, HAND1, UBE4B, NOS1AP, PRKAR1A, ATBF1, ENSA, DSCR1L1, RAB6IP1, C10orf46, SRGAP1, BCL2L14, CARD15, RNF138, ALOX5AP, CUL3, STX8,…
GOID GO:0005125	TERM cytokine activity	CORRECTED P-VALUE 3.62155414111599e-07	UNCORRECTED P-VALUE 4.8223091093422e-10	FDR_RATE 0.00%	EXPECTED_FALSE_POSITIVES 0.00	NUM_ANNOTATIONS 41 of 2165 in the list, vs 244 of 37957 in the genome	TNFSF9, CMTM6, IFNA2, IL12B, TNFSF10, GREM1, TNFSF13B, CXCL10, CCL23, IFNA6, IL15, TNFSF11, CXCL9, CXCL13, CCL4, TGFB2, IL26, CSF2, BMP3, FAM3C, INHBA, TNFSF18, SCYE1, IL1A, PBEF1, IL17A, CCL22, CX3CL1, TNFSF14, CCL11, IL21, CXCL11, FASLG, IL33, IFNG, XCL2, FAM3D, CCL3, IL10, IL17F, IL22
GOID GO:0005126	TERM cytokine receptor binding	CORRECTED P-VALUE 4.76901309785265e-07	UNCORRECTED P-VALUE 6.35021717423788e-10	FDR_RATE 0.00%	EXPECTED_FALSE_POSITIVES 0.00	NUM_ANNOTATIONS 42 of 2165 in the list, vs 256 of 37957 in the genome	TNFSF9, IFNA2, TGFBRAP1, IL12B, TNFSF10, TNFSF13B, CXCL10, CCL23, SMAD6, IFNA6, IL15, TNFSF11, CXCL9, CXCL13, STAT3, CCL4, TGFB2, DAB2IP, CSF2, TNFSF18, IL1A, BID, JAK1, VEGFC, FIGF, CCL22, CX3CL1, TNFSF14, CNTF, SPRED1, CCL11, CASP8AP2, IL21, CXCL11, FASLG, IFNG, XCL2, CCL3, IL10, IL22, IL6ST, IL6R
GOID GO:0019904	TERM protein domain specific binding	CORRECTED P-VALUE 1.93318758308384e-06	UNCORRECTED P-VALUE 2.57415124245518e-09	FDR_RATE 0.00%	EXPECTED_FALSE_POSITIVES 0.00	NUM_ANNOTATIONS 73 of 2165 in the list, vs 614 of 37957 in the genome	SFRP2, WBP2NL, NDFIP1, PAWR, FAF1, STRN3, RBM16, ATP2B4, STRN, HOXB1, SCNN1B, CENPJ, CARD4, BASP1, DFNB31, STX1B2, CBL, ID3, NOS1AP, SYK, CTR9, DDEF1, SRC, CEBPA, ETV6, ODF1, CRK, TBL1X, CARD15, ROBO1, MAGI2, GRB2, CXXC4, ARHGAP26, CD2AP, FZD1, LRRFIP2, PTEN, PDCD6IP, PLSCR4, C9orf89, GATA3, SHC4, ERC1, SH3PXD2B, AATF, ZNF521, PMF1, KRAS, AKAP1, EPB41L5, NOLC1, CNTROB, MYPN, CTNNBIP1, SSTR2, EVL,…
GOID GO:0046983	TERM protein dimerization activity	CORRECTED P-VALUE 6.03146972545042e-05	UNCORRECTED P-VALUE 8.03125129886873e-08	FDR_RATE 0.00%	EXPECTED_FALSE_POSITIVES 0.00	NUM_ANNOTATIONS 92 of 2165 in the list, vs 911 of 37957 in the genome	HPS4, IL12B, ADRB2, SBF2, PLCB1, TRIM9, LHPP, DAB2IP, BRAF, CARD4, SCYE1, NOS2A, ADIPOR2, HAND1, MAP3K9, XDH, NLGN1, ALX1, KCND2, FIGF, CEBPA, ALOX5AP, AGTR1, SYT14, CD8A, HSF2, PARK7, GCH1, IL17F, FZD1, PRDM6, ATF6, P2RY1, IRAK3, TFAP2B, SUCLG1, TPD52, KIAA0774, DSCAML1, WRN, ADRB1, CRYL1, SLC4A1, SLC9A7, CXCL13, SMC3, STAT3, TGFB2, PRTFDC1, CREB3L1, EEA1, INHBA, BACH2, CREB3L2, JAM2, BMPR1A, NA…
GOID GO:0003713	TERM transcription coactivator activity	CORRECTED P-VALUE 0.00019723617112884	UNCORRECTED P-VALUE 2.62631386323356e-07	FDR_RATE 0.00%	EXPECTED_FALSE_POSITIVES 0.00	NUM_ANNOTATIONS 38 of 2165 in the list, vs 270 of 37957 in the genome	TFAP2B, TRIP4, WWC1, GATA3, MTDH, POU2AF1, PRKCB1, ABRA, NR2F1, EP300, SRCAP, TAF12, ARID5B, PMF1, NR1H4, CARM1, MED13, PCAF, BCL10, YY1, HAND1, DCC, CBFB, PSIP1, IL31RA, SOX4, MAML2, NKX2-2, NPAT, MED27, TDRD3, NCOA6, HSF2, NCOA1, CALCOCO1, TRIP11, ATF6, PRPF6
GOID GO:0004842	TERM ubiquitin-protein ligase activity	CORRECTED P-VALUE 0.000262953578670023	UNCORRECTED P-VALUE 3.50137920998699e-07	FDR_RATE 0.00%	EXPECTED_FALSE_POSITIVES 0.00	NUM_ANNOTATIONS 40 of 2165 in the list, vs 295 of 37957 in the genome	MALT1, FBXL5, RC3H1, UHRF2, C12orf51, RNF111, IBRDC2, UBE2G1, UBE2D1, PELI1, RNF152, RNF128, UBR2, TRIM9, UBE2U, RNF167, DZIP3, FBXW11, ARIH1, ANAPC10, CBL, UBE4B, UBA52, KIAA1333, NCUBE1, UBE2N, FBXL3, UBE2O, FBXO9, CUL3, HECW2, MIB1, NEDD4, FBXO3, TRAF6, NHLRC1, FBXO7, MAP3K1, KLHL13, UBE2S
GOID GO:0042802	TERM identical protein binding	CORRECTED P-VALUE 0.000424903363279159	UNCORRECTED P-VALUE 5.6578343978583e-07	FDR_RATE 0.00%	EXPECTED_FALSE_POSITIVES 0.00	NUM_ANNOTATIONS 83 of 2165 in the list, vs 832 of 37957 in the genome	HPS4, UHRF1BP1, IL12B, ADRB2, SBF2, PLCB1, TRIM9, LHPP, DAB2IP, GRIN3A, CARD4, SCYE1, NOS2A, NFKBIA, ADIPOR2, HAND1, DCC, MAP3K9, XDH, SPG3A, FIGF, CEBPA, RILPL2, CLDN14, THBS1, ROBO1, C19orf61, NEFL, ALOX5AP, KCNRG, SYT14, MAP3K1, CD8A, PARK7, HSF2, GCH1, IL17F, FZD1, PRDM6, PTPRG, IRAK3, TPD52, DSCAML1, KIAA0774, WRN, CRYL1, SLC4A1, SLC9A7, TGFB2, PRTFDC1, MBIP, INHBA, EEA1, ATXN1, BMPR1A, NAGA…
GOID GO:0019787	TERM small conjugating protein ligase activity	CORRECTED P-VALUE 0.000476025363603486	UNCORRECTED P-VALUE 6.33855344345521e-07	FDR_RATE 0.00%	EXPECTED_FALSE_POSITIVES 0.00	NUM_ANNOTATIONS 41 of 2165 in the list, vs 313 of 37957 in the genome	MALT1, FBXL5, RC3H1, UHRF2, C12orf51, RNF111, IBRDC2, UBE2G1, UBE2D1, PELI1, RNF152, RNF128, UBR2, TRIM9, UBE2U, RNF167, DZIP3, ATG10, FBXW11, ARIH1, ANAPC10, CBL, UBE4B, UBA52, KIAA1333, NCUBE1, UBE2N, FBXL3, UBE2O, FBXO9, CUL3, HECW2, MIB1, NEDD4, FBXO3, TRAF6, NHLRC1, FBXO7, MAP3K1, KLHL13, UBE2S
GOID GO:0005547	TERM phosphatidylinositol-3,4,5-trisphosphate binding	CORRECTED P-VALUE 0.00125112079906001	UNCORRECTED P-VALUE 1.66593981233024e-06	FDR_RATE 0.00%	EXPECTED_FALSE_POSITIVES 0.00	NUM_ANNOTATIONS 8 of 2165 in the list, vs 17 of 37957 in the genome	DAPP1, CENTD1, ZFYVE16, ZFYVE1, CENTD2, GAB2, C20orf23, PARD3
GOID GO:0042803	TERM protein homodimerization activity	CORRECTED P-VALUE 0.00246352078549286	UNCORRECTED P-VALUE 3.2803206198307e-06	FDR_RATE 0.00%	EXPECTED_FALSE_POSITIVES 0.00	NUM_ANNOTATIONS 60 of 2165 in the list, vs 567 of 37957 in the genome	HPS4, IRAK3, IL12B, ADRB2, TPD52, KIAA0774, DSCAML1, WRN, SBF2, PLCB1, CRYL1, SLC4A1, SLC9A7, TRIM9, LHPP, TGFB2, PRTFDC1, DAB2IP, EEA1, CARD4, SCYE1, NOS2A, BMPR1A, NAGA, CARM1, MAP3K13, HAND1, MAP3K9, XDH, MAP3K10, FIGF, CEBPA, C2orf60, SOD1, RIPK2, EXT1, TBX18, PVRL1, CUBN, ATPIF1, ALOX5AP, GDNF, ASCL1, PLEK, DPP4, PDCD10, SYT14, IRAK2, NCOA6, CD8A, PARK7, COMMD1, HSF2, GCH1, IL17F, IL6ST, FZD…
GOID GO:0030275	TERM LRR domain binding	CORRECTED P-VALUE 0.00346955296454604	UNCORRECTED P-VALUE 4.61991073841017e-06	FDR_RATE 0.00%	EXPECTED_FALSE_POSITIVES 0.00	NUM_ANNOTATIONS 7 of 2165 in the list, vs 14 of 37957 in the genome	ROBO1, ERC1, PMF1, PAWR, KRAS, AATF, LRRFIP2
GOID GO:0019902	TERM phosphatase binding	CORRECTED P-VALUE 0.00853849692443795	UNCORRECTED P-VALUE 1.13695032282796e-05	FDR_RATE 0.00%	EXPECTED_FALSE_POSITIVES 0.00	NUM_ANNOTATIONS 16 of 2165 in the list, vs 81 of 37957 in the genome	DSCR1L1, AKAP11, SOD1, SHOC2, STRN3, SBF2, STRN, PPP1R16B, DAB2IP, LILRB1, GRIN3A, MAGI2, AKAP1, SH3RF2, INSR, ENSA
GOID GO:0004871	TERM signal transducer activity	CORRECTED P-VALUE 0.0103399965989254	UNCORRECTED P-VALUE 1.37683043927103e-05	FDR_RATE 0.00%	EXPECTED_FALSE_POSITIVES 0.00	NUM_ANNOTATIONS 248 of 2165 in the list, vs 3368 of 37957 in the genome	SFRP2, MAP2K1, SLAMF7, ASZ1, IL12B, NDFIP1, TACSTD2, SORL1, PILRB, FCAMR, GPR81, CCR1, PDCD1LG2, GABBR2, LMBR1, EVI2A, MS4A6E, GPR132, ANTXR2, MAP3K3, GRIN3A, CLEC9A, MED13, TICAM1, ADIPOR2, HTR1F, CD180, SYK, TAS2R38, OR5AK2, NLGN1, GPR141, IL20RB, MRGPRX2, ZFYVE9, P2RY10, CHRM2, TNFRSF11A, ROBO1, CCR9, OR5K4, IGSF11, GRIN2D, OR13A1, AGTR1, LILRB4, TNFRSF10A, NPFFR2, GABRA4, NTSR1, CD40, TNFRSF1…
GOID GO:0060089	TERM molecular transducer activity	CORRECTED P-VALUE 0.0103399965989254	UNCORRECTED P-VALUE 1.37683043927103e-05	FDR_RATE 0.00%	EXPECTED_FALSE_POSITIVES 0.00	NUM_ANNOTATIONS 248 of 2165 in the list, vs 3368 of 37957 in the genome	SFRP2, MAP2K1, SLAMF7, ASZ1, IL12B, NDFIP1, TACSTD2, SORL1, PILRB, FCAMR, GPR81, CCR1, PDCD1LG2, GABBR2, LMBR1, EVI2A, MS4A6E, GPR132, ANTXR2, MAP3K3, GRIN3A, CLEC9A, MED13, TICAM1, ADIPOR2, HTR1F, CD180, SYK, TAS2R38, OR5AK2, NLGN1, GPR141, IL20RB, MRGPRX2, ZFYVE9, P2RY10, CHRM2, TNFRSF11A, ROBO1, CCR9, OR5K4, IGSF11, GRIN2D, OR13A1, AGTR1, LILRB4, TNFRSF10A, NPFFR2, GABRA4, NTSR1, CD40, TNFRSF1…
GOID GO:0005102	TERM receptor binding	CORRECTED P-VALUE 0.0105876988273594	UNCORRECTED P-VALUE 1.40981342574692e-05	FDR_RATE 0.00%	EXPECTED_FALSE_POSITIVES 0.00	NUM_ANNOTATIONS 123 of 2165 in the list, vs 1473 of 37957 in the genome	TLN2, SFRP2, IFNA2, TGFBRAP1, IL12B, TNFSF10, ADRB2, GREM1, TNFSF13B, CXCL10, AKAP6, STRN, EP300, IL26, DAB2IP, EDIL3, SCYE1, TNFSF18, TNR, ICAM2, TRAK1, IL1A, BID, MED13, RASGRF1, SYK, ENSA, VEGFC, SRC, FIGF, CRK, THBS1, JAKMIP1, CCL22, CRTAM, ERBB2IP, TNFSF14, CNPY3, GNAO1, CNTF, CCL11, AGTR1, GRM1, IL33, PTCH1, IFNG, GRB2, CD8A, F2R, CCL3, IL17F, FZD1, P2RY1, TNFSF9, CMTM6, NPTN, PLSCR4, TRIP4…
GOID GO:0005516	TERM calmodulin binding	CORRECTED P-VALUE 0.0110039051996173	UNCORRECTED P-VALUE 1.46523371499565e-05	FDR_RATE 0.00%	EXPECTED_FALSE_POSITIVES 0.00	NUM_ANNOTATIONS 26 of 2165 in the list, vs 182 of 37957 in the genome	INVS, MYH15, RGS2, DAPK2, NRGN, SPTBN1, SNTB2, STRN3, ATPIF1, PLCB1, ATP2B4, STRN, PHKB, CAMK1D, ADD3, C6orf66, EEA1, MYO1E, RYR1, NOS2A, CAMTA1, ITPKB, RGS1, RGS16, RIT2, KCNH1
GOID GO:0005548	TERM phospholipid transporter activity	CORRECTED P-VALUE 0.0170603873355781	UNCORRECTED P-VALUE 2.27168939222079e-05	FDR_RATE 0.09%	EXPECTED_FALSE_POSITIVES 0.02	NUM_ANNOTATIONS 10 of 2165 in the list, vs 36 of 37957 in the genome	ATP9A, ATP11C, PLSCR4, PLSCR1, ATP11B, ATP10B, PCTP, PLSCR2, PITPNM3, ATP8B1
GOID GO:0032266	TERM phosphatidylinositol-3-phosphate binding	CORRECTED P-VALUE 0.017417192490399	UNCORRECTED P-VALUE 2.31920006529947e-05	FDR_RATE 0.08%	EXPECTED_FALSE_POSITIVES 0.02	NUM_ANNOTATIONS 6 of 2165 in the list, vs 12 of 37957 in the genome	WIPI1, LANCL2, SH3PXD2B, C20orf23, SESTD1, PARD3
GOID GO:0008134	TERM transcription factor binding	CORRECTED P-VALUE 0.0191320037122385	UNCORRECTED P-VALUE 2.54753711214894e-05	FDR_RATE 0.08%	EXPECTED_FALSE_POSITIVES 0.02	NUM_ANNOTATIONS 47 of 2165 in the list, vs 438 of 37957 in the genome	SIN3A, GATA3, MTDH, FALZ, FAF1, FOXO1A, JMJD1C, FOXN3, HMGN3, EP300, STAT3, TAF12, MYST4, SETD6, MED13, NOLC1, PCAF, BCL10, MAFB, NFKBIA, ID3, SOST, HAND1, FOXB1, CREG1, PIM1, HES7, PRICKLE1, MAP3K10, PSIP1, INSIG2, CEBPA, TBL1X, NKX2-2, ASCL1, E2F2, UBXN7, RBL1, ID4, TNFRSF10A, RNF19A, AHR, NCOA6, LCOR, EGR2, NLK, GNPTAB
GOID GO:0005070	TERM SH3/SH2 adaptor activity	CORRECTED P-VALUE 0.0206833184591075	UNCORRECTED P-VALUE 2.75410365633921e-05	FDR_RATE 0.08%	EXPECTED_FALSE_POSITIVES 0.02	NUM_ANNOTATIONS 12 of 2165 in the list, vs 52 of 37957 in the genome	SRC, SLA, SLA2, HSH2D, CRK, SHB, GRB2, GRAP2, SKAP1, PAG1, GAB2, BLNK
GOID GO:0003714	TERM transcription corepressor activity	CORRECTED P-VALUE 0.0214089708931766	UNCORRECTED P-VALUE 2.85072848111539e-05	FDR_RATE 0.07%	EXPECTED_FALSE_POSITIVES 0.02	NUM_ANNOTATIONS 27 of 2165 in the list, vs 200 of 37957 in the genome	MAP3K10, SIN3A, ALX1, ZBTB32, PEX14, PAWR, ATF7IP, RYBP, TBL1X, HSBP1, SNFT, TBX18, NPAT, TGIF, C19orf2, SAP30, NFIL3, CASP8AP2, ID4, BASP1, MSC, NR1H4, YY1, ID3, KLF12, ELK3, CREG1
GOID GO:0035091	TERM phosphatidylinositol binding	CORRECTED P-VALUE 0.0230189281371845	UNCORRECTED P-VALUE 3.0651036134733e-05	FDR_RATE 0.07%	EXPECTED_FALSE_POSITIVES 0.02	NUM_ANNOTATIONS 28 of 2165 in the list, vs 212 of 37957 in the genome	FRMPD2, DAPP1, LANCL2, WDFY1, ZFYVE9, CENTD1, CDC91L1, SNX27, ZFYVE16, SBF2, SH3PXD2B, PLCB1, GAB2, SNX18, FRMPD4, PLEK, WIPI1, ZCCHC14, EEA1, PSCD3, SESTD1, MPPE1, ZFYVE1, CENTD2, C20orf23, RLBP1L1, PLEKHA3, PARD3
GOID GO:0019903	TERM protein phosphatase binding	CORRECTED P-VALUE 0.0256739307950784	UNCORRECTED P-VALUE 3.41863259588261e-05	FDR_RATE 0.07%	EXPECTED_FALSE_POSITIVES 0.02	NUM_ANNOTATIONS 14 of 2165 in the list, vs 70 of 37957 in the genome	PPP1R16B, DSCR1L1, DAB2IP, LILRB1, AKAP11, GRIN3A, SOD1, AKAP1, SHOC2, SH3RF2, STRN3, INSR, ENSA, STRN
GOID GO:0035591	TERM signaling adaptor activity	CORRECTED P-VALUE 0.0287887185512539	UNCORRECTED P-VALUE 3.83338462733074e-05	FDR_RATE 0.07%	EXPECTED_FALSE_POSITIVES 0.02	NUM_ANNOTATIONS 13 of 2165 in the list, vs 62 of 37957 in the genome	DAB2IP, SRC, SLA, SLA2, HSH2D, CRK, GRB2, SHB, GRAP2, SKAP1, PAG1, GAB2, BLNK
GOID GO:0019901	TERM protein kinase binding	CORRECTED P-VALUE 0.0489184236252015	UNCORRECTED P-VALUE 6.51377145475386e-05	FDR_RATE 0.13%	EXPECTED_FALSE_POSITIVES 0.04	NUM_ANNOTATIONS 42 of 2165 in the list, vs 391 of 37957 in the genome	MAP2K1, FAF1, FOXO1A, CCNI2, CDKN2C, CEP152, DUSP19, PRKCB1, EP300, CDK5RAP3, STAT3, STATIP1, DAB2IP, ADD3, BRAF, MAPK8IP3, AKAP1, CD226, USP37, C20orf19, CCND2, BCL10, PCAF, TICAM1, MAP3K13, C13orf34, AKAP11, IL31RA, BCL2L14, CARD15, SKAP1, RNF138, APPL, PLEK, TRAF6, SPDYC, MAP2K6, MAP3K1, CD8A, INSR, FAM58B, STK39

## Sheet: Helas3_target_genes
Chromosome	Region_start	Region_end	Distance	Target gene
chr1	863579	863879	0	SAMD11
chr1	925991	926358	658	HES4
chr1	931817	932155	1162	RP11-54O7.10
chr1	949927	950203	0	AGRN
chr1	989467	989791	0	AL390719.47
chr1	1004704	1005100	1961	C1orf159
chr1	1133249	1133588	1297	TNFRSF18
chr1	1143109	1143437	0	SDF4
chr1	1190120	1190416	0	UBE2J2
chr1	1207382	1207667	0	SCNN1D
chr1	1230819	1231159	0	CENTB5
chr1	1233411	1233611	246	PUSL1
chr1	1243439	1243817	0	CPSF3L
chr1	1269999	1270519	0	DVL1
chr1	1300409	1300897	0	AURKAIP1
chr1	1480094	1480505	0	SSU72
chr1	1501386	1501744	1261	SSU72
chr1	1580303	1580586	0	AL691432.53|AL031282.1
chr1	1607527	1607944	0	AL691432.53|AL031282.1
chr1	1645581	1645874	0	CDC2L2|AL691432.53
chr1	1662268	1662719	0	SLC35E2
chr1	1680086	1680398	0	NADK
chr1	1695280	1695452	0	NADK
chr1	1779971	1780276	0	GNB1
chr1	1790143	1790337	0	GNB1
chr1	1818481	1818794	6126	GNB1
chr1	2061298	2061682	0	PRKCZ
chr1	2101609	2102045	0	PRKCZ
chr1	2133785	2134641	11388	C1orf86
chr1	2155610	2156256	0	SKI
chr1	2176780	2177664	0	SKI
chr1	2294156	2294356	0	MORN1
chr1	2415630	2415922	0	PLCH2
chr1	3219566	3219926	0	PRDM16|AL354743.33
chr1	3388742	3389144	1205	ARHGEF16
chr1	3519822	3520182	1903	MEGF6
chr1	3521783	3522147	3864	MEGF6
chr1	3525471	3525763	5653	TPRG1L
chr1	3574992	3575538	0	TP73
chr1	3609945	3610159	0	TP73
chr1	3806828	3807336	119	C1orf174
chr1	3911384	3911686	104675	C1orf174
chr1	4340490	4340885	204671	RP11-374C13.1
chr1	5407451	5407887	390631	AL356693.37
chr1	5438724	5439057	359461	AL356693.37
chr1	5594541	5594758	203760	AL356693.37
chr1	5629128	5629354	169164	AL356693.37
chr1	6007869	6008290	0	KCNAB2
chr1	6098859	6099233	0	CHD5
chr1	6126128	6126429	0	CHD5
chr1	6140360	6140829	0	CHD5
chr1	6144609	6144792	0	CHD5
chr1	6207495	6207764	0	ICMT
chr1	6326137	6326611	0	ACOT7
chr1	6369066	6369427	0	ACOT7
chr1	6379769	6379941	3356	ACOT7
chr1	6392981	6393404	1661	HES2
chr1	6474226	6474516	0	PLEKHG5
chr1	6516389	6516562	0	NOL9
chr1	6583746	6584173	0	KLHL21
chr1	6707186	6707752	22726	DNAJC11
chr1	6717273	6717473	32813	DNAJC11
chr1	6753497	6753742	14229	CAMTA1
chr1	6767050	6767416	555	CAMTA1
chr1	6778161	6778818	0	CAMTA1
chr1	6783343	6783826	0	CAMTA1
chr1	6842602	6843427	0	CAMTA1
chr1	6871014	6871321	0	CAMTA1
chr1	6942727	6943739	0	CAMTA1
chr1	6965540	6965858	0	CAMTA1
chr1	6973934	6974325	0	CAMTA1
chr1	7100180	7100858	0	CAMTA1
chr1	7149849	7150128	0	CAMTA1
chr1	7200859	7201195	0	CAMTA1
chr1	7206282	7206582	0	CAMTA1
chr1	7248362	7248825	0	CAMTA1
chr1	7250203	7250535	0	CAMTA1
chr1	7281544	7283061	0	CAMTA1
chr1	7283449	7284088	0	CAMTA1
chr1	7317850	7318558	0	CAMTA1
chr1	7362023	7362367	0	CAMTA1
chr1	7384392	7385025	0	CAMTA1
chr1	7453520	7454165	0	CAMTA1
chr1	7520761	7521086	0	CAMTA1
chr1	7522131	7522680	0	CAMTA1
chr1	7531939	7532624	0	CAMTA1
chr1	7607764	7607898	0	CAMTA1
chr1	7629972	7630172	0	CAMTA1
chr1	7747762	7747886	0	CAMTA1
chr1	7793058	7793405	0	PER3
chr1	7827878	7828237	0	UTS2
chr1	7903307	7903572	0	TNFRSF9
chr1	7939340	7939541	4807	PARK7
chr1	7957954	7958332	0	PARK7
chr1	7965058	7965328	0	PARK7
chr1	7986124	7986563	7819	ERRFI1
chr1	7987149	7988189	6193	ERRFI1
chr1	7997626	7998099	0	ERRFI1
chr1	8002673	8003067	0	ERRFI1
chr1	8010611	8011390	1668	ERRFI1
chr1	8023210	8023653	14267	ERRFI1
chr1	8028708	8029030	10862	CTA-215D11.4
chr1	8029855	8031151	8741	CTA-215D11.4
chr1	8038656	8039043	849	CTA-215D11.4
chr1	8044656	8044987	3546	CTA-215D11.4
chr1	8059889	8060536	18779	CTA-215D11.4
chr1	8060738	8061442	19628	CTA-215D11.4
chr1	8066673	8066839	25563	CTA-215D11.4
chr1	8072825	8073141	31715	CTA-215D11.4
chr1	8073752	8073979	32642	CTA-215D11.4
chr1	8077186	8077529	36076	CTA-215D11.4
chr1	8078972	8079745	37862	CTA-215D11.4
chr1	8079993	8080560	38883	CTA-215D11.4
chr1	8100643	8101124	59533	CTA-215D11.4
chr1	8103338	8104367	62228	CTA-215D11.4
chr1	8104793	8105104	63683	CTA-215D11.4
chr1	8116127	8117058	55413	RP11-431K24.2
chr1	8120316	8120847	51624	RP11-431K24.2
chr1	8149935	8150283	22188	RP11-431K24.2
chr1	8156983	8157334	15137	RP11-431K24.2
chr1	8157539	8157778	14693	RP11-431K24.2
chr1	8164691	8165691	6780	RP11-431K24.2
chr1	8176759	8177637	1342	RP11-431K24.2
chr1	8180286	8180790	4869	RP11-431K24.2
chr1	8184786	8185016	4065	AL358876.11
chr1	8187039	8187451	1630	AL358876.11
chr1	8194497	8195265	5253	AL358876.11
chr1	8241535	8242627	32183	AL356072.21
chr1	8296992	8297243	3513	SLC45A1
chr1	8326087	8326376	0	SLC45A1
chr1	8377460	8377866	0	RERE
chr1	8394898	8395202	0	RERE
chr1	8407019	8407220	0	RERE
chr1	8439037	8439330	0	RERE
chr1	8453137	8453285	0	RERE
chr1	8465836	8465998	0	RERE
chr1	8466328	8466352	0	RERE
chr1	8476584	8477073	0	RERE
chr1	8478689	8478917	0	RERE
chr1	8480058	8480541	0	RERE
chr1	8543725	8543997	0	RERE
chr1	8549940	8550204	0	RERE
chr1	8608570	8609500	0	RERE
chr1	8650849	8651216	0	RERE
chr1	8665239	8665611	0	RERE
chr1	8709214	8709421	0	RERE
chr1	8716234	8716467	0	RERE
chr1	8801113	8801522	827	RERE
chr1	8856210	8856824	0	ENO1
chr1	8857782	8857970	0	ENO1
chr1	8860530	8860852	0	ENO1
chr1	8862308	8863023	941	ENO1
chr1	8882645	8882897	6155	AL139415.10
chr1	8886475	8886927	3166	RP3-477M7.5
chr1	8924527	8924790	3719	CA6
chr1	8956689	8957016	0	CA6
chr1	8968672	8969182	10939	CA6
chr1	9049945	9050187	0	SLC2A5
chr1	9063089	9063817	1525	AL158048.35
chr1	9093216	9093723	0	GPR157
chr1	9127880	9128264	6050	AL591166.12
chr1	9146399	9147012	11976	AL591166.12
chr1	9162744	9163241	28321	AL591166.12
chr1	9176708	9177040	40410	H6PD
chr1	9214297	9214600	2850	H6PD
chr1	9258243	9258471	4260	H6PD
chr1	9263102	9263321	9119	H6PD
chr1	9272547	9273498	2073	SPSB1
chr1	9277200	9277395	0	SPSB1
chr1	9282659	9283242	0	SPSB1
chr1	9285702	9286169	0	SPSB1
chr1	9368881	9369081	16706	SPSB1
chr1	9371396	9371877	19221	SPSB1
chr1	9372613	9372973	20438	SPSB1
chr1	9411360	9412026	8328	AL928921.21
chr1	9455754	9456026	35330	AL928921.21
chr1	9459485	9459913	39061	AL928921.21
chr1	9473790	9474021	48094	SLC25A33
chr1	9538097	9538310	0	SLC25A33
chr1	9671714	9671914	0	PIK3CD
chr1	9701737	9702081	0	PIK3CD
chr1	9765055	9765361	0	CLSTN1
chr1	9807637	9808476	500	CLSTN1
chr1	9857404	9857875	0	CTNNBIP1
chr1	9860865	9861026	0	CTNNBIP1
chr1	9873070	9873312	0	CTNNBIP1
chr1	9881593	9881842	0	CTNNBIP1
chr1	10015526	10016597	0	UBE4B
chr1	10038438	10038858	0	UBE4B
chr1	10090956	10091355	0	UBE4B
chr1	10194001	10194467	0	KIF1B
chr1	10220960	10221185	0	KIF1B
chr1	10441736	10442152	1040	DFFA
chr1	10455000	10455725	0	DFFA
chr1	10493230	10494091	0	PEX14
chr1	10510988	10511768	0	PEX14
chr1	10627216	10627506	0	CASZ1
chr1	10713701	10714039	0	CASZ1
chr1	10761944	10762100	0	CASZ1
chr1	10813646	10814013	34352	CASZ1
chr1	10883326	10883886	4042	RP11-340B24.3
chr1	10884130	10884476	4846	RP11-340B24.3
chr1	10995056	10995337	0	TARDBP
chr1	11117064	11117447	0	FRAP1
chr1	11185268	11185324	0	FRAP1
chr1	11366966	11367184	40718	RP11-149P14.1
chr1	11635931	11636168	0	FBXO2
chr1	11675754	11676161	0	C1orf187
chr1	11691319	11691578	0	C1orf187
chr1	11719342	11720013	0	AGTRAP
chr1	11731847	11732115	0	AGTRAP
chr1	11773463	11773888	0	MTHFR
chr1	11783468	11783817	0	MTHFR|KIAA2013
chr1	11788094	11788911	0	CLCN6|MTHFR|KIAA2013
chr1	11804193	11804601	0	CLCN6|KIAA2013
chr1	11856319	11856436	0	KIAA2013
chr1	11884142	11884339	0	KIAA2013
chr1	11890351	11891801	0	RNU5E|KIAA2013
chr1	11892282	11892820	0	KIAA2013|AL021155.1
chr1	11949880	11950151	0	PLOD1
chr1	11962358	11963054	0	MFN2
chr1	11984951	11985215	0	MFN2
chr1	12034628	12035028	10993	TNFRSF8
chr1	12114722	12115207	0	TNFRSF8
chr1	12115545	12116226	0	TNFRSF8
chr1	12126345	12126627	0	TNFRSF8
chr1	12142563	12142876	6771	TNFRSF1B
chr1	12144465	12144938	4709	TNFRSF1B
chr1	12152921	12153177	0	TNFRSF1B
chr1	12238598	12239034	0	VPS13D
chr1	12439624	12439920	0	VPS13D
chr1	12460781	12461240	0	VPS13D
chr1	12463384	12463774	0	VPS13D
chr1	12511036	12511540	1439	AL031296.1
chr1	12522355	12523087	9293	AL031296.1
chr1	12526268	12526664	13206	AL031296.1
chr1	12532354	12532929	17597	DHRS3
chr1	12556357	12556855	0	DHRS3
chr1	12562855	12563107	0	DHRS3
chr1	12570857	12571165	0	DHRS3
chr1	12579120	12579477	0	DHRS3
chr1	12584660	12584871	0	DHRS3
chr1	12586879	12587318	0	DHRS3
chr1	12598795	12599101	0	DHRS3
chr1	12601436	12601998	1055	DHRS3
chr1	12834162	12834685	0	PRAMEF1
chr1	14545287	14545634	165613	C1orf196
chr1	14931134	14931382	0	AL035405.13|RP1-21O18.1
chr1	14941368	14941749	0	AL035405.13|RP1-21O18.1
chr1	15237402	15237592	0	AL035405.13|RP1-21O18.1
chr1	15305703	15305908	0	RP1-21O18.1
chr1	15377898	15378330	0	TMEM51
chr1	15399688	15400075	0	TMEM51
chr1	15459792	15460063	0	FHAD1
chr1	15471641	15472003	0	FHAD1
chr1	15522672	15523016	0	FHAD1
chr1	15536767	15537185	0	FHAD1
chr1	15539508	15539712	0	FHAD1
chr1	15541046	15541546	0	FHAD1
chr1	15544947	15545358	0	FHAD1
chr1	15551492	15552040	0	FHAD1
chr1	15553422	15554045	0	FHAD1
chr1	15555171	15555760	0	FHAD1
chr1	15555989	15556417	0	FHAD1
chr1	15615087	15615341	0	EFHD2
chr1	15616683	15616915	0	EFHD2
chr1	15625801	15626246	0	EFHD2
chr1	15628936	15629241	0	EFHD2
chr1	15631997	15632323	2584	EFHD2
chr1	15634034	15634133	3389	CTRC
chr1	15653505	15653742	1377	CTRC
chr1	15654741	15654960	851	RP11-265F14.1
chr1	15658772	15659755	0	RP11-265F14.1
chr1	15662522	15662848	0	RP11-265F14.1
chr1	15663279	15663797	0	RP11-265F14.1
chr1	15723699	15723944	172	CASP9
chr1	15725346	15725989	0	DNAJC16
chr1	15819428	15819669	0	DDI2
chr1	15877700	15878049	5365	PLEKHM2
chr1	15879765	15880494	2920	PLEKHM2
chr1	15902389	15902474	0	PLEKHM2
chr1	15979684	15980082	0	FBLIM1
chr1	15987303	15988035	1627	FBLIM1
chr1	15994141	15994716	1774	RP11-169K16.6
chr1	15995642	15996276	3275	RP11-169K16.6
chr1	15996749	15997022	4382	RP11-169K16.6
chr1	15998127	15998938	5760	RP11-169K16.6
chr1	15999149	15999999	6457	RP11-169K16.7
chr1	16000273	16000534	5922	RP11-169K16.7
chr1	16014632	16014989	7901	RP11-169K16.7
chr1	16032085	16032522	1039	AL450998.19
chr1	16032823	16033683	0	AL450998.19
chr1	16034810	16035466	0	AL450998.19
chr1	16048177	16048575	0	SPEN
chr1	16096919	16097223	0	SPEN
chr1	16102052	16102306	0	SPEN
chr1	16118614	16118816	0	SPEN
chr1	16151751	16152285	0	ZBTB17
chr1	16212386	16212586	528	HSPB7
chr1	16275107	16275466	2393	FAM131C
chr1	16275936	16276353	3222	FAM131C
chr1	16338631	16339050	0	EPHA2
chr1	16342460	16343277	0	EPHA2
chr1	16344270	16345661	0	EPHA2
chr1	16353972	16354417	0	EPHA2
chr1	16355071	16355379	0	EPHA2
chr1	16358166	16358556	3015	EPHA2
chr1	16363287	16363845	8136	EPHA2
chr1	16372244	16373024	17093	EPHA2
chr1	16380950	16381311	15875	ARHGEF19
chr1	16382257	16382615	14571	ARHGEF19
chr1	16386876	16387436	9750	ARHGEF19
chr1	16388043	16388399	8787	ARHGEF19
chr1	16407374	16407693	0	ARHGEF19
chr1	16435232	16435717	0	C1orf89
chr1	16523406	16523814	0	FBXO42
chr1	16533726	16534076	0	FBXO42
chr1	16547907	16548346	0	FBXO42
chr1	16549148	16549464	0	FBXO42
chr1	16549958	16550650	0	FBXO42
chr1	16565908	16566374	0	C1orf144
chr1	16567206	16567991	0	C1orf144
chr1	16570878	16571211	0	C1orf144
chr1	16574733	16575070	0	C1orf144
chr1	16713009	16713546	0	AL137802.7
chr1	16792924	16793269	0	AL355149.13
chr1	16801475	16801688	0	AL355149.13
chr1	16820100	16820446	0	AL137798.8
chr1	16926284	16926836	1564	AL021920.1
chr1	17103389	17105017	8164	RNU1A
chr1	17150839	17151039	0	CROCC
chr1	17203002	17203319	0	ATP13A2
chr1	17258786	17259057	5534	SDHB
chr1	17262708	17262818	3025	PADI2
chr1	17327365	17327910	8830	PADI2
chr1	17368525	17368662	20203	AL590644.14
chr1	17407132	17407505	0	PADI1
chr1	17425507	17425896	0	PADI1
chr1	17432076	17432625	0	PADI1
chr1	17432848	17433293	0	PADI1
chr1	17436059	17436854	0	PADI1
chr1	17449669	17450063	0	PADI3
chr1	17450888	17451150	0	PADI3
chr1	17475644	17475967	0	PADI3
chr1	17486492	17486878	3177	PADI3
chr1	17491497	17491697	8182	PADI3
chr1	17547184	17547859	0	PADI4
chr1	17569775	17569975	1353	PADI6
chr1	17640404	17641128	1597	RCC2
chr1	17659294	17659899	20487	RCC2
chr1	17670133	17670333	31326	RCC2
chr1	17673393	17673622	34586	RCC2
chr1	17674821	17675442	36014	RCC2
chr1	17676539	17676796	37732	RCC2
chr1	17687012	17687234	48205	RCC2
chr1	17693158	17693672	45245	ARHGEF10L
chr1	17725503	17725654	13263	ARHGEF10L
chr1	17744562	17744762	0	ARHGEF10L
chr1	17768612	17769116	0	ARHGEF10L
chr1	17823956	17824235	0	ARHGEF10L
chr1	17964607	17964901	0	ACTL8
chr1	18065635	18066001	39490	ACTL8
chr1	18073371	18073720	47226	ACTL8
chr1	18220380	18220665	86162	IGSF21
chr1	18730024	18730387	17556	RP1-8B22.1
chr1	18781399	18781712	12781	RP1-8B22.2
chr1	18817646	18818074	12013	PAX7
chr1	19101672	19102096	13	ALDH4A1
chr1	19106085	19106319	0	AL080251.23
chr1	19112233	19112449	0	AL080251.23
chr1	19171215	19171418	16285	AL080251.23
chr1	19208981	19209206	54051	AL080251.23
chr1	19210127	19210591	55197	AL080251.23
chr1	19265488	19265765	7822	UBR4
chr1	19402623	19402867	0	UBR4
chr1	19629344	19629599	0	CAPZB
chr1	19649901	19650261	0	CAPZB
chr1	19668496	19668799	0	CAPZB
chr1	19755393	19755538	24038	AL359199.34
chr1	19834992	19835211	0	C1orf151
chr1	19840142	19840363	383	C1orf151
chr1	19842241	19842574	0	NBL1
chr1	20027755	20028045	13397	RNF186
chr1	20060124	20060657	20818	OTUD3
chr1	20062899	20063310	18165	OTUD3
chr1	20065673	20066323	15152	OTUD3
chr1	20091790	20092127	0	OTUD3
chr1	20093479	20093717	0	OTUD3
chr1	20102712	20103012	0	OTUD3
chr1	20300116	20300385	9138	PLA2G5
chr1	20323595	20323935	5000	PLA2G2D
chr1	20454936	20455257	34760	VWA5B1
chr1	20610407	20610651	57064	VWA5B1
chr1	20677955	20678090	3382	CAMK2N1
chr1	20775532	20775916	12115	CDA
chr1	20786762	20787171	860	CDA
chr1	20800632	20800953	0	CDA
chr1	20803127	20803678	0	CDA
chr1	20812760	20813699	0	CDA
chr1	20825753	20825939	6596	PINK1
chr1	20839202	20839532	0	PINK1
chr1	20932192	20932554	472	SH2D5
chr1	20944540	20944851	0	HP1BP3
chr1	21012955	21013153	0	EIF4G3
chr1	21046581	21047011	0	EIF4G3
chr1	21059919	21060228	0	EIF4G3
chr1	21177541	21177751	0	EIF4G3
chr1	21221215	21222029	0	EIF4G3
chr1	21289826	21290434	0	EIF4G3
chr1	21348876	21349556	0	EIF4G3
chr1	21349987	21350201	0	EIF4G3
chr1	21351604	21351829	0	EIF4G3
chr1	21364750	21365071	0	EIF4G3
chr1	21373386	21374694	0	EIF4G3
chr1	21415994	21416169	1495	ECE1
chr1	21454355	21454624	0	ECE1
chr1	21460774	21461585	0	ECE1
chr1	21494183	21494441	0	ECE1
chr1	21516470	21516735	0	ECE1
chr1	21523542	21524219	0	ECE1
chr1	21528435	21528826	0	ECE1
chr1	21535010	21535345	0	ECE1
chr1	21537223	21537890	0	ECE1
chr1	21553707	21553815	9123	ECE1
chr1	21555086	21555375	10502	ECE1
chr1	21653119	21653436	0	NBPF3
chr1	21786003	21786366	5125	AL359815.26
chr1	21793775	21794014	1288	RAP1GAP
chr1	21825921	21826508	0	RAP1GAP
chr1	21837615	21838140	0	RAP1GAP
chr1	21963768	21964466	0	USP48
chr1	21982537	21983195	262	USP48
chr1	21987250	21987311	4975	USP48
chr1	22000264	22000568	10777	LDLRAD2
chr1	22061137	22061550	0	HSPG2
chr1	22118637	22118912	0	HSPG2
chr1	22142105	22142531	5808	HSPG2
chr1	22155842	22156262	19545	HSPG2
chr1	22165421	22165660	10339	ELA3B
chr1	22218263	22218672	0	ELA3A
chr1	22224860	22225297	622	ELA3A
chr1	22252520	22253118	0	CDC42
chr1	22255000	22255200	0	CDC42
chr1	22888591	22888859	21059	EPHB2
chr1	22903606	22903872	6046	EPHB2
chr1	22949496	22949981	0	EPHB2
chr1	23031118	23031553	0	EPHB2
chr1	23174868	23175068	12568	AL035704.9
chr1	23175423	23176097	13123	AL035704.9
chr1	23177449	23177748	15149	AL035704.9
chr1	23179605	23179794	17305	AL035704.9
chr1	23209875	23210311	8222	AOF2
chr1	23297871	23298129	0	LUZP1
chr1	23299271	23299662	0	LUZP1
chr1	23300425	23301008	0	LUZP1
chr1	23309969	23310056	0	LUZP1
chr1	23367906	23368098	9	LUZP1
chr1	23387994	23388355	1225	HTR1D
chr1	23395757	23396380	1948	HTR1D
chr1	23397473	23397951	3664	HTR1D
chr1	23413802	23414146	19993	HTR1D
chr1	23423891	23424463	19373	AL109936.11
chr1	23481992	23482571	26292	HNRNPR
chr1	23482813	23483271	25592	HNRNPR
chr1	23527824	23528071	0	HNRNPR
chr1	23576670	23576713	0	C1orf213
chr1	23593328	23593387	0	TCEA3
chr1	23602040	23602462	0	TCEA3
chr1	23602835	23603590	0	TCEA3
chr1	23674513	23674626	0	DDEFL1
chr1	23678046	23678549	0	DDEFL1
chr1	23727327	23727615	0	E2F2
chr1	23733984	23734020	3684	E2F2
chr1	23743819	23744163	12849	ID3
chr1	23754168	23754564	2448	ID3
chr1	23754935	23755359	1653	ID3
chr1	23755688	23756722	290	ID3
chr1	23761238	23761742	2668	ID3
chr1	23762675	23762857	4105	ID3
chr1	23763136	23763584	4566	ID3
chr1	23776082	23776971	17512	ID3
chr1	23784539	23785118	25969	ID3
chr1	23790593	23791268	32023	ID3
chr1	23792688	23793286	33125	MDS2
chr1	23816201	23816485	9926	MDS2
chr1	23829246	23829292	0	MDS2
chr1	23834077	23834551	0	MDS2
chr1	23856878	23857035	12336	RP11-223J15.2
chr1	23872583	23872963	0	RP11-223J15.2
chr1	23955774	23956107	0	TCEB3
chr1	23971284	23971710	5760	C1orf128
chr1	23978706	23979458	0	C1orf128
chr1	23989228	23989531	702	LYPLA2
chr1	24106877	24107145	0	CNR2
chr1	24150583	24151012	2123	RP11-4M23.4
chr1	24157954	24158643	262	PNRC2
chr1	24159654	24159906	0	PNRC2
chr1	24208530	24208853	934	AL590609.15
chr1	24217883	24218295	10287	AL590609.15
chr1	24219098	24219318	11502	AL590609.15
chr1	24221802	24222150	14206	AL590609.15
chr1	24246240	24246592	8520	MYOM3
chr1	24316931	24317186	1662	IL22RA1
chr1	24348925	24349306	3928	IL28RA
chr1	24390956	24391401	3920	IL28RA
chr1	24435311	24435457	8204	AL590683.16
chr1	24435771	24436194	8664	AL590683.16
chr1	24455950	24456231	28843	AL590683.16
chr1	24465465	24466158	38358	AL590683.16
chr1	24475875	24476254	36997	GRHL3
chr1	24482407	24483534	29717	GRHL3
chr1	24489178	24489419	23832	GRHL3
chr1	24493013	24494457	18794	GRHL3
chr1	24516153	24516398	0	GRHL3
chr1	24529293	24529709	0	GRHL3
chr1	24562143	24562426	0	C1orf201|GRHL3
chr1	24564258	24564762	0	C1orf201
chr1	24608639	24608962	0	C1orf201
chr1	24614592	24615086	0	NPAL3
chr1	24694717	24694908	7066	RCAN3
chr1	24714659	24715023	0	RCAN3
chr1	24740112	24740490	4021	RCAN3
chr1	24841819	24842394	0	SRRM1
chr1	24882808	24883191	10450	SRRM1
chr1	24906966	24907148	34608	SRRM1
chr1	24912303	24912675	31760	CLIC4
chr1	24917991	24918283	26152	CLIC4
chr1	24943992	24944200	235	CLIC4
chr1	24946730	24946986	0	CLIC4
chr1	24969372	24969567	0	CLIC4
chr1	24992718	24993172	0	CLIC4
chr1	25077922	25078234	20355	RUNX3
chr1	25165769	25166126	1681	RUNX3
chr1	25221942	25222274	57854	RUNX3
chr1	25229939	25230165	65851	RUNX3
chr1	25422596	25422879	0	SYF2
chr1	25451891	25452165	5319	C1orf63
chr1	25452970	25453355	6398	C1orf63
chr1	25737385	25737900	4763	LDLRAP1
chr1	25748673	25749650	0	LDLRAP1
chr1	25767014	25768514	0	LDLRAP1
chr1	25828904	25829287	0	MAN1C1
chr1	25872538	25872738	0	MAN1C1
chr1	25895018	25895349	0	MAN1C1
chr1	25985980	25986349	2135	MAN1C1
chr1	26089643	26090012	9184	STMN1
chr1	26091508	26091870	7326	STMN1
chr1	26197010	26197636	0	PAFAH2
chr1	26269438	26269727	2730	TRIM63
chr1	26293416	26293843	17070	PDIK1L
chr1	26296721	26297137	13776	PDIK1L
chr1	26322308	26322781	0	PDIK1L
chr1	26368734	26369117	0	ZNF593
chr1	26436669	26437022	0	CCDC21
chr1	26473220	26473390	0	CCDC21
chr1	26475000	26475701	0	CCDC21
chr1	26483782	26484185	0	UBXD5
chr1	26497234	26497624	0	UBXD5
chr1	26502137	26502476	0	UBXD5
chr1	26530741	26531081	0	AIM1L
chr1	26548312	26548711	0	AL451139.40
chr1	26550415	26551375	0	AL451139.40
chr1	26557814	26558343	2369	ZNF683
chr1	26571216	26571483	0	ZNF683
chr1	26576979	26577796	5126	ZNF683
chr1	26586486	26586862	14633	ZNF683
chr1	26590554	26590888	18701	ZNF683
chr1	26604385	26604665	5191	LIN28
chr1	26630990	26631674	0	DHDDS
chr1	26672137	26672333	0	HMGN2
chr1	26675274	26675633	253	HMGN2
chr1	26676197	26676551	1176	HMGN2
chr1	26730204	26730582	0	RPS6KA1
chr1	26814161	26814395	21042	AL627313.16
chr1	26861988	26862218	15228	RP4-785J1.1
chr1	26865969	26866320	19209	RP4-785J1.1
chr1	26876536	26876915	18194	ARID1A
chr1	26897145	26897758	0	ARID1A
chr1	26904804	26905529	0	ARID1A
chr1	26970577	26971415	0	ARID1A
chr1	26971996	26972196	0	ARID1A
chr1	26998986	26999264	1515	PIGV
chr1	27048396	27048734	0	ZDHHC18
chr1	27052244	27052582	0	ZDHHC18
chr1	27061403	27062418	0	SFN
chr1	27064356	27064704	822	SFN
chr1	27106476	27107032	3534	NR0B2
chr1	27149114	27149354	0	C1orf172
chr1	27189675	27189999	2783	AL356390.24
chr1	27196798	27197017	0	AL356390.24
chr1	27208835	27209113	0	FAM46B
chr1	27210031	27210442	0	FAM46B
chr1	27211908	27212470	0	FAM46B
chr1	27273316	27273590	24303	SLC9A1
chr1	27310936	27311499	0	SLC9A1
chr1	27321755	27322089	0	SLC9A1
chr1	27354214	27354930	0	SLC9A1
chr1	27365463	27365750	0	SLC9A1
chr1	27391078	27391579	8335	AL590640.19
chr1	27391846	27392225	7689	AL590640.19
chr1	27397059	27397372	2542	AL590640.19
chr1	27546354	27546554	0	SYTL1
chr1	27587544	27587791	768	RP1-144C9.2
chr1	27591517	27591880	0	GPR3
chr1	27594451	27594727	0	GPR3
chr1	27689219	27689936	0	WASF2
chr1	27717481	27717782	15351	AHDC1
chr1	27737050	27737373	0	AHDC1
chr1	27737897	27738262	0	AHDC1
chr1	27739268	27739946	0	AHDC1
chr1	27741221	27742164	0	AHDC1
chr1	27763129	27763441	0	AHDC1
chr1	27805671	27806219	2396	AHDC1
chr1	27807758	27807995	3395	FGR
chr1	27849917	27850254	1209	CCDC72
chr1	27859267	27859393	5766	IFI6
chr1	27862355	27862667	2492	IFI6
chr1	27871229	27872205	0	IFI6
chr1	27924657	27924997	80	FAM76A
chr1	27971900	27972342	0	STX12
chr1	28074316	28074633	0	C1orf38
chr1	28133033	28133190	901	SMPDL3B
chr1	28133877	28134149	0	SMPDL3B
chr1	28165956	28166108	0	XKR8
chr1	28263261	28263489	0	EYA3
chr1	28343596	28344031	1657	AL137792.11
chr1	28447620	28448901	9692	SESN2
chr1	28512899	28513552	1409	AL353622.33
chr1	28545317	28545851	10255	MED18
chr1	28550693	28551111	15631	MED18
chr1	28551421	28551759	16359	MED18
chr1	28568356	28568795	0	PHACTR4
chr1	28591125	28591473	0	PHACTR4
chr1	28612456	28612464	0	PHACTR4
chr1	28616235	28617000	0	PHACTR4
chr1	28636479	28637513	0	PHACTR4
chr1	28649165	28649478	0	PHACTR4
chr1	28698810	28699010	0	PHACTR4
chr1	28700150	28700511	682	PHACTR4
chr1	28709018	28710501	0	RCC1
chr1	28712635	28713083	0	RCC1
chr1	28716214	28716547	0	RCC1
chr1	28800748	28801109	1091	TAF12
chr1	28847147	28848325	0	RNU11
chr1	28874867	28875004	0	GMEB1
chr1	28950463	28950833	0	YTHDF2
chr1	29059445	29059775	0	OPRD1
chr1	29065081	29065384	2286	OPRD1
chr1	29081171	29081583	237	AL009181.1
chr1	29084068	29084401	1814	EPB41
chr1	29085822	29086140	75	EPB41
chr1	29126490	29126998	0	EPB41
chr1	29171438	29171837	0	EPB41
chr1	29173000	29173544	0	EPB41
chr1	29233002	29233328	0	EPB41
chr1	29381003	29381593	55	SFRS4
chr1	29401875	29402358	0	MECR
chr1	29429865	29430655	0	MECR
chr1	29444903	29445236	0	PTPRU
chr1	29815343	29816001	73978	AC092265.3
chr1	29884668	29884861	5118	AC092265.3
chr1	29954794	29955215	64682	AC092265.3
chr1	30219583	30220129	251828	RP3-357I16.1
chr1	30304405	30304874	167083	RP3-357I16.1
chr1	30329394	30329738	142219	RP3-357I16.1
chr1	30436580	30436986	34971	RP3-357I16.1
chr1	30946487	30946703	11880	MATN1
chr1	30973333	30973605	1155	AL137857.29
chr1	31043612	31043904	40358	LAPTM5
chr1	31069363	31069928	44973	SDC3
chr1	31164460	31164696	10393	SDC3
chr1	31172983	31173222	3718	PUM1
chr1	31212217	31212486	0	PUM1
chr1	31214090	31214325	0	PUM1
chr1	31315148	31315321	3798	PUM1
chr1	31397839	31398186	26993	NKAIN1
chr1	31408183	31408464	16715	NKAIN1
chr1	31416165	31416683	8496	NKAIN1
chr1	31427874	31428188	0	NKAIN1
chr1	31431105	31431415	0	NKAIN1
chr1	31544810	31545209	0	ZCCHC17
chr1	31551723	31552070	0	ZCCHC17
chr1	31640176	31640534	14465	SERINC2
chr1	31667928	31668505	0	SERINC2
chr1	31671796	31672071	0	SERINC2
chr1	31690150	31690659	10039	SERINC2
chr1	31712793	31713112	19907	AC114494.2
chr1	31717029	31717365	15654	AC114494.2
chr1	31728815	31729263	3756	AC114494.2
chr1	31734078	31734300	124	AC114494.2
chr1	31761257	31761562	18145	AC114494.2
chr1	31769266	31769910	26154	AC114494.2
chr1	31787100	31787413	27287	TINAGL1
chr1	31787869	31788429	26271	TINAGL1
chr1	31789469	31789762	24938	TINAGL1
chr1	31812031	31812492	2208	TINAGL1
chr1	31813307	31813786	914	TINAGL1
chr1	31820000	31820212	0	TINAGL1
chr1	31832199	31832484	6327	TINAGL1
chr1	31882578	31883600	0	PEF1
chr1	31908007	31908589	0	COL16A1
chr1	31928055	31928354	0	COL16A1
chr1	31939151	31939871	0	COL16A1
chr1	32036908	32037237	0	SPOCD1
chr1	32054224	32054424	14	SPOCD1
chr1	32169793	32170242	0	PTP4A2
chr1	32172870	32173436	0	PTP4A2
chr1	32177771	32178602	1196	PTP4A2
chr1	32192696	32193297	16121	PTP4A2
chr1	32194165	32194698	17590	PTP4A2
chr1	32300665	32300968	10141	TMEM39B
chr1	32339270	32339953	0	TMEM39B
chr1	32370307	32370517	0	KPNA6
chr1	32371655	32372011	0	KPNA6
chr1	32377082	32377529	0	KPNA6
chr1	32474230	32474752	0	AL121991.50
chr1	32478605	32478845	185	AL121991.50
chr1	32479387	32480007	967	AL121991.50
chr1	32529410	32529631	664	HDAC1
chr1	32545582	32545987	0	HDAC1
chr1	32632401	32633053	0	BSDC1
chr1	32639172	32639571	726	RP11-395N6.1
chr1	32686626	32687354	21459	AL033529.25
chr1	32746421	32746623	0	AL033529.25
chr1	32827916	32828216	0	ZBTB8
chr1	32941536	32941802	8072	SYNC1
chr1	32950452	32950679	16988	SYNC1
chr1	32963384	32963850	16249	KIAA1522
chr1	32968185	32968400	11699	KIAA1522
chr1	32997637	32998711	0	KIAA1522
chr1	32999432	33000570	0	KIAA1522
chr1	33007633	33008034	0	KIAA1522
chr1	33018920	33019264	0	YARS
chr1	33027523	33027992	0	YARS
chr1	33033965	33034274	0	YARS
chr1	33052439	33052732	0	YARS
chr1	33055388	33055768	0	S100PBP|YARS
chr1	33157982	33158308	6172	AL031602.14
chr1	33171754	33172464	2169	RNF19B
chr1	33191735	33192030	0	RNF19B
chr1	33192434	33192706	0	RNF19B
chr1	33227362	33227853	941	RP4-803A2.2
chr1	33230551	33230896	4130	RP4-803A2.2
chr1	33245473	33245906	267	AK2
chr1	33286124	33286586	11045	AK2
chr1	33288270	33288887	13191	AK2
chr1	33298776	33299299	20002	ADC
chr1	33306171	33306600	12701	ADC
chr1	33426866	33427416	6637	TRIM62
chr1	33456899	33457111	36670	TRIM62
chr1	33458059	33458417	37830	TRIM62
chr1	33458969	33459969	38740	TRIM62
chr1	33575917	33576076	0	PHC2
chr1	33606033	33606233	0	PHC2
chr1	33671749	33672348	7865	AL138837.12
chr1	33673357	33673686	6527	AL138837.12
chr1	33694045	33694323	13746	AL138837.12
chr1	33696704	33697217	13602	ZSCAN20
chr1	33824426	33824446	0	CSMD2
chr1	33871168	33871540	0	CSMD2
chr1	34156683	34156994	0	CSMD2
chr1	34353463	34353710	0	CSMD2
chr1	34991418	34991862	1373	GJB5
chr1	35000761	35001333	0	GJB4
chr1	35001542	35002203	0	GJB4
chr1	35017575	35018025	743	AL121988.10
chr1	35019198	35019498	0	GJB3
chr1	35021802	35022154	0	GJB3
chr1	35090835	35091234	485	C1orf212
chr1	35209102	35209312	4576	AC114490.2
chr1	35226361	35226720	0	ZMYM6
chr1	35227027	35227227	0	ZMYM6
chr1	35258181	35258315	0	ZMYM6
chr1	35269202	35270362	0	ZMYM6
chr1	35314698	35314965	2594	ZMYM1
chr1	35583609	35584411	0	ZMYM4
chr1	35807069	35807451	2106	NCDN
chr1	35808255	35808505	3053	TFAP2E
chr1	35808849	35809199	2359	TFAP2E
chr1	36088280	36088454	0	EIF2C4
chr1	36138308	36138419	0	EIF2C1
chr1	36272882	36273319	0	EIF2C3
chr1	36393853	36394199	0	MAP7D1
chr1	36426387	36426807	7350	MAP7D1
chr1	36482578	36482955	0	THRAP3
chr1	36486451	36487170	0	THRAP3
chr1	36538090	36538638	0	THRAP3
chr1	36589233	36589433	0	STK40
chr1	36611907	36612333	0	STK40
chr1	36612709	36613340	0	STK40
chr1	36624271	36625518	187	STK40
chr1	36646767	36647030	9065	C1orf102
chr1	36702475	36702992	0	MRPS15
chr1	36717985	36718291	0	CSF3R
chr1	36945489	36945732	76444	RP4-655C4.1
chr1	37415559	37415759	26039	AL031430.2
chr1	37471948	37472120	30044	AL031430.2
chr1	37690090	37690299	22454	ZC3H12A
chr1	37693005	37693695	19058	ZC3H12A
chr1	37709619	37710734	2019	ZC3H12A
chr1	37711684	37712253	500	ZC3H12A
chr1	37714791	37715152	0	ZC3H12A
chr1	37717862	37718275	0	ZC3H12A
chr1	37734125	37734433	0	C1orf149
chr1	37737346	37737733	0	C1orf149
chr1	37772551	37773183	1549	SNIP1
chr1	37792318	37792736	0	SNIP1
chr1	37814851	37815069	0	GNL2
chr1	37858974	37859269	0	RSPO1
chr1	37920611	37920977	0	C1orf109
chr1	37930521	37930854	0	CDCA8
chr1	37977513	37977834	0	EPHA10
chr1	38103584	38104076	0	INPP5B
chr1	38128241	38128470	0	INPP5B
chr1	38185200	38185550	0	INPP5B
chr1	38228145	38228648	0	SF3A3
chr1	38237800	38239143	0	FHL3
chr1	38250676	38251091	0	UTP11L
chr1	38257232	38257600	0	UTP11L
chr1	38302592	38302914	15921	RP5-884C9.3
chr1	38969381	38969673	20230	AL354702.7
chr1	39024948	39025148	52460	RRAGC
chr1	39097047	39097439	0	RRAGC
chr1	39197305	39197599	121	RP11-781D11.1
chr1	39223557	39223962	5542	C1orf108
chr1	39242050	39242380	0	C1orf108
chr1	39286228	39286499	13355	NDUFS5
chr1	39324705	39324964	0	MACF1
chr1	39336868	39337327	0	MACF1
chr1	39340843	39342373	0	MACF1
chr1	39355194	39355953	0	MACF1
chr1	39368677	39369003	0	MACF1
chr1	39380935	39381197	0	MACF1
chr1	39416853	39417624	0	MACF1
chr1	39421895	39422558	0	MACF1
chr1	39423873	39424407	0	MACF1
chr1	39429721	39430146	0	MACF1
chr1	39430359	39431065	0	MACF1
chr1	39625710	39626108	0	MACF1
chr1	39630357	39630722	0	MACF1
chr1	39632871	39633210	0	MACF1
chr1	39636718	39637415	0	MACF1
chr1	39649177	39649515	0	MACF1
chr1	39777501	39777797	0	RP11-69E11.5
chr1	39844155	39844727	16964	HEYL
chr1	39915227	39915569	1680	HPCAL4
chr1	39958382	39958642	1527	RP1-144F13.4
chr1	40038189	40038536	3934	RP1-118J21.24
chr1	40054945	40055342	20690	RP1-118J21.24
chr1	40090406	40091031	0	TRIT1
chr1	40140450	40140697	176	MYCL1
chr1	40172702	40173076	10075	AL663070.15
chr1	40253553	40253761	24731	CAP1
chr1	40270587	40270921	7571	CAP1
chr1	40378505	40378918	6797	RP11-115D7.3
chr1	40618327	40618527	0	SMAP2
chr1	40821749	40822082	9810	RP4-739H11.1
chr1	40873588	40873845	0	RIMS3
chr1	40901108	40901382	0	RIMS3
chr1	40937363	40937652	0	NFYC
chr1	40941715	40942005	0	NFYC
chr1	40990131	40990516	0	NFYC
chr1	41104257	41105285	3632	CITED4
chr1	41106600	41107014	5975	CITED4
chr1	41108424	41108713	7799	CITED4
chr1	41113939	41114468	13314	CITED4
chr1	41136499	41137202	35874	CITED4
chr1	41140294	41140591	35772	RP11-348A7.1
chr1	41167514	41167809	8554	RP11-348A7.1
chr1	41178093	41178410	71	RP11-348A7.1
chr1	41182556	41183031	1781	RP11-348A7.2
chr1	41187053	41187526	6278	RP11-348A7.2
chr1	41205779	41206517	11434	CTPS
chr1	41241871	41242417	0	CTPS
chr1	41346951	41348846	0	SCMH1
chr1	41361480	41361826	0	SCMH1
chr1	41390861	41391364	0	SCMH1
chr1	41476721	41477116	0	SCMH1
chr1	41555759	41555972	44209	FOXO6
chr1	41561229	41561428	38753	FOXO6
chr1	41580367	41580703	19478	FOXO6
chr1	41599082	41599496	685	FOXO6
chr1	41649570	41649739	27721	FOXO6
chr1	41670886	41671561	33634	AL445933.32
chr1	41723949	41724309	1065	EDN2
chr1	41731338	41731802	8454	EDN2
chr1	41734500	41734818	9805	HIVEP3
chr1	41735283	41735539	9084	HIVEP3
chr1	41736683	41737235	7388	HIVEP3
chr1	41742431	41742638	1985	HIVEP3
chr1	41752812	41753083	0	HIVEP3
chr1	41812446	41812697	0	HIVEP3
chr1	41865319	41865606	0	HIVEP3
chr1	41903517	41903949	0	HIVEP3
chr1	41910543	41910902	0	HIVEP3
chr1	41997217	41997443	0	HIVEP3
chr1	42021465	42021808	0	HIVEP3
chr1	42033620	42033941	0	HIVEP3
chr1	42045118	42045289	0	HIVEP3
chr1	42050233	42051007	0	HIVEP3
chr1	42084867	42085134	0	HIVEP3
chr1	42089958	42090278	0	HIVEP3
chr1	42093895	42094331	0	HIVEP3
chr1	42100476	42101595	0	HIVEP3
chr1	42108338	42108842	0	HIVEP3
chr1	42138631	42139584	0	HIVEP3
chr1	42140415	42140768	0	HIVEP3
chr1	42158863	42159345	1898	HIVEP3
chr1	42174382	42174850	17417	HIVEP3
chr1	42192942	42193318	35977	HIVEP3
chr1	42193622	42194225	36657	HIVEP3
chr1	42282715	42282952	2728	RP1-21K4.1
chr1	42385203	42385439	5566	RP11-319C21.1
chr1	42404149	42404396	1167	GUCA2A
chr1	42452873	42453307	0	FOXJ3
chr1	42457366	42457592	0	FOXJ3
chr1	42460501	42460911	0	FOXJ3
chr1	42521181	42521580	0	FOXJ3
chr1	42631655	42631936	0	FAM80A
chr1	42678240	42678589	0	ZMYND12
chr1	42701006	42701566	46	AC098484.2
chr1	42722748	42722976	0	AC098484.2
chr1	42768226	42768448	0	AC098484.2
chr1	42938410	42938610	0	YBX1
chr1	42969305	42969597	1754	CLDN19
chr1	43061369	43061741	0	ERMAP
chr1	43174751	43175995	0	SLC2A1
chr1	43179182	43180451	0	SLC2A1
chr1	43205346	43205810	8220	SLC2A1
chr1	43210075	43210312	12949	SLC2A1
chr1	43382552	43382834	3347	AL139138.17
chr1	43444915	43445986	0	WDR65
chr1	43470350	43470688	0	AC093420.2
chr1	43479839	43480214	0	AC093420.2
chr1	43532702	43533046	6205	TIE1
chr1	43559566	43559944	0	TIE1
chr1	43565820	43566156	4454	TIE1
chr1	43583535	43583795	0	MPL
chr1	43611331	43611932	5045	ELOVL1
chr1	43661851	43662244	0	KIAA0467
chr1	43710319	43711418	17814	HYI
chr1	43714254	43714827	21749	HYI
chr1	43761369	43761794	7340	PTPRF
chr1	43764398	43764733	4401	PTPRF
chr1	43767422	43767779	1355	PTPRF
chr1	43820432	43820882	0	PTPRF
chr1	43949788	43950164	0	ST3GAL3
chr1	44012653	44013104	0	ST3GAL3
chr1	44022016	44022362	0	ST3GAL3
chr1	44060240	44060803	0	ST3GAL3
chr1	44073454	44073726	0	ST3GAL3
chr1	44099613	44099993	0	ST3GAL3
chr1	44106019	44106598	0	ST3GAL3
chr1	44167822	44168205	0	ST3GAL3
chr1	44212606	44212722	467	ATP6V0B
chr1	44233226	44233364	0	CCDC24
chr1	44282645	44282828	12924	SLC6A9
chr1	44286036	44287358	16315	SLC6A9
chr1	44288057	44288597	18336	SLC6A9
chr1	44298287	44298570	27650	RP5-1198O20.5
chr1	44323535	44323908	2312	RP5-1198O20.5
chr1	44327981	44328322	1629	RP5-1198O20.5
chr1	44339519	44340019	13167	RP5-1198O20.5
chr1	44392196	44393834	0	RP4-675G8.4
chr1	44515253	44515466	0	PRNPIP
chr1	44566005	44566539	0	PRNPIP
chr1	44609540	44609716	16014	PRNPIP
chr1	44628452	44628813	168	AL359373.21
chr1	44723469	44724376	0	RNF220
chr1	44770331	44770971	0	RNF220
chr1	44796008	44796295	0	RNF220
chr1	44806468	44806738	0	RNF220
chr1	44927571	44927800	0	AL122004.17
chr1	44945495	44945782	0	AL122004.17
chr1	44951590	44951790	0	AL122004.17
chr1	44953303	44953658	0	AL122004.17
chr1	44965342	44965559	1494	AL122004.17
chr1	44968709	44969845	0	RNU5D
chr1	44977503	44978212	0	KIF2C
chr1	45003524	45003579	0	KIF2C
chr1	45031907	45032220	5894	BEST4
chr1	45034990	45035269	3354	PLK3
chr1	45038030	45038230	393	PLK3
chr1	45045367	45046474	0	TCTEX1D4
chr1	45163014	45163663	0	EIF2B3
chr1	45206418	45206908	0	EIF2B3
chr1	45270308	45270325	0	ZSWIM5
chr1	45275757	45276160	0	ZSWIM5
chr1	45410309	45410628	0	ZSWIM5
chr1	45415746	45416170	0	ZSWIM5
chr1	45418162	45418458	0	ZSWIM5
chr1	45485093	45485361	40256	ZSWIM5
chr1	45494716	45494899	49879	ZSWIM5
chr1	45504648	45505033	59811	ZSWIM5
chr1	45541601	45541901	23231	HPDL
chr1	45542292	45542375	22757	HPDL
chr1	45560891	45561081	4051	HPDL
chr1	45567755	45568197	0	MUTYH
chr1	45594464	45594804	0	TESK2
chr1	45632047	45632436	0	TESK2
chr1	45649211	45649672	0	TESK2
chr1	45738098	45738748	0	MMACHC
chr1	45795047	45795280	0	AKR1A1
chr1	46040904	46041585	287	MAST2
chr1	46119822	46120162	0	MAST2
chr1	46130407	46131053	0	MAST2
chr1	46217377	46217831	0	MAST2
chr1	46301483	46301563	0	PIK3R3
chr1	46341357	46341697	0	PIK3R3
chr1	46372940	46374048	1887	PIK3R3
chr1	46412735	46413116	230	TSPAN1
chr1	46419966	46420356	0	TSPAN1
chr1	46421395	46422089	0	TSPAN1
chr1	46461790	46462243	0	C1orf190
chr1	46493636	46493836	0	RAD54L|C1orf190
chr1	46527231	46527413	0	LRRC41|C1orf190
chr1	46578700	46579540	0	NSUN4
chr1	46586398	46586674	0	NSUN4|AL122001.32
chr1	46644710	46644914	0	FAAH
chr1	46766126	46766602	12001	AL136373.21
chr1	46767659	46767756	10847	AL136373.21
chr1	46849975	46850300	0	MOBKL2C
chr1	46912042	46912370	206	C1orf223
chr1	46957343	46958344	20	KIAA0494
chr1	46963649	46964315	6326	KIAA0494
chr1	47234929	47235316	26511	CYP4X1
chr1	47244823	47245023	16804	CYP4X1
chr1	47268795	47269110	0	CYP4X1
chr1	47346116	47346360	0	CYP4Z1
chr1	47399132	47399374	3395	RP1-18D14.2
chr1	47420262	47420554	1294	PDZK1IP1
chr1	47490748	47490965	0	STIL
chr1	47492345	47492636	0	STIL
chr1	47571681	47572054	14	CMPK1
chr1	47627081	47627348	9984	CMPK1
chr1	47662688	47663098	6378	FOXE3
chr1	47808106	47808590	19094	RP4-666O22.2
chr1	47821215	47821501	32203	RP4-666O22.2
chr1	47942306	47942554	70913	AL691459.25
chr1	47966591	47967030	46437	AL691459.25
chr1	47989270	47989909	23558	AL691459.25
chr1	47996501	47997730	15737	AL691459.25
chr1	48110082	48110403	70201	AL691459.25
chr1	48132922	48133338	93041	AL691459.25
chr1	48144307	48144701	87589	RP4-683M8.1
chr1	48180181	48180530	51760	RP4-683M8.1
chr1	48229394	48229879	2411	RP4-683M8.1
chr1	48245367	48245717	12508	RP4-683M8.1
chr1	48255925	48256371	23066	RP4-683M8.1
chr1	48264514	48264977	31655	RP4-683M8.1
chr1	48285461	48285809	41776	AL356289.6
chr1	48289719	48289941	37644	AL356289.6
chr1	48290743	48291117	36468	AL356289.6
chr1	48307861	48308980	18605	AL356289.6
chr1	48315795	48316523	11062	AL356289.6
chr1	48475217	48475490	0	SLC5A9
chr1	48656134	48656339	0	SPATA6
chr1	48772856	48772934	0	AGBL4
chr1	49086468	49086707	0	AGBL4
chr1	49091175	49091713	0	AGBL4
chr1	49114567	49114954	0	AGBL4
chr1	49116593	49117528	0	AGBL4
chr1	49156095	49157216	0	AGBL4
chr1	49169778	49170294	0	AGBL4
chr1	50567647	50567960	2378	AL596275.10
chr1	50713167	50713501	0	FAF1
chr1	51074310	51074693	0	FAF1
chr1	51167680	51168042	0	FAF1
chr1	51173576	51173811	0	FAF1
chr1	51200904	51201187	0	CDKN2C
chr1	51208211	51209152	0	CDKN2C
chr1	51301378	51301728	38766	C1orf185
chr1	51475986	51476409	0	RNF11
chr1	51499541	51499832	0	RNF11
chr1	51552218	51552480	0	C1orf34
chr1	51569545	51569956	0	C1orf34
chr1	51660326	51660576	0	EPS15
chr1	51701951	51702147	0	EPS15
chr1	51782196	51782507	5207	AC104170.2
chr1	51796528	51797296	2830	RP11-191G24.2
chr1	51805910	51806264	0	RP11-191G24.2
chr1	51807644	51808791	0	RP11-191G24.2
chr1	51850760	51851043	0	OSBPL9
chr1	51860684	51861165	0	OSBPL9
chr1	51875387	51875659	0	OSBPL9
chr1	51882836	51883228	0	OSBPL9
chr1	51886709	51887131	0	OSBPL9
chr1	51899273	51899990	0	OSBPL9
chr1	51909734	51910563	0	OSBPL9
chr1	51917793	51918064	0	OSBPL9
chr1	51931784	51931995	0	OSBPL9
chr1	51988537	51988842	0	OSBPL9
chr1	52116974	52117920	0	NRD1
chr1	52135974	52136223	19000	NRD1
chr1	52293440	52294240	0	TXNDC12
chr1	52297557	52297979	0	BTF3L4
chr1	52378103	52378691	1943	ZFYVE9
chr1	52381145	52381641	0	ZFYVE9
chr1	52504030	52504176	0	ZFYVE9
chr1	52603338	52603935	0	CC2D1B
chr1	52638441	52638726	0	ORC1L
chr1	52642516	52643447	0	ORC1L|PRPF38A
chr1	52812828	52813432	752	RP11-25O10.1
chr1	52897057	52897342	0	FAM159A
chr1	52900907	52901315	0	FAM159A
chr1	53071858	53072160	7945	ZYG11B
chr1	53183597	53183852	0	AL445183.19|SCP2
chr1	53285891	53286314	0	SCP2
chr1	53327726	53327928	0	SLC1A7
chr1	53476680	53477029	0	MAGOH
chr1	53516631	53516908	0	LRP8
chr1	53564248	53564579	0	LRP8
chr1	53619986	53620437	53577	LRP8
chr1	53651491	53652129	24506	RP4-796B4.1
chr1	53676026	53676353	282	RP4-796B4.1
chr1	53780173	53780868	0	GLIS1
chr1	54075457	54075754	0	TMEM48
chr1	54194779	54196191	0	LRRC42
chr1	54236600	54236868	10226	LDLRAD1
chr1	54254619	54255173	0	LDLRAD1
chr1	54308374	54308696	0	C1orf83
chr1	54465574	54465866	0	SSBP3
chr1	54488056	54488377	0	SSBP3
chr1	54511278	54512374	0	SSBP3
chr1	54525523	54526151	0	SSBP3
chr1	54615032	54615354	0	SSBP3
chr1	54646442	54646962	1762	SSBP3
chr1	54659538	54659844	14858	SSBP3
chr1	54754583	54754897	8188	RP5-866L20.2
chr1	54780758	54781119	4739	RP5-866L20.3
chr1	54805055	54805288	0	ACOT11
chr1	54954476	54954951	0	TTC4
chr1	55002834	55003268	59	PARS2
chr1	55094709	55095144	0	DHCR24
chr1	55096084	55096331	0	DHCR24
chr1	55099271	55099600	0	DHCR24
chr1	55121687	55121886	0	DHCR24
chr1	55122156	55122364	0	DHCR24
chr1	55183382	55183647	31949	AC096536.2
chr1	55188999	55189269	29784	TMEM61
chr1	55191260	55191586	27467	TMEM61
chr1	55205688	55206018	13035	TMEM61
chr1	55209670	55210111	8942	TMEM61
chr1	55277581	55277890	0	PCSK9
chr1	55305411	55305416	0	USP24
chr1	55417227	55417865	0	USP24
chr1	55474069	55474269	12436	RP11-109I2.3
chr1	55519158	55519315	57525	RP11-109I2.3
chr1	55544066	55544389	61337	RP4-633H17.1
chr1	55548809	55549152	56574	RP4-633H17.1
chr1	55560128	55560532	45194	RP4-633H17.1
chr1	55613321	55613583	1204	AL049710.18
chr1	55659539	55659960	22658	AL049710.18
chr1	55667180	55668136	30299	AL049710.18
chr1	55681763	55682308	40826	AL109742.12
chr1	55685746	55686117	37017	AL109742.12
chr1	55686507	55686952	36182	AL109742.12
chr1	55711035	55711442	11692	AL109742.12
chr1	55712432	55712725	10409	AL109742.12
chr1	55745001	55745545	21768	AL109742.12
chr1	55864673	55864873	0	AL603840.9
chr1	55870322	55870848	0	AL603840.9
chr1	55940411	55940664	0	AL603840.9
chr1	55956985	55957667	0	AL603840.9
chr1	55965279	55965684	0	AL603840.9
chr1	55992273	55992547	19010	AL603840.9
chr1	56020129	56020586	46866	AL603840.9
chr1	56050478	56051420	77215	AL603840.9
chr1	56051901	56052261	78638	AL603840.9
chr1	56059314	56059605	86051	AL603840.9
chr1	56061899	56062186	88636	AL603840.9
chr1	56065626	56066055	92363	AL603840.9
chr1	56066346	56066806	93083	AL603840.9
chr1	56264262	56264588	86732	RP11-90C4.4
chr1	56270586	56270920	93056	RP11-90C4.4
chr1	56302920	56303557	125390	RP11-90C4.4
chr1	56318347	56318822	127005	RP4-710M16.1
chr1	56357912	56358221	87606	RP4-710M16.1
chr1	56363669	56363945	81882	RP4-710M16.1
chr1	56376058	56376802	69025	RP4-710M16.1
chr1	56381416	56381531	64296	RP4-710M16.1
chr1	56567286	56567582	120570	RP4-710M16.1
chr1	56568702	56569068	121986	RP4-710M16.1
chr1	56663585	56663864	69159	PPAP2B
chr1	56676263	56676626	56397	PPAP2B
chr1	56694703	56695451	37572	PPAP2B
chr1	56914937	56915480	0	PRKAA2
chr1	56924458	56924806	0	PRKAA2
chr1	56926541	56927305	0	PRKAA2
chr1	56948901	56949319	0	PRKAA2
chr1	57036223	57036493	0	C1orf168
chr1	57041977	57042182	0	C1orf168
chr1	57140130	57140365	0	C8A
chr1	57518577	57518889	0	DAB1
chr1	57557520	57557876	0	DAB1
chr1	57648920	57649952	0	DAB1
chr1	57712393	57712723	0	DAB1
chr1	57723992	57724248	0	DAB1
chr1	57727742	57728506	0	DAB1
chr1	57756230	57757225	0	DAB1
chr1	57829293	57829647	0	DAB1
chr1	57875382	57875746	0	DAB1
chr1	57913130	57913397	0	DAB1
chr1	58034976	58035202	0	DAB1
chr1	58069994	58070286	0	DAB1
chr1	58514605	58514753	25842	DAB1
chr1	58784934	58785278	0	OMA1
chr1	58813909	58814509	0	TACSTD2
chr1	58822285	58823214	6252	TACSTD2
chr1	58830784	58831314	14751	TACSTD2
chr1	58867140	58867702	1573	AL035411.28
chr1	58965630	58966045	5001	AL136985.11
chr1	58990864	58991442	4505	AL136985.11
chr1	58992317	58992771	5958	AL136985.11
chr1	58993663	58994225	7304	AL136985.11
chr1	59022136	59023052	0	JUN
chr1	59053059	59054251	30472	JUN
chr1	59054481	59055021	31894	JUN
chr1	59087015	59087743	64428	JUN
chr1	59119550	59120203	96963	JUN
chr1	59121392	59122142	98805	JUN
chr1	59167895	59168540	69396	RP4-794H19.3
chr1	59170986	59171523	66413	RP4-794H19.3
chr1	59258531	59258850	19777	RP4-794H19.3
chr1	59263576	59263875	24822	RP4-794H19.3
chr1	59268045	59268425	29291	RP4-794H19.3
chr1	59282010	59282373	43256	RP4-794H19.3
chr1	59284417	59284708	45663	RP4-794H19.3
chr1	59301015	59301401	62261	RP4-794H19.3
chr1	59354135	59354471	115381	RP4-794H19.3
chr1	59355175	59355609	116421	RP4-794H19.3
chr1	59362589	59362848	123835	RP4-794H19.3
chr1	59366567	59366988	127813	RP4-794H19.3
chr1	59374786	59375145	136032	RP4-794H19.3
chr1	59377611	59378016	138857	RP4-794H19.3
chr1	59381364	59381805	142610	RP4-794H19.3
chr1	59384533	59384714	145779	RP4-794H19.3
chr1	59388957	59389742	145586	FGGY
chr1	59665158	59665992	0	FGGY
chr1	59669931	59670541	0	FGGY
chr1	59672689	59672985	0	FGGY
chr1	59683425	59683699	0	FGGY
chr1	59722268	59722778	0	FGGY
chr1	59723793	59724067	0	FGGY
chr1	59911177	59911483	0	FGGY
chr1	59945449	59945770	0	FGGY
chr1	59969281	59969483	0	FGGY
chr1	59997594	59998079	0	FGGY
chr1	60493914	60494119	157682	RP11-575B7.2
chr1	60519958	60520277	183726	RP11-575B7.2
chr1	60812029	60812332	172069	AC099792.2
chr1	61152107	61152241	0	NFIA
chr1	61176553	61176658	0	NFIA
chr1	61250659	61250916	0	NFIA
chr1	61296118	61296263	0	NFIA
chr1	61296772	61297108	0	NFIA
chr1	61359268	61359506	0	NFIA
chr1	61377471	61378216	0	NFIA
chr1	61379771	61380240	0	NFIA
chr1	61509389	61509680	0	NFIA
chr1	61556616	61557472	0	NFIA
chr1	61576253	61576920	0	NFIA
chr1	61691472	61692007	0	NFIA
chr1	61724753	61725416	30136	NFIA
chr1	61734689	61735255	40072	NFIA
chr1	61743086	61743496	48469	NFIA
chr1	61930792	61931153	0	TM2D1
chr1	61962811	61963013	0	TM2D1
chr1	61963302	61964044	0	TM2D1
chr1	61982519	61982848	0	INADL
chr1	62076029	62076389	0	INADL
chr1	62077994	62078383	0	INADL
chr1	62175163	62175405	0	INADL
chr1	62180143	62180386	0	INADL
chr1	62314601	62314945	0	INADL
chr1	62360526	62360841	0	INADL
chr1	62423541	62423733	3658	RP5-1155K23.2
chr1	62436977	62437370	0	L1TD1
chr1	62448515	62449016	0	L1TD1
chr1	62467834	62468520	5905	KANK4
chr1	62468924	62469473	4952	KANK4
chr1	62473019	62473308	1117	KANK4
chr1	62475111	62476472	0	KANK4
chr1	62549911	62550200	0	KANK4
chr1	62559723	62560092	2052	KANK4
chr1	62563303	62563621	5632	KANK4
chr1	62571865	62572043	14194	KANK4
chr1	62594645	62595107	36974	KANK4
chr1	62622891	62623363	51200	USP1
chr1	62624915	62625358	49205	USP1
chr1	62627768	62628145	46418	USP1
chr1	62628392	62629316	45247	USP1
chr1	62629675	62629951	44612	USP1
chr1	62636705	62636956	37607	USP1
chr1	62655917	62656128	18435	USP1
chr1	62662888	62663140	11423	USP1
chr1	62732023	62732270	0	DOCK7
chr1	62860194	62860633	0	AL138847.14|DOCK7
chr1	62927753	62928062	1196	DOCK7
chr1	62974181	62974425	47624	DOCK7
chr1	63302073	63302356	122237	AC096543.2
chr1	63393758	63394080	30513	AC096543.2
chr1	63499921	63500522	0	AL138935.1
chr1	63838594	63838890	0	PGM1
chr1	63849588	63849831	0	PGM1
chr1	63900321	63900829	1821	PGM1
chr1	63901154	63901941	2654	PGM1
chr1	63912712	63913124	14212	PGM1
chr1	63930160	63930587	31660	PGM1
chr1	63936414	63936932	37914	PGM1
chr1	63969694	63970397	41884	ROR1
chr1	64158612	64159412	0	ROR1
chr1	64169788	64169935	0	ROR1
chr1	64207980	64208157	0	ROR1
chr1	64245032	64245333	0	ROR1
chr1	64310750	64311064	0	ROR1
chr1	64581491	64582837	39832	AL513044.13
chr1	64836546	64836915	0	CACHD1
chr1	65002783	65002994	0	RAVER2
chr1	65004191	65004408	0	RAVER2
chr1	65004676	65005104	0	RAVER2
chr1	65136119	65137139	0	JAK1
chr1	65144859	65145212	0	JAK1
chr1	65154181	65154499	0	JAK1
chr1	65155715	65156186	0	JAK1
chr1	65159191	65159646	0	JAK1
chr1	65172362	65172911	0	JAK1
chr1	65187339	65187849	0	JAK1
chr1	65190578	65191011	0	JAK1
chr1	65194528	65194853	0	JAK1
chr1	65434391	65434591	0	AK3L1
chr1	65499185	65499497	3685	DNAJC6
chr1	65578194	65578429	0	DNAJC6
chr1	65581504	65581951	0	DNAJC6
chr1	65658447	65658561	341	LEPROT
chr1	65662190	65662609	0	LEPROT|LEPR
chr1	65663995	65664320	0	LEPROT|LEPR
chr1	65668050	65668333	0	LEPROT|LEPR
chr1	65752315	65752670	0	LEPR
chr1	65765495	65765830	0	LEPR
chr1	65817353	65817546	0	LEPR
chr1	65896497	65896707	21087	LEPR
chr1	66050259	66050585	0	PDE4B
chr1	66059318	66059654	0	PDE4B
chr1	66068592	66068934	0	PDE4B
chr1	66143006	66143097	0	PDE4B
chr1	66272111	66272369	0	PDE4B
chr1	66407305	66407505	0	PDE4B
chr1	66420520	66421772	0	PDE4B
chr1	66445814	66446140	0	PDE4B
chr1	66469302	66470058	0	PDE4B
chr1	66480805	66481321	0	PDE4B
chr1	66491567	66491949	0	PDE4B
chr1	66500308	66501276	0	PDE4B
chr1	66504080	66504893	0	PDE4B
chr1	66509435	66510131	0	PDE4B
chr1	66531254	66531507	0	PDE4B
chr1	66532952	66533648	0	PDE4B
chr1	66553971	66554241	0	PDE4B
chr1	66654627	66654836	41777	PDE4B
chr1	66674581	66675273	61731	PDE4B
chr1	66716505	66716830	54824	SGIP1
chr1	66758271	66758581	13073	SGIP1
chr1	66760019	66760522	11132	SGIP1
chr1	66781769	66782068	0	SGIP1
chr1	66801651	66802057	0	SGIP1
chr1	66802306	66802957	0	SGIP1
chr1	66810098	66810399	0	SGIP1
chr1	66837027	66837287	0	SGIP1
chr1	66862768	66863049	0	SGIP1
chr1	66915271	66915533	0	SGIP1
chr1	66971715	66972316	0	SGIP1
chr1	67003294	67003604	0	TCTEX1D1
chr1	67073302	67073502	0	WDR78
chr1	67123761	67124029	0	WDR78
chr1	67176975	67177412	0	MIER1
chr1	67182932	67183213	0	MIER1
chr1	67193178	67193566	0	MIER1
chr1	67251870	67252208	0	SLC35D1
chr1	67297112	67297413	4444	SLC35D1
chr1	67299025	67299400	6357	SLC35D1
chr1	67401228	67401615	3142	IL23R
chr1	67577980	67578323	0	IL12RB2
chr1	67610495	67610724	0	IL12RB2
chr1	67638302	67638670	3131	IL12RB2
chr1	67808724	67809067	9018	RP11-393N21.1
chr1	67852732	67853070	42032	AL139258.13
chr1	67864818	67865172	29930	AL139258.13
chr1	67868733	67869098	26004	AL139258.13
chr1	67920824	67922442	1029	GADD45A
chr1	67924924	67925447	0	GADD45A
chr1	67925954	67926309	0	GADD45A
chr1	67938982	67939435	302	GNG12
chr1	67955070	67955443	0	GNG12
chr1	67974315	67974537	0	GNG12
chr1	67987982	67988938	0	GNG12
chr1	68029995	68030823	0	GNG12
chr1	68069902	68070757	0	GNG12
chr1	68078756	68079093	7026	GNG12
chr1	68088952	68089347	17222	GNG12
chr1	68118373	68118819	46643	GNG12
chr1	68121403	68121723	49673	GNG12
chr1	68128117	68128718	56387	GNG12
chr1	68208318	68208716	25777	AL157407.11
chr1	68217544	68217812	16681	AL157407.11
chr1	68225513	68226127	8366	AL157407.11
chr1	68254176	68254444	19122	AL157407.11
chr1	68351324	68351522	0	GPR177
chr1	68366572	68366813	0	GPR177
chr1	68374526	68374799	0	GPR177
chr1	68390270	68390390	0	GPR177
chr1	68412359	68412747	0	GPR177
chr1	68424229	68424349	0	GPR177
chr1	68436134	68436501	0	GPR177
chr1	68507406	68508551	12089	RP4-740O15.1
chr1	68569383	68569701	43897	RP5-1033K19.1
chr1	68597377	68597554	16044	RP5-1033K19.1
chr1	68616623	68616920	2689	RP5-1033K19.1
chr1	68617190	68617752	1960	RP5-1033K19.2
chr1	68622448	68623219	2520	RP5-1033K19.2
chr1	68681434	68681782	0	RPE65
chr1	68691624	68692011	3394	RPE65
chr1	68789808	68790146	36868	RP4-694A7.3
chr1	68809851	68810082	56911	RP4-694A7.3
chr1	68862535	68862908	109595	RP4-694A7.3
chr1	68882740	68883128	129800	RP4-694A7.3
chr1	68913665	68913956	160725	RP4-694A7.3
chr1	69157410	69157682	404470	RP4-694A7.3
chr1	69348245	69348544	458125	LRRC7
chr1	69413381	69413626	393043	LRRC7
chr1	69434505	69434705	371964	LRRC7
chr1	69732436	69732909	73760	LRRC7
chr1	69847911	69848227	0	LRRC7
chr1	70149623	70150088	0	LRRC7
chr1	70167468	70168285	0	LRRC7
chr1	70186139	70186486	0	LRRC7
chr1	70198843	70199093	0	LRRC7
chr1	70221257	70221700	0	LRRC7
chr1	70232109	70232849	0	LRRC7
chr1	70283042	70283469	0	LRRC7
chr1	70286659	70286976	0	LRRC7
chr1	70322978	70323017	0	LRRC7
chr1	70323787	70324206	0	LRRC7
chr1	70329168	70329528	0	LRRC7
chr1	70371209	70371523	9454	LRRC7
chr1	70384796	70385123	0	LRRC40
chr1	70394859	70395169	0	LRRC40
chr1	70404576	70404686	0	LRRC40
chr1	70565582	70565968	0	ANKRD13C
chr1	70648711	70649735	0	CTH
chr1	70650266	70650716	0	CTH
chr1	70676920	70677058	0	CTH
chr1	70748148	70748702	7515	AL354872.9
chr1	70894784	70894983	3953	RP11-428K13.1
chr1	72099329	72099659	0	NEGR1
chr1	72522950	72523511	1945	NEGR1
chr1	73065578	73065990	109548	AL513166.7
chr1	73267987	73268194	74869	RP11-438I12.1
chr1	73415214	73415699	14263	AL606463.6
chr1	73421951	73422162	7800	AL606463.6
chr1	73604484	73604788	174356	AL606463.6
chr1	73831623	73832319	155460	AL591463.7
chr1	73842974	73843331	144448	AL591463.7
chr1	74021273	74021497	33376	AL591463.7
chr1	74351744	74352016	0	LRRC44
chr1	74432266	74432562	0	LRRC44
chr1	74701956	74702222	0	TNNI3K
chr1	74928007	74928494	15264	CRYZ
chr1	74968289	74968707	0	CRYZ
chr1	74971869	74972319	0	TYW3
chr1	75010167	75010515	6271	TYW3
chr1	75322454	75322801	43906	LHX8
chr1	75441897	75442356	0	SLC44A5
chr1	75911131	75911416	30771	RP4-595K12.2
chr1	76004007	76004382	2236	ACADM
chr1	76029342	76029698	0	RABGGTB
chr1	76476444	76476914	0	ST6GALNAC3
chr1	76951933	76952192	13087	AC104458.2
chr1	77183316	77183558	0	ST6GALNAC5
chr1	77236823	77237279	0	ST6GALNAC5
chr1	77269605	77269953	0	ST6GALNAC5
chr1	77278058	77278545	0	ST6GALNAC5
chr1	77512314	77512571	7679	AK5
chr1	77560495	77560905	0	AK5
chr1	77650758	77651112	0	AK5
chr1	77774959	77775555	0	AK5
chr1	77778059	77779236	0	AK5
chr1	77910064	77910406	0	ZZZ3
chr1	78000289	78000707	2164	USP33
chr1	78062386	78062698	0	FAM73A
chr1	78113192	78113697	0	FAM73A
chr1	78127738	78128382	0	NEXN
chr1	78137972	78138257	0	NEXN
chr1	78216482	78217045	0	FUBP1
chr1	78217304	78217916	0	FUBP1
chr1	78229979	78230317	12614	FUBP1
chr1	78276930	78277318	4331	AC103591.3
chr1	78292946	78293130	0	GIPC2
chr1	78308952	78309471	0	GIPC2
chr1	78317966	78318216	0	GIPC2
chr1	78330932	78331368	0	GIPC2
chr1	78352708	78353014	0	GIPC2
chr1	78368919	78369385	0	GIPC2
chr1	78384857	78385165	9160	GIPC2
chr1	78395365	78395822	12911	RP11-472F19.2
chr1	78467626	78468066	58040	RP11-472F19.2
chr1	78475965	78476299	65857	PTGFR
chr1	78492825	78493225	48931	PTGFR
chr1	78515582	78515839	26317	PTGFR
chr1	78541911	78542306	0	PTGFR
chr1	78561699	78561968	0	PTGFR
chr1	78578289	78579153	0	PTGFR
chr1	78615624	78616047	0	PTGFR
chr1	78626558	78626824	0	PTGFR
chr1	78678817	78679191	0	PTGFR
chr1	78689923	78690190	0	PTGFR
chr1	78710135	78710832	0	PTGFR
chr1	78711100	78711541	0	PTGFR
chr1	78855805	78856205	2471	IFI44L
chr1	78921356	78921668	3665	AC104837.2
chr1	78930267	78931075	4834	AC104837.2
chr1	78953357	78953736	27924	AC104837.2
chr1	78954584	78954817	29151	AC104837.2
chr1	78956804	78957257	30089	RP4-641G12.4
chr1	78981976	78982176	5170	RP4-641G12.4
chr1	78999184	78999536	10252	RP4-641G12.4
chr1	79071762	79072082	55955	ELTD1
chr1	79129293	79129475	0	ELTD1
chr1	79156373	79156910	0	ELTD1
chr1	79191012	79191327	0	ELTD1
chr1	79280368	79280776	12442	RP11-548C21.1
chr1	79318007	79318529	23679	RP11-548C21.1
chr1	79367030	79367410	72702	RP11-548C21.1
chr1	79399361	79399781	105033	RP11-548C21.1
chr1	79426640	79427152	132312	RP11-548C21.1
chr1	79431408	79432201	137080	RP11-548C21.1
chr1	79437120	79437660	142792	RP11-548C21.1
chr1	79471158	79471473	176830	RP11-548C21.1
chr1	79561309	79562077	197276	RP11-454G24.1
chr1	79841877	79842450	81401	RP11-454G24.1
chr1	79933840	79933955	173364	RP11-454G24.1
chr1	80049412	80049851	280529	RP11-339A11.1
chr1	80155448	80155520	174860	RP11-339A11.1
chr1	80188269	80188469	141911	RP11-339A11.1
chr1	80256451	80256651	73729	RP11-339A11.1
chr1	80613377	80614327	75028	AL596276.6
chr1	80630809	80631474	57881	AL596276.6
chr1	80683274	80683759	5596	AL596276.6
chr1	80685869	80686239	3116	AL596276.6
chr1	80894963	80895257	160457	RP11-115A15.2
chr1	81120799	81121445	197618	RP11-2B19.1
chr1	81380679	81381021	42972	AL158218.11
chr1	81395996	81396479	50362	RP3-445O10.1
chr1	81412916	81413649	33192	RP3-445O10.1
chr1	81417469	81418281	28560	RP3-445O10.1
chr1	81542484	81542825	1614	LPHN2
chr1	81548547	81548892	0	LPHN2
chr1	81563662	81564113	0	LPHN2
chr1	81776816	81777032	0	LPHN2
chr1	81919886	81920345	0	LPHN2
chr1	81941134	81942494	0	LPHN2
chr1	81944974	81945687	0	LPHN2
chr1	81955570	81955895	0	LPHN2
chr1	82560106	82560408	327799	LPHN2
chr1	82724094	82724341	491787	LPHN2
chr1	83158723	83159045	926416	LPHN2
chr1	83337202	83337422	770223	TTLL7
chr1	83656915	83657124	450521	TTLL7
chr1	84077947	84078172	29473	TTLL7
chr1	84327706	84328242	0	PRKACB
chr1	84341590	84342064	0	PRKACB
chr1	84360841	84360886	0	PRKACB
chr1	84361181	84361451	0	PRKACB
chr1	84362059	84362311	0	PRKACB
chr1	84379290	84379766	0	PRKACB
chr1	84384710	84384999	0	PRKACB
chr1	84394554	84394999	0	PRKACB
chr1	84412435	84413032	0	PRKACB
chr1	84485685	84486189	2602	AL450063.14
chr1	84492165	84492567	9082	AL450063.14
chr1	84603569	84604324	0	UOX
chr1	84653704	84654040	425	DNASE2B
chr1	84665767	84666135	12488	DNASE2B
chr1	84666591	84666971	13312	DNASE2B
chr1	84680444	84680865	27165	DNASE2B
chr1	84729553	84729607	0	BXDC5
chr1	84744735	84745070	0	GNG5|SPATA1
chr1	84837658	84838026	24923	CTBS
chr1	84842151	84843188	23313	C1orf180
chr1	84871173	84871566	0	C1orf180
chr1	84936950	84937320	8134	SSX2IP
chr1	85071466	85071731	0	EDG7
chr1	85090215	85090478	0	EDG7
chr1	85151386	85152159	11696	MCOLN2
chr1	85183046	85183671	0	MCOLN2
chr1	85196371	85196570	0	MCOLN2
chr1	85198681	85199026	0	MCOLN2
chr1	85289134	85289385	0	WDR63
chr1	85296747	85297424	0	WDR63
chr1	85373429	85373968	2020	WDR63
chr1	85387172	85387417	8527	SYDE2
chr1	85441974	85442426	1979	SYDE2
chr1	85502500	85502630	1422	BCL10
chr1	85513526	85513838	0	BCL10
chr1	85517113	85517588	754	BCL10
chr1	85527767	85528129	11408	BCL10
chr1	85535876	85536635	19517	BCL10
chr1	85546528	85546891	9866	DDAH1
chr1	85552150	85552630	4127	DDAH1
chr1	85556562	85556817	0	DDAH1
chr1	85558646	85559450	0	DDAH1
chr1	85564278	85564629	0	DDAH1
chr1	85566625	85567750	0	DDAH1
chr1	85577354	85577999	0	DDAH1
chr1	85582484	85582803	0	DDAH1
chr1	85645462	85645784	0	DDAH1
chr1	85733795	85734206	30384	DDAH1
chr1	85759719	85760722	56308	DDAH1
chr1	85762271	85763234	55807	CYR61
chr1	85765400	85765915	53126	CYR61
chr1	85793272	85793528	25513	CYR61
chr1	85807249	85807778	11263	CYR61
chr1	85811340	85812066	6975	CYR61
chr1	85818765	85819020	21	CYR61
chr1	85819595	85820170	0	CYR61
chr1	85822461	85823152	487	CYR61
chr1	85845134	85846011	14507	AC092807.2
chr1	85861324	85861657	29423	C1orf181
chr1	85916699	85916949	0	C1orf181
chr1	86088460	86088913	0	COL24A1
chr1	86214067	86214086	0	COL24A1
chr1	86657626	86657891	4522	CLCA2
chr1	86660204	86660871	1542	CLCA2
chr1	86668111	86668516	0	CLCA2
chr1	86738323	86738659	0	CLCA1
chr1	86933726	86934145	8708	SH3GLB1
chr1	87011382	87012331	10853	RP4-612B15.2
chr1	87012561	87013177	10007	RP4-612B15.2
chr1	87016913	87017222	5962	RP4-612B15.2
chr1	87017686	87018165	5019	RP4-612B15.2
chr1	87019009	87019680	3504	RP4-612B15.2
chr1	87031418	87031807	7680	RP4-612B15.2
chr1	87084317	87084975	15743	RP4-604K5.1
chr1	87231686	87232044	0	HS2ST1
chr1	87331623	87331960	0	HS2ST1
chr1	87356080	87356338	0	HS2ST1
chr1	87379131	87379369	0	HS2ST1
chr1	87462574	87462821	55099	HS2ST1
chr1	87488163	87488387	78352	LMO4
chr1	87577235	87577565	0	LMO4
chr1	87631114	87631524	44093	LMO4
chr1	87661722	87662466	29059	AC104838.3
chr1	87673746	87674217	17308	AC104838.3
chr1	87752153	87752634	60509	AC104838.3
chr1	87839187	87839528	147543	AC104838.3
chr1	87950585	87950879	258941	AC104838.3
chr1	88033485	88034036	341841	AC104838.3
chr1	88044065	88044793	352421	AC104838.3
chr1	88414011	88414318	301781	AL445438.27
chr1	88514511	88514761	201338	AL445438.27
chr1	88565915	88566394	149705	AL445438.27
chr1	88609734	88610066	106033	AL445438.27
chr1	88726467	88726914	9714	RP11-76N22.1
chr1	88833658	88834002	17186	RP11-76N22.3
chr1	88848988	88849303	32516	RP11-76N22.3
chr1	88851013	88851402	34541	RP11-76N22.3
chr1	88936466	88936877	0	PKN2
chr1	89011901	89012919	0	PKN2
chr1	89223121	89223711	0	CCBL2|RBMXL1
chr1	89259910	89260289	0	GBP3
chr1	89260809	89261443	0	GBP3
chr1	89364168	89364738	0	GBP2
chr1	89373423	89373590	0	GBP7
chr1	89481447	89481674	17178	GBP5
chr1	89754259	89754587	8463	LRRC8B
chr1	89786032	89786280	0	LRRC8B
chr1	89843860	89844263	7849	LRRC8B
chr1	89874257	89874750	0	LRRC8C
chr1	89910380	89910675	0	LRRC8C
chr1	89959565	89959842	6265	LRRC8C
chr1	89963214	89963484	9914	LRRC8C
chr1	90018869	90019132	12404	AC093423.2
chr1	90041153	90041294	17898	LRRC8D
chr1	90042801	90043207	15985	LRRC8D
chr1	90046485	90046916	12276	LRRC8D
chr1	90064859	90065093	0	LRRC8D
chr1	90103758	90104648	0	LRRC8D
chr1	90123050	90123831	0	LRRC8D
chr1	90128300	90128855	0	LRRC8D
chr1	90144821	90145187	0	LRRC8D
chr1	90145906	90146690	0	LRRC8D
chr1	90147045	90147635	0	LRRC8D
chr1	90148937	90149387	0	LRRC8D
chr1	90156964	90157286	0	LRRC8D
chr1	90184007	90184382	9860	LRRC8D
chr1	90191290	90191795	17143	LRRC8D
chr1	90212474	90212821	17489	ZNF326
chr1	90213279	90214362	15948	ZNF326
chr1	90232704	90233111	0	ZNF326
chr1	90242592	90242780	0	ZNF326
chr1	90371259	90371485	104574	ZNF326
chr1	90512599	90512851	20894	AC098656.2
chr1	90641237	90641806	149532	AC098656.2
chr1	90959625	90959951	4243	BARHL2
chr1	91197776	91198318	0	ZNF644
chr1	91212540	91212854	0	ZNF644
chr1	91320624	91320821	57675	RP5-924G13.2
chr1	91336435	91336760	73486	RP5-924G13.2
chr1	91359345	91359851	96396	RP5-924G13.2
chr1	91520927	91521237	0	HFM1
chr1	91638413	91638646	0	HFM1
chr1	91738526	91740099	0	CDC7
chr1	91791272	91791588	18028	AL355871.6
chr1	91794372	91794687	21128	AL355871.6
chr1	91807658	91807829	30487	RP11-91I11.1
chr1	91834658	91834993	3323	RP11-91I11.1
chr1	91847612	91848122	9146	RP11-91I11.1
chr1	91849511	91849867	11045	RP11-91I11.1
chr1	91851838	91852553	13372	RP11-91I11.1
chr1	91970620	91971514	0	TGFBR3
chr1	91974830	91975541	0	TGFBR3
chr1	91977615	91977824	0	TGFBR3
chr1	91987985	91988895	0	TGFBR3
chr1	92019595	92019869	0	TGFBR3
chr1	92083039	92083613	0	TGFBR3
chr1	92116562	92116949	0	TGFBR3
chr1	92128211	92128614	0	TGFBR3
chr1	92129214	92129524	0	TGFBR3
chr1	92138641	92139309	0	TGFBR3
chr1	92162376	92162703	18229	TGFBR3
chr1	92165480	92165756	17727	AC114486.2
chr1	92502183	92502234	0	GLMN
chr1	92642921	92643095	2091	AC104456.2
chr1	92668455	92668632	6402	AC104456.2
chr1	92682621	92682966	20568	AC104456.2
chr1	92992064	92992522	0	EVI5
chr1	93030465	93030763	0	EVI5
chr1	93042927	93043342	12378	EVI5
chr1	93046632	93046907	16083	EVI5
chr1	93056579	93056773	13409	RPL5
chr1	93064979	93065254	4928	RPL5
chr1	93097067	93097423	0	FAM69A
chr1	93146164	93146476	0	FAM69A
chr1	93178759	93179100	0	FAM69A
chr1	93200566	93200786	955	FAM69A
chr1	93250393	93250655	1897	AC093577.2
chr1	93253697	93253985	5201	AC093577.2
chr1	93349776	93349978	0	MTF2
chr1	93416696	93416855	0	TMED5
chr1	93417641	93418101	0	TMED5
chr1	93493476	93493706	0	CCDC18
chr1	93562720	93563505	20561	DR1
chr1	93576477	93577281	6785	DR1
chr1	93584706	93585022	0	DR1
chr1	93620829	93621067	1565	RP4-713B5.2
chr1	93680633	93681197	5049	FNBP1L
chr1	93757574	93758104	0	FNBP1L
chr1	93805557	93805875	0	BCAR3
chr1	93823362	93823536	0	BCAR3
chr1	93844079	93844654	0	BCAR3
chr1	93853805	93854108	0	BCAR3
chr1	93860233	93860427	0	BCAR3
chr1	93867648	93868031	0	BCAR3
chr1	93879825	93880055	0	BCAR3
chr1	93900246	93900583	0	BCAR3
chr1	93902520	93903134	0	BCAR3
chr1	93908338	93908543	0	BCAR3
chr1	93910163	93910610	0	BCAR3
chr1	93911337	93911641	0	BCAR3
chr1	93930520	93931881	0	BCAR3
chr1	93932114	93932645	0	BCAR3
chr1	93939758	93940250	0	BCAR3
chr1	93940862	93941228	0	BCAR3
chr1	93941857	93942195	0	BCAR3
chr1	93944375	93944575	0	BCAR3
chr1	93955154	93955514	0	BCAR3
chr1	93976344	93976749	0	BCAR3
chr1	93992151	93993072	0	BCAR3
chr1	93997103	93997445	0	BCAR3
chr1	94013519	94013751	0	BCAR3
chr1	94017566	94018578	0	BCAR3
chr1	94042459	94043049	0	BCAR3
chr1	94052123	94052519	0	BCAR3
chr1	94082454	94082728	0	BCAR3
chr1	94083886	94084332	0	BCAR3
chr1	94112304	94112595	0	DNTTIP2
chr1	94116651	94117590	0	DNTTIP2
chr1	94139345	94139594	0	GCLM
chr1	94258990	94259797	0	ABCA4
chr1	94264082	94264390	0	ABCA4
chr1	94272120	94272377	0	ABCA4
chr1	94278346	94278607	0	ABCA4
chr1	94306325	94306754	0	ABCA4
chr1	94320098	94320406	0	ABCA4
chr1	94446406	94446494	0	ARHGAP29
chr1	94496961	94497540	21066	ARHGAP29
chr1	94523595	94523737	16445	AC097059.2
chr1	94538287	94538800	1382	AC097059.2
chr1	94563450	94564994	22281	AC097059.2
chr1	94573916	94574414	32747	AC097059.2
chr1	94715175	94715367	0	ABCD3
chr1	94719529	94719916	0	ABCD3
chr1	94777665	94778068	0	F3
chr1	94778785	94779293	0	F3
chr1	94779991	94780306	88	F3
chr1	94817940	94818420	38037	F3
chr1	94820367	94820853	40464	F3
chr1	94859558	94860210	28471	RP11-86H7.3
chr1	94880206	94880718	7963	RP11-86H7.3
chr1	94884250	94884906	3775	RP11-86H7.3
chr1	94886364	94887237	1444	RP11-86H7.3
chr1	94892110	94892942	2527	RP11-86H7.3
chr1	94895997	94896765	6414	RP11-86H7.3
chr1	94936429	94937307	24124	RP11-86H7.2
chr1	94951885	94952275	39580	RP11-86H7.2
chr1	94966031	94966412	53726	RP11-86H7.2
chr1	95040028	95040480	18043	SLC44A3
chr1	95093136	95093834	0	SLC44A3
chr1	95101528	95102560	0	SLC44A3
chr1	95174991	95176043	9697	CNN3
chr1	95187732	95188374	22438	CNN3
chr1	95261853	95262212	0	ALG14
chr1	95267170	95267409	0	ALG14
chr1	95279789	95280066	0	ALG14
chr1	95281495	95281899	0	ALG14
chr1	95310981	95311399	0	ALG14
chr1	95325202	95325719	14107	ALG14
chr1	95354816	95355320	252	TMEM56
chr1	95407419	95408123	0	TMEM56
chr1	95472181	95472426	0	RWDD3
chr1	95561334	95561627	75967	RWDD3
chr1	95924445	95924679	181238	AL356479.12
chr1	96313753	96314212	149833	AL138801.20
chr1	96472524	96472863	8320	AL138801.20
chr1	96548017	96548290	80506	RP4-736I12.1
chr1	96551375	96551727	77069	RP4-736I12.1
chr1	96584959	96585208	43588	RP4-736I12.1
chr1	96595374	96595649	33147	RP4-736I12.1
chr1	96600657	96601150	27646	RP4-736I12.1
chr1	96608975	96609307	19489	RP4-736I12.1
chr1	96612464	96612861	15935	RP4-736I12.1
chr1	96627198	96627467	1329	RP4-736I12.1
chr1	97103847	97104460	36383	AL592205.4
chr1	97289466	97289833	26057	DPYD
chr1	97331974	97332890	0	DPYD
chr1	97382659	97383018	0	DPYD
chr1	97430957	97431436	0	DPYD
chr1	97490198	97490592	0	DPYD
chr1	97516066	97516801	0	DPYD
chr1	97615628	97615876	0	DPYD
chr1	97622382	97623210	0	DPYD
chr1	97763661	97764082	0	DPYD
chr1	97878841	97879215	0	DPYD
chr1	97885892	97886248	0	DPYD
chr1	97918694	97919211	0	DPYD
chr1	97951227	97951478	0	DPYD
chr1	97977935	97978260	0	DPYD
chr1	98088005	98088546	0	DPYD
chr1	98145012	98145509	0	DPYD
chr1	98152255	98152495	0	DPYD
chr1	98162163	98162393	2960	DPYD
chr1	98168131	98168325	8928	DPYD
chr1	98175910	98176548	16707	DPYD
chr1	98227286	98227442	55571	RP4-672J20.2
chr1	98235099	98235453	47560	RP4-672J20.2
chr1	98237522	98237762	45251	RP4-672J20.2
chr1	98243480	98244137	38876	RP4-672J20.2
chr1	98258144	98258262	24751	RP4-672J20.2
chr1	98267043	98267397	15616	RP4-672J20.2
chr1	98324881	98325366	9239	RP4-672J20.1
chr1	98348941	98349196	33299	RP4-672J20.1
chr1	98515314	98515564	95965	AL160056.16
chr1	98553491	98553836	57693	AL160056.16
chr1	98561521	98562718	48811	AL160056.16
chr1	98563681	98564591	46938	AL160056.16
chr1	98658914	98659203	47271	AL160056.16
chr1	98661119	98661525	49476	AL160056.16
chr1	99032418	99032773	33776	SNX7
chr1	99144836	99145183	0	PPAPR5
chr1	99178903	99179179	0	PPAPR5
chr1	99220085	99220434	0	PPAPR5
chr1	99345911	99346100	99293	RP11-234N17.1
chr1	99408685	99409088	93348	RP4-788L13.1
chr1	99695687	99696078	6444	RP4-735N21.1
chr1	99703325	99704046	403	RP4-735N21.1
chr1	99782416	99782907	79494	RP4-735N21.1
chr1	99785284	99785578	82362	RP4-735N21.1
chr1	99837812	99838101	46085	PALMD
chr1	99883385	99883740	446	PALMD
chr1	99897659	99898260	0	PALMD
chr1	99900682	99901259	0	PALMD
chr1	99910705	99911291	0	PALMD
chr1	99918404	99918833	0	PALMD
chr1	99919808	99920952	0	PALMD
chr1	100004545	100005285	608	FRRS1
chr1	100194860	100195381	12747	SLC35A3
chr1	100201165	100201494	6634	SLC35A3
chr1	100368851	100369138	0	SASS6
chr1	100458206	100458420	0	DBT
chr1	100548845	100549011	18930	RTCD1
chr1	100561029	100561374	8570	AC104457.2
chr1	100593140	100593531	0	CDC14A
chr1	100823244	100823577	1213	AC099670.2
chr1	100835257	100835624	9661	AC099670.2
chr1	100860173	100860571	29520	RP11-84O12.3
chr1	100951939	100952153	5732	VCAM1
chr1	100988436	100988644	11251	VCAM1
chr1	101122155	101122511	0	EXTL2
chr1	101161442	101161612	0	SLC30A7
chr1	101193454	101193822	0	SLC30A7
chr1	101227893	101228155	0	DPH5
chr1	101240763	101241052	0	DPH5
chr1	101359111	101359335	11962	AC093157.2
chr1	101388886	101389146	17403	AC093157.2
chr1	101496095	101496339	1335	RP4-575N6.2
chr1	101497764	101498330	3004	RP4-575N6.2
chr1	101502847	101503277	5742	AL109741.19
chr1	101520420	101520829	10908	AL109741.19
chr1	101552412	101552727	42900	AL109741.19
chr1	101609344	101609767	99832	AL109741.19
chr1	102231113	102231395	0	OLFM3
chr1	102429976	102430282	194840	OLFM3
chr1	102480133	102480396	244997	OLFM3
chr1	102831515	102831768	282843	COL11A1
chr1	103063069	103063394	51217	COL11A1
chr1	103117647	103118074	0	COL11A1
chr1	103130288	103130589	0	COL11A1
chr1	103135730	103136086	0	COL11A1
chr1	103350122	103350371	3482	COL11A1
chr1	103429509	103429843	82869	COL11A1
chr1	103438828	103439066	92188	COL11A1
chr1	104408673	104409008	8147	AC092506.3
chr1	104608722	104609045	110747	RP11-364B6.3
chr1	105151704	105152022	626117	RP11-414B7.1
chr1	105265714	105266084	512055	RP11-414B7.1
chr1	105743949	105744227	33912	RP11-414B7.1
chr1	105769186	105769407	8732	RP11-414B7.1
chr1	105996370	105996614	45570	RP11-123D12.1
chr1	106209733	106210036	24802	RP11-90H3.2
chr1	106566353	106566956	140829	RP5-947P14.2
chr1	106580200	106580600	154676	RP5-947P14.2
chr1	106598846	106599172	173322	RP5-947P14.2
chr1	106842284	106842721	304179	RP11-233E12.4
chr1	107347921	107348121	52703	PRMT6
chr1	107916657	107917180	0	VAV3
chr1	107937514	107938394	0	VAV3
chr1	107941466	107941753	0	VAV3
chr1	108026631	108027071	0	VAV3
chr1	108032036	108032973	0	VAV3
chr1	108033515	108033720	0	VAV3
chr1	108035582	108036254	0	VAV3
chr1	108094572	108094891	0	VAV3
chr1	108280589	108281253	0	VAV3
chr1	108311960	108312226	2892	VAV3
chr1	108354029	108354196	44961	VAV3
chr1	108360632	108360968	51564	VAV3
chr1	108543255	108543847	0	SLC25A24
chr1	108544886	108545535	389	SLC25A24
chr1	108561171	108561519	6331	NBPF4
chr1	108689970	108690286	9698	RP11-483I13.3
chr1	108846749	108847815	0	RP5-964H19.1
chr1	108856018	108857414	2628	RP5-964H19.2
chr1	108865886	108866522	12496	RP5-964H19.2
chr1	108895662	108896063	8171	FAM102B
chr1	108897749	108898532	5702	FAM102B
chr1	108904880	108906827	0	FAM102B
chr1	108913308	108913955	0	FAM102B
chr1	108927912	108930695	0	FAM102B
chr1	108935037	108935597	0	FAM102B
chr1	108974886	108974896	0	FAM102B
chr1	108987652	108988140	0	FAM102B
chr1	109048679	109049124	0	PRPF38B
chr1	109064082	109064604	0	FNDC7
chr1	109090429	109090901	0	STXBP3
chr1	109145340	109145708	0	STXBP3
chr1	109160438	109160879	0	C1orf62
chr1	109174630	109175030	0	C1orf62
chr1	109307523	109307764	0	CLCC1
chr1	109419593	109420487	0	TAF13
chr1	109434711	109434989	0	C1orf119
chr1	109444064	109444455	2802	RP5-1065J22.7
chr1	109449008	109449252	97	RP5-1065J22.7|RP5-1065J22.4
chr1	109487242	109487572	0	KIAA1324
chr1	109506454	109506773	0	KIAA1324
chr1	109541353	109541916	0	KIAA1324
chr1	109542416	109542885	0	KIAA1324
chr1	109545370	109545592	0	KIAA1324
chr1	109558875	109559392	0	SARS
chr1	109560923	109561244	0	SARS
chr1	109570309	109570543	0	SARS
chr1	109571487	109571808	0	SARS
chr1	109593311	109593436	728	CELSR2
chr1	109607812	109608185	0	CELSR2
chr1	109618910	109619707	0	CELSR2
chr1	109728058	109728337	0	SORT1
chr1	109770045	109771229	0	PSMA5
chr1	109783046	109783373	12457	PSMA5
chr1	109876512	109876743	7274	GPR61
chr1	109877000	109877222	6795	GPR61
[truncated: 43,894 more rows]

## Sheet: Helas3_GO_analysis
GOID	GO TERM	Corrected P-VALUE	UNCORRECTED P-VALUE	FDR_RATE	EXPECTED_FALSE_POSITIVES	NUM_ANNOTATIONS	Target genes
1. Terms for BP
GOID GO:0032501	TERM multicellular organismal process	CORRECTED P-VALUE 1.9157593573335e-71	UNCORRECTED P-VALUE 3.95491196807081e-75	FDR_RATE 0.00%	EXPECTED_FALSE_POSITIVES 0.00	NUM_ANNOTATIONS 1343 of 5175 in the list, vs 6352 of 37957 in the genome	HPS4, GHSR, EVC, MMP1, GDPD5, CGA, CELSR3, LCE1A, RDH5, LSM14A, ADC, LYL1, SSTR1, MYL2, TET1, AYTL2, NOX3, PIWIL1, GRIN3A, IFNB1, BASP1, PABPN1, OR51B6, DGCR6, HIST1H3H, LSAMP, AKR1B10, CCDC64, SLITRK6, GNPNAT1, HOP, CBX5, SPAG16, ACE2, F12, GIP, CATSPER1, EDN1, SPTBN1, GRIN2D, SULT2A1, GNG5, SRD5A2, APBA2, TSHZ3, CASC5, ESX1, CHRNE, ALOX12B, MKI67, TACR3, DLL4, ARHGAP26, PTGS2, KATNB1, ZNF536, C…
GOID GO:0065007	TERM biological regulation	CORRECTED P-VALUE 1.12936103126547e-64	UNCORRECTED P-VALUE 2.33146373093614e-68	FDR_RATE 0.00%	EXPECTED_FALSE_POSITIVES 0.00	NUM_ANNOTATIONS 2233 of 5175 in the list, vs 12344 of 37957 in the genome	HPS4, GHSR, CD276, MMP1, SNAPC5, CELSR3, LSM14A, UBASH3A, SSTR1, CDC123, FRAT1, TET1, IFNB1, ARL9, BASP1, AHCYL1, ARRDC5, ZNF774, PRDM4, DDEF1, EPC2, SIPA1L3, RASSF2, PLEKHG4, ETV6, ATF7IP, ADAMTSL2, GIP, BCLAF1, ZNF280A, SRD5A2, HERPUD1, NPFFR2, TNFRSF19, ESX1, MAGI3, CCDC101, DRD1IP, CITED4, DLL4, HMGA1, ARHGAP26, PTGS2, IFT57, TMF1, KATNB1, SERPINB9, ZNF536, LEP, C9orf89, IL11, GPRC6A, MASTL, …
GOID GO:0050794	TERM regulation of cellular process	CORRECTED P-VALUE 6.44155937266925e-64	UNCORRECTED P-VALUE 1.32980168717367e-67	FDR_RATE 0.00%	EXPECTED_FALSE_POSITIVES 0.00	NUM_ANNOTATIONS 2028 of 5175 in the list, vs 10969 of 37957 in the genome	GHSR, CD276, SAP30BP, UHRF2, SNAPC5, EEF2K, FERD3L, CGA, CELSR3, LSM14A, UBASH3A, LYL1, BIRC3, SSTR1, MYL2, CDC123, FRAT1, TET1, NUB1, STATIP1, PIWIL1, GRIN3A, IFNB1, ARL9, BASP1, PABPN1, AHCYL1, ZNF431, ARRDC5, HIST1H3H, ZNF774, C15orf20, ARHGAP29, NFKBIL1, PRDM4, DDEF1, ZNF479, EPC2, SIPA1L3, RASSF2, PLEKHG4, TAF3, HOP, NPW, CBX5, ETV6, LANCL2, TXNDC1, ATF7IP, ADAMTSL2, ACE2, F12, ASCC2, GIP, E…
GOID GO:0009987	TERM cellular process	CORRECTED P-VALUE 1.8629895645748e-63	UNCORRECTED P-VALUE 3.84597350242527e-67	FDR_RATE 0.00%	EXPECTED_FALSE_POSITIVES 0.00	NUM_ANNOTATIONS 3112 of 5175 in the list, vs 18674 of 37957 in the genome	HPS4, GHSR, CD276, MMP1, TIMM17A, DNASE2B, SNAPC5, MAN2A1, CELSR3, LCE1A, LSM14A, ADC, SSTR1, CDC123, FRAT1, TET1, HIST1H2BN, STARD9, FXYD2, IFNB1, ARL9, PPM1M, BASP1, FBXL4, DGCR6, AHCYL1, ARRDC5, LSAMP, CCDC64, PRDM4, TRAPPC1, SLITRK6, DDEF1, EPC2, RASSF2, GNPNAT1, BXDC5, ETV6, SPAG16, ATF7IP, GIP, CATSPER1, FLNC, GOLGA3, C3orf31, SULT2A1, SRD5A2, HERPUD1, NPFFR2, TNFRSF19, MAGI3, ALOX12B, CCDC…
GOID GO:0050789	TERM regulation of biological process	CORRECTED P-VALUE 2.05321690433201e-60	UNCORRECTED P-VALUE 4.23868064478119e-64	FDR_RATE 0.00%	EXPECTED_FALSE_POSITIVES 0.00	NUM_ANNOTATIONS 2116 of 5175 in the list, vs 11668 of 37957 in the genome	HPS4, GHSR, CD276, SNAPC5, CELSR3, LSM14A, UBASH3A, SSTR1, CDC123, FRAT1, TET1, IFNB1, ARL9, BASP1, AHCYL1, ARRDC5, ZNF774, PRDM4, DDEF1, EPC2, SIPA1L3, RASSF2, PLEKHG4, ETV6, ATF7IP, ADAMTSL2, GIP, BCLAF1, ZNF280A, HERPUD1, NPFFR2, TNFRSF19, ESX1, MAGI3, CCDC101, DRD1IP, CITED4, DLL4, HMGA1, ARHGAP26, PTGS2, IFT57, TMF1, KATNB1, SERPINB9, ZNF536, LEP, C9orf89, IL11, GPRC6A, MASTL, TAS2R16, ITGB5…
GOID GO:0071840	TERM cellular component organization or biogenesis	CORRECTED P-VALUE 2.21018530713169e-55	UNCORRECTED P-VALUE 4.56272771909927e-59	FDR_RATE 0.00%	EXPECTED_FALSE_POSITIVES 0.00	NUM_ANNOTATIONS 996 of 5175 in the list, vs 4584 of 37957 in the genome	HPS4, CCDC99, GHSR, VPS18, USH1C, FKHL18, CXXC1, TIMM17A, NTN1, CELSR3, LSM14A, AP1M2, MYL2, GFI1B, SEPT4, TUBG1, C16orf63, HIST1H2BN, HIP1R, GRIN3A, SLIT2, CDK3, PLXNB1, BMP2, HIST1H2BJ, HIST1H3H, ANAPC10, SAC3D1, MKKS, PRND, CCDC64, RPS26, PRDM4, SLITRK6, DDEF1, EPC2, PANX1, BXDC5, PCDHB4, HOP, CEBPA, PALLD, SPAG16, KAZALD1, CATSPER1, FLNC, CCL26, EDN1, PCBD1, SPTBN1, COPA, STAB1, TRIOBP, C3orf…
GOID GO:0019222	TERM regulation of metabolic process	CORRECTED P-VALUE 5.33759937186846e-53	UNCORRECTED P-VALUE 1.10189912714047e-56	FDR_RATE 0.00%	EXPECTED_FALSE_POSITIVES 0.00	NUM_ANNOTATIONS 1234 of 5175 in the list, vs 6092 of 37957 in the genome	HPS4, GHSR, CD276, SAP30BP, SNAPC5, FERD3L, LSM14A, LYL1, TET1, NUB1, STATIP1, PIWIL1, IFNB1, BASP1, PABPN1, AHCYL1, ZNF431, ZNF774, C15orf20, ARHGAP29, PRDM4, DDEF1, ZNF479, EPC2, TAF3, HOP, CBX5, ETV6, LANCL2, TXNDC1, ATF7IP, ACE2, F12, ASCC2, EDN1, C1orf77, PCBD1, BCLAF1, ZNF280A, PURB, HERPUD1, TSHZ3, ESX1, CCDC101, TACR3, CITED4, CHRM4, HMGA1, ARHGAP26, PTGS2, IFT57, TMF1, SERPINB9, ZNF536, …
GOID GO:0016043	TERM cellular component organization	CORRECTED P-VALUE 1.13540618420991e-52	UNCORRECTED P-VALUE 2.34394340258032e-56	FDR_RATE 0.00%	EXPECTED_FALSE_POSITIVES 0.00	NUM_ANNOTATIONS 963 of 5175 in the list, vs 4443 of 37957 in the genome	HPS4, CCDC99, GHSR, VPS18, USH1C, FKHL18, CXXC1, TIMM17A, NTN1, CELSR3, LSM14A, AP1M2, MYL2, GFI1B, SEPT4, TUBG1, C16orf63, HIST1H2BN, HIP1R, GRIN3A, SLIT2, CDK3, PLXNB1, BMP2, HIST1H2BJ, HIST1H3H, ANAPC10, SAC3D1, MKKS, PRND, CCDC64, RPS26, PRDM4, SLITRK6, DDEF1, EPC2, PANX1, PCDHB4, HOP, CEBPA, PALLD, SPAG16, KAZALD1, CATSPER1, FLNC, CCL26, EDN1, PCBD1, SPTBN1, COPA, STAB1, TRIOBP, C3orf31, VPS…
GOID GO:0031323	TERM regulation of cellular metabolic process	CORRECTED P-VALUE 1.26298676677873e-50	UNCORRECTED P-VALUE 2.60732197931198e-54	FDR_RATE 0.00%	EXPECTED_FALSE_POSITIVES 0.00	NUM_ANNOTATIONS 1142 of 5175 in the list, vs 5577 of 37957 in the genome	GHSR, CD276, SAP30BP, SNAPC5, FERD3L, LSM14A, LYL1, TET1, NUB1, STATIP1, PIWIL1, IFNB1, BASP1, PABPN1, AHCYL1, ZNF431, ZNF774, C15orf20, ARHGAP29, PRDM4, DDEF1, ZNF479, EPC2, TAF3, HOP, CBX5, ETV6, LANCL2, TXNDC1, ATF7IP, ACE2, F12, ASCC2, EDN1, C1orf77, PCBD1, BCLAF1, ZNF280A, PURB, TSHZ3, ESX1, CCDC101, TACR3, CITED4, CHRM4, HMGA1, ARHGAP26, PTGS2, IFT57, TMF1, ZNF536, LEP, IL11, THRAP4, PPP1R1…
GOID GO:0080090	TERM regulation of primary metabolic process	CORRECTED P-VALUE 6.22850238348019e-44	UNCORRECTED P-VALUE 1.28581799824116e-47	FDR_RATE 0.00%	EXPECTED_FALSE_POSITIVES 0.00	NUM_ANNOTATIONS 1068 of 5175 in the list, vs 5281 of 37957 in the genome	GHSR, SAP30BP, SNAPC5, FERD3L, LSM14A, LYL1, TET1, NUB1, STATIP1, PIWIL1, IFNB1, BASP1, PABPN1, AHCYL1, ZNF431, ZNF774, C15orf20, ARHGAP29, PRDM4, DDEF1, ZNF479, EPC2, TAF3, HOP, CBX5, ETV6, LANCL2, TXNDC1, ATF7IP, ACE2, F12, ASCC2, EDN1, C1orf77, PCBD1, BCLAF1, ZNF280A, PURB, TSHZ3, ESX1, CCDC101, TACR3, CITED4, CHRM4, HMGA1, ARHGAP26, PTGS2, IFT57, TMF1, SERPINB9, ZNF536, LEP, IL11, THRAP4, ERC…
GOID GO:0048522	TERM positive regulation of cellular process	CORRECTED P-VALUE 9.84051500651462e-43	UNCORRECTED P-VALUE 2.03148534403687e-46	FDR_RATE 0.00%	EXPECTED_FALSE_POSITIVES 0.00	NUM_ANNOTATIONS 736 of 5175 in the list, vs 3306 of 37957 in the genome	GHSR, CD276, IL12B, FKHL18, SAP30BP, CXXC1, NTN1, PDCD1LG2, LYL1, CDC123, TET1, NUB1, SEPT4, ZXDA, IFNB1, RASSF1, TMOD2, SLIT2, PLXNB1, BMP2, ANAPC10, PANX1, CARTPT, HOP, CEBPA, LANCL2, TXNDC1, ATF7IP, ACE2, F12, GIP, CCL26, EDN1, PCBD1, MAML2, BCLAF1, MIB1, CCKAR, TSHZ3, TNFRSF19, F2R, DRD1IP, CITED4, HMGA1, PTGS2, KATNB1, PTEN, MID1IP1, LEP, IL11, THRAP4, FOXO1A, DYRK2, EDG3, BDKRB1, DISP1, JHD…
GOID GO:0071841	TERM cellular component organization or biogenesis at cellular level	CORRECTED P-VALUE 1.25058220460265e-41	UNCORRECTED P-VALUE 2.58171388233412e-45	FDR_RATE 0.00%	EXPECTED_FALSE_POSITIVES 0.00	NUM_ANNOTATIONS 791 of 5175 in the list, vs 3652 of 37957 in the genome	HPS4, CCDC99, GHSR, VPS18, FKHL18, CXXC1, TIMM17A, NTN1, CELSR3, LSM14A, MYL2, GFI1B, SEPT4, TUBG1, C16orf63, HIST1H2BN, GRIN3A, SLIT2, CDK3, PLXNB1, HIST1H2BJ, HIST1H3H, ANAPC10, SAC3D1, MKKS, CCDC64, RPS26, SLITRK6, DDEF1, EPC2, BXDC5, PCDHB4, HOP, CEBPA, PALLD, SPAG16, KAZALD1, FLNC, SPTBN1, COPA, TRIOBP, C3orf31, TDRD3, CCKAR, CASC5, HPS5, COL5A2, MKS1, RND1, F2R, CCDC101, DRD1IP, SSH1, HMGA1…
GOID GO:0032502	TERM developmental process	CORRECTED P-VALUE 6.41555378176257e-41	UNCORRECTED P-VALUE 1.3244330680765e-44	FDR_RATE 0.00%	EXPECTED_FALSE_POSITIVES 0.00	NUM_ANNOTATIONS 1049 of 5175 in the list, vs 5239 of 37957 in the genome	HPS4, GHSR, EVC, UHRF2, GDPD5, CGA, CELSR3, LCE1A, LSM14A, LYL1, MYL2, TET1, C16orf63, AYTL2, NOX3, PIWIL1, GRIN3A, BASP1, DGCR6, LSAMP, CCDC64, SLITRK6, DDEF1, GNPNAT1, HOP, SPAG16, GIP, CATSPER1, EDN1, SPTBN1, SRD5A2, APBA2, TSHZ3, CASC5, ESX1, ALOX12B, MKI67, TACR3, DLL4, HMGA1, ARHGAP26, PTGS2, KATNB1, ZNF536, LEP, IL11, ITGB5, WIPF3, ERC1, PHF10, DISP1, C19orf20, NDE1, NF1, MAPK8IP3, NKX6-1,…
GOID GO:0071842	TERM cellular component organization at cellular level	CORRECTED P-VALUE 2.91071138902226e-40	UNCORRECTED P-VALUE 6.00890047279575e-44	FDR_RATE 0.00%	EXPECTED_FALSE_POSITIVES 0.00	NUM_ANNOTATIONS 766 of 5175 in the list, vs 3533 of 37957 in the genome	HPS4, CCDC99, GHSR, VPS18, FKHL18, CXXC1, TIMM17A, NTN1, CELSR3, LSM14A, MYL2, GFI1B, SEPT4, TUBG1, C16orf63, HIST1H2BN, GRIN3A, SLIT2, CDK3, PLXNB1, HIST1H2BJ, HIST1H3H, ANAPC10, SAC3D1, MKKS, CCDC64, RPS26, SLITRK6, DDEF1, EPC2, PCDHB4, HOP, CEBPA, PALLD, SPAG16, KAZALD1, FLNC, SPTBN1, COPA, TRIOBP, C3orf31, TDRD3, CCKAR, CASC5, HPS5, COL5A2, MKS1, RND1, F2R, CCDC101, DRD1IP, SSH1, HMGA1, ARHGA…
GOID GO:0007275	TERM multicellular organismal development	CORRECTED P-VALUE 1.34421980566413e-39	UNCORRECTED P-VALUE 2.77502024290695e-43	FDR_RATE 0.00%	EXPECTED_FALSE_POSITIVES 0.00	NUM_ANNOTATIONS 954 of 5175 in the list, vs 4684 of 37957 in the genome	GHSR, SDCCAG8, EVC, ASZ1, IL12B, FKHL18, NTN1, GDPD5, CGA, CELSR3, LCE1A, LSM14A, LYL1, MYL2, GFI1B, TET1, CNFN, SEPT4, CCBE1, AYTL2, NOX3, PIWIL1, GRIN3A, TMOD2, BASP1, SLIT2, DGCR6, PLXNB1, BMP2, LSAMP, PAPSS1, MKKS, CCDC64, RPS26, PMS2L8, SLITRK6, GNPNAT1, PCDHB4, HOP, CEBPA, KAZALD1, GIP, CATSPER1, EDN1, SPTBN1, MIB1, SRD5A2, ASPRV1, APBA2, CCKAR, TSHZ3, ESX1, COL5A2, MKS1, RND1, F2R, ALOX12B…
GOID GO:0060255	TERM regulation of macromolecule metabolic process	CORRECTED P-VALUE 8.42093034756274e-38	UNCORRECTED P-VALUE 1.73842492724251e-41	FDR_RATE 0.00%	EXPECTED_FALSE_POSITIVES 0.00	NUM_ANNOTATIONS 1006 of 5175 in the list, vs 5052 of 37957 in the genome	HPS4, GHSR, HIPK3, CD276, ASZ1, IL12B, FKHL18, SAP30BP, CXXC1, SNAPC5, FERD3L, LSM14A, LYL1, GFI1B, TET1, NUB1, SEPT4, MED26, STATIP1, ZXDA, ASXL2, PIWIL1, IFNB1, RASSF1, BASP1, SLIT2, PABPN1, AHCYL1, BMP2, ZNF431, ANAPC10, ZBTB45, ZNF774, C15orf20, RPS26, PRDM4, GTF2IRD2, ZNF479, EPC2, CARTPT, TAF3, HOP, CEBPA, CBX5, ETV6, LANCL2, TXNDC1, ATF7IP, ACE2, F12, ASCC2, EDN1, C1orf77, PCBD1, MAML2, KC…
GOID GO:0048518	TERM positive regulation of biological process	CORRECTED P-VALUE 1.91380175375916e-37	UNCORRECTED P-VALUE 3.95087067250033e-41	FDR_RATE 0.00%	EXPECTED_FALSE_POSITIVES 0.00	NUM_ANNOTATIONS 798 of 5175 in the list, vs 3786 of 37957 in the genome	HPS4, GHSR, CD276, IL12B, FKHL18, SAP30BP, CXXC1, NTN1, PDCD1LG2, LYL1, CDC123, TET1, NUB1, SEPT4, ZXDA, IFNB1, RASSF1, TMOD2, SLIT2, PLXNB1, AHCYL1, BMP2, ANAPC10, IL20RB, PANX1, CARTPT, HOP, CEBPA, LANCL2, TXNDC1, ATF7IP, ACE2, F12, GIP, CCL26, EDN1, PCBD1, MAML2, BCLAF1, MIB1, CCKAR, TSHZ3, TNFRSF19, F2R, DRD1IP, TACR3, CITED4, HMGA1, PTGS2, KATNB1, PTEN, MID1IP1, LEP, WASPIP, IL11, THRAP4, FO…
GOID GO:0048856	TERM anatomical structure development	CORRECTED P-VALUE 3.95783303702849e-35	UNCORRECTED P-VALUE 8.17058843317195e-39	FDR_RATE 0.00%	EXPECTED_FALSE_POSITIVES 0.00	NUM_ANNOTATIONS 883 of 5175 in the list, vs 4359 of 37957 in the genome	GHSR, SDCCAG8, EVC, IL12B, FKHL18, NTN1, GDPD5, CGA, CELSR3, LCE1A, LYL1, MYL2, TET1, CNFN, SEPT4, C16orf63, CCBE1, AYTL2, NOX3, PIWIL1, GRIN3A, TMOD2, BASP1, SLIT2, DGCR6, PLXNB1, BMP2, LSAMP, PAPSS1, MKKS, CCDC64, RPS26, PMS2L8, SLITRK6, DDEF1, GNPNAT1, PCDHB4, HOP, CEBPA, SPAG16, GIP, EDN1, SPTBN1, MIB1, SRD5A2, ASPRV1, APBA2, CCKAR, TSHZ3, CASC5, ESX1, COL5A2, MKS1, RND1, F2R, ALOX12B, MKI67,…
GOID GO:0048519	TERM negative regulation of biological process	CORRECTED P-VALUE 4.93497417690375e-34	UNCORRECTED P-VALUE 1.01878079622291e-37	FDR_RATE 0.00%	EXPECTED_FALSE_POSITIVES 0.00	NUM_ANNOTATIONS 701 of 5175 in the list, vs 3283 of 37957 in the genome	GHSR, HIPK3, CD276, ASZ1, IL12B, FKHL18, NTN1, FERD3L, CGA, PDCD1LG2, UBASH3A, BIRC3, SSTR1, MYL2, CDC123, GFI1B, TET1, PIWIL1, GRIN3A, IFNB1, RASSF1, BASP1, SLIT2, BMP2, ANAPC10, RPS26, NFKBIL1, PRDM4, ADCYAP1, IL20RB, CARTPT, TAF3, HOP, CEBPA, CBX5, LANCL2, TXNDC1, ATF7IP, ADAMTSL2, F12, EDN1, SPTBN1, KCTD1, BCLAF1, STAB1, TRIOBP, ENPP7, MIB1, TSHZ3, ESX1, RND1, F2R, DLL4, HMGA1, PTGS2, KATNB1,…
GOID GO:0008150	TERM biological_process	CORRECTED P-VALUE 1.50645852086114e-33	UNCORRECTED P-VALUE 3.10994740062168e-37	FDR_RATE 0.00%	EXPECTED_FALSE_POSITIVES 0.00	NUM_ANNOTATIONS 210 of 5175 in the list, vs 631 of 37957 in the genome	HPS4, CD276, PNLIPRP3, FAM125B, RDH5, C6orf58, UBASH3A, C20orf121, UBL3, TET1, TMEM47, ACBD4, STARD9, ARL9, BASP1, AHCYL1, REEP3, LSAMP, ZNF774, TRAPPC1, EPC2, RASSF2, PLEKHG4, TJAP1, ETV6, ATF7IP, ADAMTSL2, BAHCC1, FLNC, CCDC91, ADAMTSL3, ZNF280A, GOLGA3, C3orf31, RRP7A, HERPUD1, NPFFR2, ESX1, MAGI3, ALOX12B, AQR, CITED4, DLL4, ARHGAP26, BAGE2, IFT57, TTC27, KATNB1, SERPINB9, ZNF536, SLC25A25, L…
GOID GO:0048523	TERM negative regulation of cellular process	CORRECTED P-VALUE 6.58037637735691e-32	UNCORRECTED P-VALUE 1.35845920259226e-35	FDR_RATE 0.00%	EXPECTED_FALSE_POSITIVES 0.00	NUM_ANNOTATIONS 645 of 5175 in the list, vs 2998 of 37957 in the genome	GHSR, HIPK3, CD276, IL12B, FKHL18, NTN1, FERD3L, PDCD1LG2, UBASH3A, BIRC3, SSTR1, MYL2, CDC123, GFI1B, TET1, IFNB1, RASSF1, BASP1, SLIT2, BMP2, ANAPC10, RPS26, NFKBIL1, PRDM4, ADCYAP1, IL20RB, CARTPT, TAF3, HOP, CEBPA, CBX5, LANCL2, TXNDC1, ATF7IP, ADAMTSL2, EDN1, SPTBN1, KCTD1, BCLAF1, TRIOBP, ENPP7, MIB1, TSHZ3, ESX1, RND1, F2R, DLL4, HMGA1, PTGS2, KATNB1, MPHOSPH1, PTEN, SERPINB9, ZNF536, MID1…
GOID GO:0051171	TERM regulation of nitrogen compound metabolic process	CORRECTED P-VALUE 2.44943070227664e-31	UNCORRECTED P-VALUE 5.05662820453477e-35	FDR_RATE 0.00%	EXPECTED_FALSE_POSITIVES 0.00	NUM_ANNOTATIONS 902 of 5175 in the list, vs 4577 of 37957 in the genome	HIPK3, FKHL18, SAP30BP, CXXC1, SNAPC5, FERD3L, LYL1, GFI1B, TET1, MED26, STATIP1, ZXDA, ASXL2, IFNB1, BASP1, PABPN1, AHCYL1, BMP2, ZNF431, ZBTB45, ZNF774, C15orf20, ARHGAP29, RPS26, PRDM4, GTF2IRD2, ARHGAP15, ADCYAP1, DDEF1, ZNF479, EPC2, TAF3, HOP, CEBPA, CBX5, ETV6, LANCL2, TXNDC1, ATF7IP, ASCC2, CCL26, EDN1, C1orf77, PCBD1, MAML2, KCTD1, BCLAF1, ZNF280A, ENPP7, PURB, TSHZ3, ESX1, F2R, CCDC101,…
GOID GO:0019219	TERM regulation of nucleobase, nucleoside, nucleotide and nucleic acid metabolic process	CORRECTED P-VALUE 2.51140364711702e-31	UNCORRECTED P-VALUE 5.18456574549343e-35	FDR_RATE 0.00%	EXPECTED_FALSE_POSITIVES 0.00	NUM_ANNOTATIONS 888 of 5175 in the list, vs 4490 of 37957 in the genome	HIPK3, FKHL18, SAP30BP, CXXC1, SNAPC5, FERD3L, LYL1, GFI1B, TET1, MED26, STATIP1, ZXDA, ASXL2, IFNB1, BASP1, PABPN1, AHCYL1, BMP2, ZNF431, ZBTB45, ZNF774, C15orf20, ARHGAP29, RPS26, PRDM4, GTF2IRD2, ARHGAP15, ADCYAP1, DDEF1, ZNF479, EPC2, TAF3, HOP, CEBPA, CBX5, ETV6, LANCL2, TXNDC1, ATF7IP, ASCC2, CCL26, EDN1, C1orf77, PCBD1, MAML2, KCTD1, BCLAF1, ZNF280A, ENPP7, PURB, TSHZ3, ESX1, F2R, CCDC101,…
GOID GO:0050896	TERM response to stimulus	CORRECTED P-VALUE 3.11965661027867e-31	UNCORRECTED P-VALUE 6.44024898901459e-35	FDR_RATE 0.00%	EXPECTED_FALSE_POSITIVES 0.00	NUM_ANNOTATIONS 1606 of 5175 in the list, vs 9175 of 37957 in the genome	HPS4, GHSR, CD276, MMP1, EEF2K, CGA, CELSR3, DEFB124, RDH5, PON2, BIRC3, SSTR1, LY9, FRAT1, NUB1, NOX3, GRIN3A, IFNB1, ARL9, OR51B6, ARRDC5, HIST1H2BJ, HIST1H3H, ARHGAP29, PRDM4, DDEF1, EPC2, RASSF2, NPW, CBX5, TXNDC1, ACE2, F12, GIP, EDN1, SPTBN1, GRIN2D, SULT2A1, GNG5, HERPUD1, APBA2, NPFFR2, TNFRSF19, CHRNE, NUDT4, MAGI3, DRD1IP, MKI67, TACR3, CITED4, DLL4, CHRM4, HMGA1, ARHGAP26, PTGS2, SERPI…
GOID GO:0023052	TERM signaling	CORRECTED P-VALUE 7.5217516960484e-31	UNCORRECTED P-VALUE 1.55279762511321e-34	FDR_RATE 0.00%	EXPECTED_FALSE_POSITIVES 0.00	NUM_ANNOTATIONS 1034 of 5175 in the list, vs 5424 of 37957 in the genome	GHSR, EEF2K, CGA, CELSR3, BIRC3, SSTR1, FRAT1, GRIN3A, IFNB1, ARL9, ARRDC5, ARHGAP29, PRDM4, DDEF1, RASSF2, NPW, TXNDC1, GIP, EDN1, SPTBN1, GRIN2D, GNG5, SRD5A2, HERPUD1, NPFFR2, TNFRSF19, CHRNE, NUDT4, MAGI3, DRD1IP, TACR3, DLL4, CHRM4, ARHGAP26, CAMKK1, LEP, IL11, GPRC6A, THRAP4, PPP1R12A, TAS2R16, ITGB5, ERC1, BDKRB1, LATS2, DISP1, NF1, TEX2, MAPK8IP3, NKX6-1, A2M, FZD5, UNC5B, DGKA, ANAPC2, M…
GOID GO:0009889	TERM regulation of biosynthetic process	CORRECTED P-VALUE 4.26703305234793e-30	UNCORRECTED P-VALUE 8.80890390658119e-34	FDR_RATE 0.00%	EXPECTED_FALSE_POSITIVES 0.00	NUM_ANNOTATIONS 880 of 5175 in the list, vs 4474 of 37957 in the genome	GHSR, HIPK3, CD276, IL12B, FKHL18, SAP30BP, CXXC1, SNAPC5, FERD3L, LSM14A, LYL1, GFI1B, TET1, MED26, STATIP1, ZXDA, ASXL2, PIWIL1, IFNB1, BASP1, PABPN1, BMP2, ZNF431, ZBTB45, ZNF774, PRDM4, GTF2IRD2, ADCYAP1, ZNF479, EPC2, TAF3, HOP, CEBPA, CBX5, ETV6, LANCL2, TXNDC1, ATF7IP, ASCC2, EDN1, C1orf77, PCBD1, MAML2, KCTD1, BCLAF1, ZNF280A, ENPP7, PURB, TSHZ3, ESX1, F2R, CCDC101, CITED4, CHRM4, HMGA1, …
GOID GO:0031326	TERM regulation of cellular biosynthetic process	CORRECTED P-VALUE 1.24465490406759e-29	UNCORRECTED P-VALUE 2.56947750633275e-33	FDR_RATE 0.00%	EXPECTED_FALSE_POSITIVES 0.00	NUM_ANNOTATIONS 872 of 5175 in the list, vs 4437 of 37957 in the genome	GHSR, HIPK3, CD276, IL12B, FKHL18, SAP30BP, CXXC1, SNAPC5, FERD3L, LSM14A, LYL1, GFI1B, TET1, MED26, STATIP1, ZXDA, ASXL2, PIWIL1, IFNB1, BASP1, PABPN1, BMP2, ZNF431, ZBTB45, ZNF774, PRDM4, GTF2IRD2, ADCYAP1, ZNF479, EPC2, TAF3, HOP, CEBPA, CBX5, ETV6, LANCL2, TXNDC1, ATF7IP, ASCC2, EDN1, C1orf77, PCBD1, MAML2, KCTD1, BCLAF1, ZNF280A, ENPP7, PURB, TSHZ3, ESX1, F2R, CCDC101, CITED4, CHRM4, HMGA1, …
GOID GO:0010556	TERM regulation of macromolecule biosynthetic process	CORRECTED P-VALUE 5.97904916731672e-29	UNCORRECTED P-VALUE 1.23432063734862e-32	FDR_RATE 0.00%	EXPECTED_FALSE_POSITIVES 0.00	NUM_ANNOTATIONS 838 of 5175 in the list, vs 4244 of 37957 in the genome	GHSR, HIPK3, CD276, IL12B, FKHL18, SAP30BP, CXXC1, SNAPC5, FERD3L, LSM14A, LYL1, GFI1B, TET1, MED26, STATIP1, ZXDA, ASXL2, PIWIL1, IFNB1, BASP1, PABPN1, BMP2, ZNF431, ZBTB45, ZNF774, PRDM4, GTF2IRD2, ZNF479, EPC2, TAF3, HOP, CEBPA, CBX5, ETV6, LANCL2, TXNDC1, ATF7IP, ASCC2, EDN1, C1orf77, PCBD1, MAML2, KCTD1, BCLAF1, ZNF280A, ENPP7, PURB, TSHZ3, ESX1, F2R, CCDC101, CITED4, HMGA1, IFT57, HOXB8, TM…
GOID GO:0048731	TERM system development	CORRECTED P-VALUE 6.62837142730775e-29	UNCORRECTED P-VALUE 1.3683673466779e-32	FDR_RATE 0.00%	EXPECTED_FALSE_POSITIVES 0.00	NUM_ANNOTATIONS 779 of 5175 in the list, vs 3880 of 37957 in the genome	GHSR, EVC, IL12B, FKHL18, NTN1, GDPD5, CGA, CELSR3, LCE1A, LYL1, MYL2, CNFN, SEPT4, CCBE1, AYTL2, NOX3, GRIN3A, TMOD2, BASP1, SLIT2, DGCR6, PLXNB1, BMP2, LSAMP, PAPSS1, MKKS, CCDC64, RPS26, PMS2L8, SLITRK6, GNPNAT1, PCDHB4, HOP, CEBPA, GIP, EDN1, SPTBN1, MIB1, SRD5A2, ASPRV1, APBA2, CCKAR, TSHZ3, ESX1, COL5A2, RND1, F2R, ALOX12B, MKI67, SSH1, DLL4, GLRX5, ARHGAP26, PTGS2, HOXB8, KATNB1, PTEN, ZNF…
GOID GO:0051716	TERM cellular response to stimulus	CORRECTED P-VALUE 1.75804190910828e-28	UNCORRECTED P-VALUE 3.62931855720125e-32	FDR_RATE 0.00%	EXPECTED_FALSE_POSITIVES 0.00	NUM_ANNOTATIONS 1131 of 5175 in the list, vs 6123 of 37957 in the genome	GHSR, EEF2K, CGA, CELSR3, BIRC3, SSTR1, FRAT1, GRIN3A, IFNB1, ARL9, ARRDC5, ARHGAP29, PRDM4, DDEF1, EPC2, RASSF2, NPW, TXNDC1, GIP, EDN1, SPTBN1, GRIN2D, SULT2A1, GNG5, HERPUD1, NPFFR2, TNFRSF19, CHRNE, NUDT4, MAGI3, DRD1IP, MKI67, TACR3, DLL4, CHRM4, HMGA1, ARHGAP26, PTGS2, SERPINB9, LEP, GPRC6A, THRAP4, PPP1R12A, MASTL, TAS2R16, ITGB5, ERC1, BDKRB1, LATS2, DISP1, NF1, TEX2, MAPK8IP3, NKX6-1, A2…
GOID GO:2000112	TERM regulation of cellular macromolecule biosynthetic process	CORRECTED P-VALUE 5.89437599962417e-28	UNCORRECTED P-VALUE 1.21684062750293e-31	FDR_RATE 0.00%	EXPECTED_FALSE_POSITIVES 0.00	NUM_ANNOTATIONS 822 of 5175 in the list, vs 4172 of 37957 in the genome	HIPK3, FKHL18, SAP30BP, CXXC1, SNAPC5, FERD3L, LSM14A, LYL1, GFI1B, TET1, MED26, STATIP1, ZXDA, ASXL2, PIWIL1, IFNB1, BASP1, PABPN1, BMP2, ZNF431, ZBTB45, ZNF774, PRDM4, GTF2IRD2, ZNF479, EPC2, TAF3, HOP, CEBPA, CBX5, ETV6, LANCL2, TXNDC1, ATF7IP, ASCC2, EDN1, C1orf77, PCBD1, MAML2, KCTD1, BCLAF1, ZNF280A, ENPP7, PURB, TSHZ3, ESX1, F2R, CCDC101, CITED4, HMGA1, IFT57, HOXB8, TMF1, PTEN, ZNF536, LE…
GOID GO:0065009	TERM regulation of molecular function	CORRECTED P-VALUE 9.23728795149002e-28	UNCORRECTED P-VALUE 1.90695457297482e-31	FDR_RATE 0.00%	EXPECTED_FALSE_POSITIVES 0.00	NUM_ANNOTATIONS 445 of 5175 in the list, vs 1925 of 37957 in the genome	C14orf39, HIPK3, TNFSF10, FKHL18, PZP, FOXN1, ARL2, AKAP6, UBB, CACNG3, CCNYL1, CRKRS, EREG, IFIT2, CDKL5, ZER1, IFNB1, EFNA1, AHCYL1, BMP2, ANAPC10, C15orf20, BNIP2, HCRTR2, UGT1A8, ARHGAP29, SERTAD1, SYK, ARHGAP15, ADCYAP1, GABARAPL2, NLGN1, DDEF1, CARTPT, CACNG4, WNT3A, TAF3, CCL26, EDN1, THBS1, PCBD1, PSME4, SNX6, ECSIT, AGTR1, AOF2, HERPUD1, TNFRSF10A, CCKAR, DUSP6, F2R, CHRM4, ARHGAP26, IFT…
GOID GO:0010468	TERM regulation of gene expression	CORRECTED P-VALUE 1.48860863518406e-27	UNCORRECTED P-VALUE 3.07309792564836e-31	FDR_RATE 0.00%	EXPECTED_FALSE_POSITIVES 0.00	NUM_ANNOTATIONS 853 of 5175 in the list, vs 4377 of 37957 in the genome	HPS4, HIPK3, ASZ1, FKHL18, SAP30BP, CXXC1, SNAPC5, FERD3L, LSM14A, LYL1, GFI1B, TET1, MED26, STATIP1, ZXDA, ASXL2, PIWIL1, IFNB1, RASSF1, BASP1, PABPN1, AHCYL1, BMP2, ZNF431, ZBTB45, ZNF774, RPS26, PRDM4, GTF2IRD2, ZNF479, EPC2, CARTPT, TAF3, HOP, CEBPA, CBX5, ETV6, LANCL2, TXNDC1, ATF7IP, F12, ASCC2, EDN1, C1orf77, PCBD1, MAML2, KCTD1, BCLAF1, ZNF280A, PURB, TSHZ3, ESX1, F2R, CCDC101, CITED4, HM…
GOID GO:0016070	TERM RNA metabolic process	CORRECTED P-VALUE 3.38197780906063e-27	UNCORRECTED P-VALUE 6.98178738451823e-31	FDR_RATE 0.00%	EXPECTED_FALSE_POSITIVES 0.00	NUM_ANNOTATIONS 473 of 5175 in the list, vs 2095 of 37957 in the genome	CARHSP1, LSM5, ASZ1, FKHL18, PAX8, SNAPC5, FOXN1, RNPS1, C22orf28, SUPT6H, CSTF2T, GFI1B, UBB, MED26, STATIP1, CRKRS, ZXDA, EREG, ZNF136, PIWIL1, PABPN1, THOC6, AHCYL1, RPS26, PRDM4, JTV1, NANOS2, RNASE4, BAZ2B, BXDC5, CEBPA, ETV6, TDRD9, NFIC, PSME4, HNRPD, BRUNOL5, TGIF, DIDO1, E2F2, TAF13, FCF1, INTS4, PHOX2B, DNAJB11, ZC3H3, AQR, ABT1, SNAPC2, HMGA1, HOXB8, SCML1, TMF1, SNRPE, GSTCD, URM1, SF…
GOID GO:0007165	TERM signal transduction	CORRECTED P-VALUE 1.08453260578333e-26	UNCORRECTED P-VALUE 2.23891949996558e-30	FDR_RATE 0.00%	EXPECTED_FALSE_POSITIVES 0.00	NUM_ANNOTATIONS 928 of 5175 in the list, vs 4876 of 37957 in the genome	GHSR, PPYR1, NCR2, ASZ1, IL12B, FKHL18, EEF2K, CGA, CELSR3, CXCR5, BIRC3, SSTR1, FRAT1, GRIN3A, IFNB1, ARL9, RASSF1, SLIT2, AKT3, PLXNB1, BMP2, ARRDC5, RAB13, ADIPOR2, ARHGAP29, PRDM4, ARHGAP15, ADCYAP1, DDEF1, IL20RB, SMAD5OS, CARTPT, RASSF2, CEBPA, NPW, TXNDC1, GIP, CCL26, EDN1, CCR9, SPTBN1, PKD1L2, MAML2, ANKDD1A, GRIN2D, GNG5, MIB1, HERPUD1, NPFFR2, GABRA4, CCKAR, NTSR1, TNFRSF19, ATP6V1D, C…
GOID GO:0023051	TERM regulation of signaling	CORRECTED P-VALUE 1.48336104522814e-26	UNCORRECTED P-VALUE 3.06226475067741e-30	FDR_RATE 0.00%	EXPECTED_FALSE_POSITIVES 0.00	NUM_ANNOTATIONS 498 of 5175 in the list, vs 2252 of 37957 in the genome	GHSR, HIPK3, IL12B, TNFSF10, S100A13, SHOC2, C5orf13, NPHP3, UBASH3A, AKAP6, USP46, UBB, CACNG3, STATIP1, CRKRS, EREG, MAP3K3, CDKL5, IFNB1, TMOD2, SLIT2, SMYD2, ZDHHC17, RHOB, PLXNB1, EFNA1, BMP2, ARHGAP29, SOST, RASGEF1A, GPSM1, SYK, ARHGAP15, ADCYAP1, NLGN1, DDEF1, SIPA1L3, CARTPT, CACNG4, WNT3A, PLEKHG4, LANCL2, ADAMTSL2, GIP, CCL26, EDN1, THBS1, SNX6, TGIF, LMTK2, ONECUT2, IQSEC2, AOF2, TNFR…
[truncated: 538 more rows]

## Sheet: K562_target_genes
Chromosome	Region_start	Region_end	Distance	Target gene
chr1	559592	559987	0	RP5-857K21.11|RP5-857K21.10
chr1	703793	704064	7119	AL669831.13
chr1	925921	926362	588	HES4
chr1	1779938	1780285	0	GNB1
chr1	1818516	1818726	6161	GNB1
chr1	2101551	2102020	0	PRKCZ
chr1	2133755	2134082	11358	C1orf86
chr1	3951900	3952426	145191	C1orf174
chr1	3967791	3968010	161082	C1orf174
chr1	4899351	4899748	155640	AJAP1
[truncated: 1,490 more rows]

## Sheet: K562_GO_analysis
GOID	GO TERM	Corrected P-VALUE	UNCORRECTED P-VALUE	FDR_RATE	EXPECTED_FALSE_POSITIVES	NUM_ANNOTATIONS	Target genes
[truncated: 80 more rows]

[truncated: 1 more sheets: overlapped genes]
